# Supplementary material for: The bovine alveolar macrophage DNA methylome is resilient to infection with Mycobacterium bovis
Source: Sci Rep. 2019 Feb 6;9:1510. doi: 10.1038/s41598-018-37618-z (PMC6365515; doi:10.1038/s41598-018-37618-z)
Supplement: Supplementary file 2 [file 41598_2018_37618_MOESM2_ESM.xlsx]

## Sheet: Sense
All	ensembl_gene_id
ADRBK2	ENSBTAG00000000005
FOXF1	ENSBTAG00000000009
BMSC-UBP	ENSBTAG00000000010
TTC33	ENSBTAG00000000012
BT.78334	ENSBTAG00000000013
TXN2	ENSBTAG00000000014
FOXRED2	ENSBTAG00000000015
LTA	ENSBTAG00000000016
BT.65236	ENSBTAG00000000019
BT.46779	ENSBTAG00000000020
CCDC53	ENSBTAG00000000021
NUP37	ENSBTAG00000000022
RNF2	ENSBTAG00000000023
DYM	ENSBTAG00000000024
BT.51816	ENSBTAG00000000025
VPS33B	ENSBTAG00000000026
RDM1	ENSBTAG00000000030
TRPV4	ENSBTAG00000000031
ABI3	ENSBTAG00000000032
BT.37259	ENSBTAG00000000037
SIRT7	ENSBTAG00000000039
MAFG	ENSBTAG00000000040
PYCR1	ENSBTAG00000000042
SURF2	ENSBTAG00000000046
CCDC77	ENSBTAG00000000049
PSMG3	ENSBTAG00000000050
FILIP1	ENSBTAG00000000053
SNAPC4	ENSBTAG00000000054
STRADA	ENSBTAG00000000056
PCDH7	ENSBTAG00000000061
FEN1	ENSBTAG00000000064
CRLS1	ENSBTAG00000000065
SDF2L1	ENSBTAG00000000067
TFB2M	ENSBTAG00000000072
BT.87657	ENSBTAG00000000073
NFIA	ENSBTAG00000000074
ADSL	ENSBTAG00000000077
GLIPR2	ENSBTAG00000000078
C1ORF96	ENSBTAG00000000079
GRWD1	ENSBTAG00000000080
COL4A3BP	ENSBTAG00000000081
MRPS30	ENSBTAG00000000084
HSD17B12	ENSBTAG00000000087
ALCAM	ENSBTAG00000000088
SEC31B	ENSBTAG00000000090
NDUFB8	ENSBTAG00000000091
HIF1AN	ENSBTAG00000000092
ATPAF1	ENSBTAG00000000094
PD-L1	ENSBTAG00000000095
KIAA0494	ENSBTAG00000000097
SETDB1	ENSBTAG00000000098
CERS2	ENSBTAG00000000099
MRPL23	ENSBTAG00000000103
RIT1	ENSBTAG00000000105
KIAA0907	ENSBTAG00000000108
UGP2	ENSBTAG00000000111
BT.100854	ENSBTAG00000000113
VPS54	ENSBTAG00000000115
BT.95516	ENSBTAG00000000125
BT.62474	ENSBTAG00000000128
TNFSF13	ENSBTAG00000000130
SENP3	ENSBTAG00000000131
EIF4A1	ENSBTAG00000000132
CD68	ENSBTAG00000000133
MPDU1	ENSBTAG00000000134
FRYL	ENSBTAG00000000137
BT.65045	ENSBTAG00000000139
EPHX1	ENSBTAG00000000140
NFU1	ENSBTAG00000000141
BT.90060	ENSBTAG00000000144
FARP1	ENSBTAG00000000146
RIC8B	ENSBTAG00000000147
BT.44648	ENSBTAG00000000149
RANBP2	ENSBTAG00000000152
LRFN3	ENSBTAG00000000153
IRF2BP1	ENSBTAG00000000154
LGALSL	ENSBTAG00000000156
CCDC138	ENSBTAG00000000157
CBS	ENSBTAG00000000160
TMEM40	ENSBTAG00000000161
ANAPC16	ENSBTAG00000000162
DDIT4	ENSBTAG00000000163
ASZ1	ENSBTAG00000000169
N4BP2	ENSBTAG00000000175
SP3	ENSBTAG00000000176
RPUSD1	ENSBTAG00000000179
SUSD3	ENSBTAG00000000181
SPINT2	ENSBTAG00000000182
BT.53544	ENSBTAG00000000183
EIF2AK3	ENSBTAG00000000184
FLAD1	ENSBTAG00000000186
SLC25A20	ENSBTAG00000000191
	ENSBTAG00000000195
RG9MTD2	ENSBTAG00000000197
PDP1	ENSBTAG00000000199
BT.97325	ENSBTAG00000000201
SLC25A19	ENSBTAG00000000202
ATP6V1G1	ENSBTAG00000000203
C8H9orf91	ENSBTAG00000000204
BT.52802	ENSBTAG00000000205
HDHD1A	ENSBTAG00000000207
ARHGAP31	ENSBTAG00000000210
SHROOM2	ENSBTAG00000000211
BT.44647	ENSBTAG00000000212
TMEM39A	ENSBTAG00000000213
GNB1	ENSBTAG00000000215
MAP2K5	ENSBTAG00000000218
RBM34	ENSBTAG00000000221
ARID4B	ENSBTAG00000000222
PPM1B	ENSBTAG00000000223
TSPAN15	ENSBTAG00000000224
POLB	ENSBTAG00000000225
BT.48514	ENSBTAG00000000231
YWHAZ	ENSBTAG00000000236
AKAP7	ENSBTAG00000000240
STAU1	ENSBTAG00000000241
	ENSBTAG00000000242
NRXN2	ENSBTAG00000000244
NHSL1	ENSBTAG00000000245
HDHD3	ENSBTAG00000000250
ALAD	ENSBTAG00000000251
POLE3	ENSBTAG00000000252
TLE1	ENSBTAG00000000256
ZNRF2	ENSBTAG00000000260
NAB1	ENSBTAG00000000266
SMG6	ENSBTAG00000000267
BT.87667	ENSBTAG00000000269
BT.51770	ENSBTAG00000000271
YKT6	ENSBTAG00000000274
PARP11	ENSBTAG00000000275
IL18	ENSBTAG00000000277
RAB26	ENSBTAG00000000279
BT.30108	ENSBTAG00000000281
CSF1	ENSBTAG00000000283
GUF1	ENSBTAG00000000285
PFKM	ENSBTAG00000000286
GNPDA2	ENSBTAG00000000287
UPF2	ENSBTAG00000000288
ASB8	ENSBTAG00000000289
ATP11B	ENSBTAG00000000290
DHTKD1	ENSBTAG00000000291
TCIRG1	ENSBTAG00000000292
MGC139228	ENSBTAG00000000295
IMPDH1	ENSBTAG00000000296
ZNF330	ENSBTAG00000000297
KIAA2022	ENSBTAG00000000300
	ENSBTAG00000000301
LMO4	ENSBTAG00000000305
ITK	ENSBTAG00000000306
ITCH	ENSBTAG00000000308
GRINA	ENSBTAG00000000312
NUDT13	ENSBTAG00000000313
ECD	ENSBTAG00000000315
BT.105291	ENSBTAG00000000317
UBAP1	ENSBTAG00000000320
TBL2	ENSBTAG00000000321
CD2AP	ENSBTAG00000000322
BT.68694	ENSBTAG00000000329
BT.103955	ENSBTAG00000000330
ERF	ENSBTAG00000000332
ARHGAP20	ENSBTAG00000000333
bta-mir-6527	ENSBTAG00000000340
ISOC1	ENSBTAG00000000341
PLOD3	ENSBTAG00000000342
ZNHIT1	ENSBTAG00000000343
RHOG	ENSBTAG00000000347
OXLD1	ENSBTAG00000000355
CCDC137	ENSBTAG00000000356
BT.45696	ENSBTAG00000000357
BT.63473	ENSBTAG00000000359
SPG11	ENSBTAG00000000362
BDP1	ENSBTAG00000000363
TDP2	ENSBTAG00000000365
EPS8	ENSBTAG00000000369
DIS3L	ENSBTAG00000000371
TIPIN	ENSBTAG00000000372
SSRP1	ENSBTAG00000000375
P2RX3	ENSBTAG00000000376
GOLT1B	ENSBTAG00000000379
C5H12orf39	ENSBTAG00000000380
MED27	ENSBTAG00000000382
ZNF238	ENSBTAG00000000385
	ENSBTAG00000000386
NICN1	ENSBTAG00000000387
ZNF212	ENSBTAG00000000389
TPST1	ENSBTAG00000000390
ASCC1	ENSBTAG00000000392
BT.70619	ENSBTAG00000000394
PIM1	ENSBTAG00000000396
APOA1BP	ENSBTAG00000000404
VKORC1	ENSBTAG00000000405
GPATCH4	ENSBTAG00000000406
BT.35848	ENSBTAG00000000409
HGS	ENSBTAG00000000411
ERBB2IP	ENSBTAG00000000415
MRPL12	ENSBTAG00000000417
EEA1	ENSBTAG00000000421
TSHZ1	ENSBTAG00000000422
RBM4B	ENSBTAG00000000423
RPL17	ENSBTAG00000000425
BAK1	ENSBTAG00000000428
BT.56883	ENSBTAG00000000429
TRD@	ENSBTAG00000000431
BT.104278	ENSBTAG00000000432
TARBP2	ENSBTAG00000000435
TNFAIP3	ENSBTAG00000000436
O3FAR1	ENSBTAG00000000437
SFSWAP	ENSBTAG00000000439
RBP4	ENSBTAG00000000442
ATP11A	ENSBTAG00000000446
C26H10ORF4	ENSBTAG00000000447
TMEM126A	ENSBTAG00000000451
TMEM106C	ENSBTAG00000000454
CREBZF	ENSBTAG00000000455
DYNC1LI2	ENSBTAG00000000458
GTDC2	ENSBTAG00000000459
BT.43006	ENSBTAG00000000460
CCDC102A	ENSBTAG00000000462
PPP2CA	ENSBTAG00000000469
ZNF570	ENSBTAG00000000472
ATP10D	ENSBTAG00000000473
IMMP1L	ENSBTAG00000000475
TLR5	ENSBTAG00000000477
IFRD2	ENSBTAG00000000480
HYAL1	ENSBTAG00000000483
HYAL2	ENSBTAG00000000484
WDR54	ENSBTAG00000000489
BT.65379	ENSBTAG00000000492
PDE4D	ENSBTAG00000000494
BT.31273	ENSBTAG00000000495
AKR1A1	ENSBTAG00000000497
FLJ20565	ENSBTAG00000000500
KLHL13	ENSBTAG00000000501
BT.39806	ENSBTAG00000000504
CCBL2	ENSBTAG00000000505
NR4A1	ENSBTAG00000000507
ATG101	ENSBTAG00000000510
BT.81882	ENSBTAG00000000511
SNTA1	ENSBTAG00000000512
BT.89962	ENSBTAG00000000517
PLEKHA8	ENSBTAG00000000521
CSTB	ENSBTAG00000000524
TOPBP1	ENSBTAG00000000526
ZFAND3	ENSBTAG00000000527
MANBAL	ENSBTAG00000000528
BT.46996	ENSBTAG00000000529
DEM1	ENSBTAG00000000532
ZNF684	ENSBTAG00000000533
ZNF395	ENSBTAG00000000536
BT.34089	ENSBTAG00000000539
CCDC104	ENSBTAG00000000542
SMEK2	ENSBTAG00000000545
TOB1	ENSBTAG00000000546
KLHDC10	ENSBTAG00000000548
ATP5D	ENSBTAG00000000550
SMNDC1	ENSBTAG00000000551
BT.53789	ENSBTAG00000000555
PLTP	ENSBTAG00000000559
	ENSBTAG00000000560
TOMM20	ENSBTAG00000000562
BT.48995	ENSBTAG00000000563
RFX7	ENSBTAG00000000565
BT.72734	ENSBTAG00000000566
HES1	ENSBTAG00000000569
BT.76342	ENSBTAG00000000571
TNC	ENSBTAG00000000575
BAT5	ENSBTAG00000000578
NIPBL	ENSBTAG00000000579
DOCK10	ENSBTAG00000000581
C5ORF42	ENSBTAG00000000586
BT.65618	ENSBTAG00000000590
CST3	ENSBTAG00000000598
CCNI	ENSBTAG00000000599
RXRB	ENSBTAG00000000602
JAM2	ENSBTAG00000000603
BT.99652	ENSBTAG00000000604
ATP5J	ENSBTAG00000000605
ABCF2	ENSBTAG00000000607
PRCC	ENSBTAG00000000608
	ENSBTAG00000000609
ELAVL1	ENSBTAG00000000613
CATSPERG	ENSBTAG00000000621
RPS17	ENSBTAG00000000622
SMAD6	ENSBTAG00000000625
MMS22L	ENSBTAG00000000629
BT.40231	ENSBTAG00000000630
RAD54B	ENSBTAG00000000632
BT.29245	ENSBTAG00000000634
CDT1	ENSBTAG00000000638
APRT	ENSBTAG00000000639
VIMP	ENSBTAG00000000640
SKAP1	ENSBTAG00000000641
INTS1	ENSBTAG00000000642
S100A5	ENSBTAG00000000644
ANAPC4	ENSBTAG00000000646
SELO	ENSBTAG00000000647
TUBGCP6	ENSBTAG00000000650
PPP1R16B	ENSBTAG00000000653
MIPOL1	ENSBTAG00000000655
BT.45162	ENSBTAG00000000656
BT.28502	ENSBTAG00000000660
TCF20	ENSBTAG00000000662
SLC22A15	ENSBTAG00000000664
GHDC	ENSBTAG00000000666
SLC22A5	ENSBTAG00000000668
RRP9	ENSBTAG00000000670
PARP3	ENSBTAG00000000671
MGC143209	ENSBTAG00000000672
PGS1	ENSBTAG00000000675
BT.21872	ENSBTAG00000000676
BT.67516	ENSBTAG00000000678
BT.57470	ENSBTAG00000000679
RAPGEF6	ENSBTAG00000000682
WDR37	ENSBTAG00000000683
ARHGEF10L	ENSBTAG00000000684
NANP	ENSBTAG00000000686
WDR51B	ENSBTAG00000000687
BT.105130	ENSBTAG00000000693
TAF10	ENSBTAG00000000694
UBAP2	ENSBTAG00000000695
ILK	ENSBTAG00000000696
RRP8	ENSBTAG00000000697
C9ORF3	ENSBTAG00000000699
BT.104140	ENSBTAG00000000700
GUSB	ENSBTAG00000000704
COX7A2L	ENSBTAG00000000705
PIP5K1C	ENSBTAG00000000710
NDRG1	ENSBTAG00000000711
FBXW2	ENSBTAG00000000712
AGFG2	ENSBTAG00000000713
BT.64082	ENSBTAG00000000715
PPAP2C	ENSBTAG00000000717
CTSL1	ENSBTAG00000000720
GPATCH1	ENSBTAG00000000721
USP42	ENSBTAG00000000725
RNF169	ENSBTAG00000000727
BCL2A1	ENSBTAG00000000735
LRP8	ENSBTAG00000000736
DMXL2	ENSBTAG00000000737
DAPK1	ENSBTAG00000000738
DCTN6	ENSBTAG00000000744
BT.6431	ENSBTAG00000000746
GAR1	ENSBTAG00000000748
MSL2	ENSBTAG00000000750
BT.28541	ENSBTAG00000000752
PIAS4	ENSBTAG00000000753
PPP2R5A	ENSBTAG00000000754
TMEM206	ENSBTAG00000000758
NENF	ENSBTAG00000000759
GIPC1	ENSBTAG00000000764
BT.49626	ENSBTAG00000000767
PGM2L1	ENSBTAG00000000770
BT.100877	ENSBTAG00000000771
TTC9C	ENSBTAG00000000773
HSP90AB1	ENSBTAG00000000778
HIP1	ENSBTAG00000000781
BT.89705	ENSBTAG00000000784
PASK	ENSBTAG00000000785
NQO2	ENSBTAG00000000786
PPP1R7	ENSBTAG00000000789
NMNAT2	ENSBTAG00000000795
MRPL9	ENSBTAG00000000797
BT.35115	ENSBTAG00000000799
BT.76599	ENSBTAG00000000801
ZNF667	ENSBTAG00000000803
MOB3B	ENSBTAG00000000804
ATAD1	ENSBTAG00000000806
TMED3	ENSBTAG00000000807
COX14	ENSBTAG00000000808
COPE	ENSBTAG00000000810
BT.61505	ENSBTAG00000000811
CD300A	ENSBTAG00000000812
HOMER3	ENSBTAG00000000813
EPHA2	ENSBTAG00000000815
PRDM1	ENSBTAG00000000816
SYNJ2	ENSBTAG00000000817
GNG11	ENSBTAG00000000820
TSEN54	ENSBTAG00000000824
MRPS26	ENSBTAG00000000825
TAOK1	ENSBTAG00000000827
CARKL	ENSBTAG00000000829
GPR137B	ENSBTAG00000000830
CTNS	ENSBTAG00000000831
TAX1BP3	ENSBTAG00000000833
BT.87815	ENSBTAG00000000836
PARP1	ENSBTAG00000000837
BT.49778	ENSBTAG00000000838
UBASH3B	ENSBTAG00000000842
NDRG2	ENSBTAG00000000843
SNRNP200	ENSBTAG00000000848
CYP20A1	ENSBTAG00000000851
BT.91470	ENSBTAG00000000854
NXN	ENSBTAG00000000855
FBXL6	ENSBTAG00000000856
GPR172B	ENSBTAG00000000857
SLC38A1	ENSBTAG00000000859
BT.106462	ENSBTAG00000000861
ZFP1	ENSBTAG00000000868
RNF219	ENSBTAG00000000869
TRIM27	ENSBTAG00000000871
BT.26578	ENSBTAG00000000873
CAST	ENSBTAG00000000874
AZI1	ENSBTAG00000000875
METTL20	ENSBTAG00000000877
BT.55953	ENSBTAG00000000878
BT.97625	ENSBTAG00000000879
MGC133692	ENSBTAG00000000880
BT.86945	ENSBTAG00000000885
MB21D1	ENSBTAG00000000892
PGK1	ENSBTAG00000000894
TAF9B	ENSBTAG00000000895
IQGAP2	ENSBTAG00000000897
F2RL2	ENSBTAG00000000898
TMEM17	ENSBTAG00000000899
LRRC8C	ENSBTAG00000000900
OGT	ENSBTAG00000000902
UBE2H	ENSBTAG00000000911
UQCR10	ENSBTAG00000000913
BMP1	ENSBTAG00000000917
BT.32415	ENSBTAG00000000918
DNAH17	ENSBTAG00000000920
SPECC1	ENSBTAG00000000928
	ENSBTAG00000000930
SLC39A2	ENSBTAG00000000936
SSFA2	ENSBTAG00000000937
KIF16B	ENSBTAG00000000939
TBCC	ENSBTAG00000000940
PLEKHB2	ENSBTAG00000000941
SIPA1L2	ENSBTAG00000000942
ZNF286A	ENSBTAG00000000943
LPCAT1	ENSBTAG00000000944
KIAA1609	ENSBTAG00000000946
RAB2A	ENSBTAG00000000948
DNAJC9	ENSBTAG00000000949
MRPS16	ENSBTAG00000000950
JAKMIP3	ENSBTAG00000000951
RBM41	ENSBTAG00000000955
BT.27095	ENSBTAG00000000957
BT.42406	ENSBTAG00000000959
NEURL2	ENSBTAG00000000961
STAP1	ENSBTAG00000000962
BT.28783	ENSBTAG00000000967
IARS	ENSBTAG00000000974
CADM1	ENSBTAG00000000977
ASH2L	ENSBTAG00000000978
C27H8orf40	ENSBTAG00000000979
KLHDC8B	ENSBTAG00000000981
RAB10	ENSBTAG00000000985
BRCA2	ENSBTAG00000000988
PSMA2	ENSBTAG00000000990
MRPL32	ENSBTAG00000000991
N4BP2L1	ENSBTAG00000000993
FAM46A	ENSBTAG00000000995
BT.25759	ENSBTAG00000000998
TCF7	ENSBTAG00000001002
BT.54007	ENSBTAG00000001004
BT.88981	ENSBTAG00000001005
SLC25A43	ENSBTAG00000001007
BT.21975	ENSBTAG00000001008
HCLS1	ENSBTAG00000001009
SLC30A5	ENSBTAG00000001013
MAPK7	ENSBTAG00000001014
TM9SF4	ENSBTAG00000001015
NAA35	ENSBTAG00000001016
SLK	ENSBTAG00000001017
CYP1A1	ENSBTAG00000001021
AMDHD2	ENSBTAG00000001022
ZNF598	ENSBTAG00000001023
ARID1A	ENSBTAG00000001024
SERPINH1	ENSBTAG00000001027
BT.44411	ENSBTAG00000001029
BT.43678	ENSBTAG00000001030
SF1	ENSBTAG00000001035
HIBADH	ENSBTAG00000001036
MAP4K2	ENSBTAG00000001037
SNRPB	ENSBTAG00000001038
MXD1	ENSBTAG00000001042
SUPV3L1	ENSBTAG00000001044
LDLRAP1	ENSBTAG00000001050
OSCAR	ENSBTAG00000001051
HNRNPL	ENSBTAG00000001055
ARFGAP3	ENSBTAG00000001057
IDH3G	ENSBTAG00000001059
CXCR4	ENSBTAG00000001060
BT.62458	ENSBTAG00000001061
BT.27151	ENSBTAG00000001066
ZCWPW1	ENSBTAG00000001068
TP53	ENSBTAG00000001069
BT.20351	ENSBTAG00000001071
SAYSD1	ENSBTAG00000001074
OSBPL5	ENSBTAG00000001077
SRL	ENSBTAG00000001078
	ENSBTAG00000001079
BT.55601	ENSBTAG00000001083
FAM20A	ENSBTAG00000001085
PHOSPHO2	ENSBTAG00000001092
KLHL23	ENSBTAG00000001093
BT.51603	ENSBTAG00000001094
PRKRA	ENSBTAG00000001096
FKBP7	ENSBTAG00000001097
BT.26062	ENSBTAG00000001098
CMTM4	ENSBTAG00000001104
ANXA4	ENSBTAG00000001105
CACYBP	ENSBTAG00000001107
BT.45372	ENSBTAG00000001108
MRPS14	ENSBTAG00000001109
SLC16A5	ENSBTAG00000001110
SMOX	ENSBTAG00000001112
BT.77215	ENSBTAG00000001113
PRKD3	ENSBTAG00000001114
P4HA2	ENSBTAG00000001116
ANKRD50	ENSBTAG00000001117
SNRNP48	ENSBTAG00000001123
GALC	ENSBTAG00000001124
ADAMDEC1	ENSBTAG00000001125
BMP2K	ENSBTAG00000001126
SLC12A9	ENSBTAG00000001131
GTDC1	ENSBTAG00000001132
KIAA0564	ENSBTAG00000001133
BT.20029	ENSBTAG00000001134
CLTA	ENSBTAG00000001137
UFSP1	ENSBTAG00000001138
IAH1	ENSBTAG00000001140
ADAM17	ENSBTAG00000001141
GNE	ENSBTAG00000001142
BT.24012	ENSBTAG00000001143
NAA20	ENSBTAG00000001144
HIVEP2	ENSBTAG00000001146
BT.56047	ENSBTAG00000001151
ST3GAL1	ENSBTAG00000001156
BT.35623	ENSBTAG00000001160
FAM60A	ENSBTAG00000001161
BT.91229	ENSBTAG00000001164
AIFM2	ENSBTAG00000001165
BRAP	ENSBTAG00000001168
OGFOD1	ENSBTAG00000001171
PLXNA2	ENSBTAG00000001173
MRPL15	ENSBTAG00000001174
USPL1	ENSBTAG00000001178
TEP1	ENSBTAG00000001179
RPS6KC1	ENSBTAG00000001181
CDC10	ENSBTAG00000001182
BT.30964	ENSBTAG00000001185
SH2D4A	ENSBTAG00000001186
ROM1	ENSBTAG00000001188
BT.35586	ENSBTAG00000001189
CCL17	ENSBTAG00000001191
STX12	ENSBTAG00000001192
BT.53643	ENSBTAG00000001193
KCNH4	ENSBTAG00000001195
SLAMF7	ENSBTAG00000001197
GIMAP7	ENSBTAG00000001198
DAP3	ENSBTAG00000001199
SERPINB8	ENSBTAG00000001207
BT.49010	ENSBTAG00000001212
BT.105273	ENSBTAG00000001219
CAAP1	ENSBTAG00000001223
ATP9B	ENSBTAG00000001224
BT.91172	ENSBTAG00000001225
SLC25A22	ENSBTAG00000001229
MPZL3	ENSBTAG00000001233
CD200R1	ENSBTAG00000001235
BT.54076	ENSBTAG00000001246
SULT1B1	ENSBTAG00000001249
HIVEP1	ENSBTAG00000001252
ANKRD46	ENSBTAG00000001254
AGTPBP1	ENSBTAG00000001257
TMEM50B	ENSBTAG00000001258
IRGQ	ENSBTAG00000001262
TMEM165	ENSBTAG00000001269
NLRP3	ENSBTAG00000001273
PPM1L	ENSBTAG00000001274
CLPB	ENSBTAG00000001280
BT.103355	ENSBTAG00000001282
KIAA1432	ENSBTAG00000001283
ELMO3	ENSBTAG00000001286
MAOB	ENSBTAG00000001288
MRPL18	ENSBTAG00000001289
BT.25963	ENSBTAG00000001290
LTF	ENSBTAG00000001292
C3ORF15	ENSBTAG00000001293
BT.59327	ENSBTAG00000001294
DEPDC5	ENSBTAG00000001295
TMEM50A	ENSBTAG00000001296
STAMBPL1	ENSBTAG00000001298
LRRC32	ENSBTAG00000001301
MRPS28	ENSBTAG00000001302
ATP2B2	ENSBTAG00000001305
FXN	ENSBTAG00000001306
BT.29090	ENSBTAG00000001308
MORF4L2	ENSBTAG00000001311
TRMT6	ENSBTAG00000001314
VPS16	ENSBTAG00000001320
IL1B	ENSBTAG00000001321
BT.50011	ENSBTAG00000001323
UPB1	ENSBTAG00000001325
SLBP	ENSBTAG00000001328
CLPTM1L	ENSBTAG00000001329
MYO1C	ENSBTAG00000001332
PPARG	ENSBTAG00000001333
RSL24D1	ENSBTAG00000001342
DEPDC1	ENSBTAG00000001343
COMMD8	ENSBTAG00000001348
KIF1C	ENSBTAG00000001349
SDCCAG3	ENSBTAG00000001352
PMPCA	ENSBTAG00000001353
INPP5E	ENSBTAG00000001354
BT.46819	ENSBTAG00000001356
B3GNT7	ENSBTAG00000001359
RPS12	ENSBTAG00000001360
NMNAT1	ENSBTAG00000001361
ATPBD4	ENSBTAG00000001364
LGALS3BP	ENSBTAG00000001368
ZSCAN2	ENSBTAG00000001385
BT.42449	ENSBTAG00000001387
NMB	ENSBTAG00000001388
B4GALT4	ENSBTAG00000001390
ANKRD42	ENSBTAG00000001391
MTF2	ENSBTAG00000001393
TMED9	ENSBTAG00000001394
C1H21ORF91	ENSBTAG00000001395
ADAMTS7	ENSBTAG00000001396
ATP2A2	ENSBTAG00000001398
AKT2	ENSBTAG00000001400
PRKCI	ENSBTAG00000001403
GLCE	ENSBTAG00000001405
AP3S2	ENSBTAG00000001407
CNRIP1	ENSBTAG00000001408
GRAMD1B	ENSBTAG00000001410
N6AMT1	ENSBTAG00000001412
KCTD12	ENSBTAG00000001414
BT.59626	ENSBTAG00000001415
MRPL4	ENSBTAG00000001419
ABHD12	ENSBTAG00000001420
HMGN3	ENSBTAG00000001422
BT.98842	ENSBTAG00000001424
FBXO11	ENSBTAG00000001425
	ENSBTAG00000001432
ARL6IP6	ENSBTAG00000001435
HESX1	ENSBTAG00000001439
PMM2	ENSBTAG00000001440
CARHSP1	ENSBTAG00000001441
ABRACL	ENSBTAG00000001446
SRA1	ENSBTAG00000001449
APBB3	ENSBTAG00000001450
C20H5orf28	ENSBTAG00000001457
LIN7C	ENSBTAG00000001460
TNKS	ENSBTAG00000001463
P2RY1	ENSBTAG00000001465
SAMD4A	ENSBTAG00000001468
DTX2	ENSBTAG00000001470
POC1A	ENSBTAG00000001471
ARVCF	ENSBTAG00000001473
BT.103442	ENSBTAG00000001475
BT.105339	ENSBTAG00000001476
	ENSBTAG00000001477
PPPDE1	ENSBTAG00000001478
SRGAP2	ENSBTAG00000001483
BT.49509	ENSBTAG00000001484
PPIP5K2	ENSBTAG00000001485
ZNF280D	ENSBTAG00000001486
BT.53243	ENSBTAG00000001489
FYB	ENSBTAG00000001492
MRAS	ENSBTAG00000001497
CYTH2	ENSBTAG00000001498
TRIM33	ENSBTAG00000001499
BT.72793	ENSBTAG00000001500
NOP14	ENSBTAG00000001504
GRK4	ENSBTAG00000001505
HTT	ENSBTAG00000001506
BT.93167	ENSBTAG00000001507
BT.44357	ENSBTAG00000001508
ELK3	ENSBTAG00000001509
CDK17	ENSBTAG00000001510
BCL6	ENSBTAG00000001511
ZFP64	ENSBTAG00000001512
PDIK1L	ENSBTAG00000001513
ASB11	ENSBTAG00000001514
ISG20L2	ENSBTAG00000001518
BT.46083	ENSBTAG00000001519
MRPL24	ENSBTAG00000001520
UQCRB	ENSBTAG00000001521
MTERFD1	ENSBTAG00000001522
YES1	ENSBTAG00000001523
CDK13	ENSBTAG00000001528
BT.88726	ENSBTAG00000001529
HACE1	ENSBTAG00000001533
TSKU	ENSBTAG00000001537
BT.61268	ENSBTAG00000001538
BT.61728	ENSBTAG00000001539
BRI3BP	ENSBTAG00000001543
MGAT1	ENSBTAG00000001546
UBQLN4	ENSBTAG00000001548
PLEKHG3	ENSBTAG00000001551
EPC1	ENSBTAG00000001552
HNRNPA1	ENSBTAG00000001553
PATL2	ENSBTAG00000001558
NFE2	ENSBTAG00000001562
PDE4DIP	ENSBTAG00000001564
MESDC2	ENSBTAG00000001565
LRRK1	ENSBTAG00000001567
PPIC	ENSBTAG00000001568
CSF2	ENSBTAG00000001570
JMJD1C	ENSBTAG00000001573
BT.25266	ENSBTAG00000001574
BT.61778	ENSBTAG00000001575
TMEM140	ENSBTAG00000001576
ADPGK	ENSBTAG00000001578
EIF2C2	ENSBTAG00000001579
BT.56769	ENSBTAG00000001585
BT.76892	ENSBTAG00000001586
TM9SF2	ENSBTAG00000001589
INSIG1	ENSBTAG00000001592
OGFOD2	ENSBTAG00000001593
ARL6IP4	ENSBTAG00000001594
MT1E	ENSBTAG00000001595
PITPNM2	ENSBTAG00000001597
MGC151537	ENSBTAG00000001598
DCUN1D4	ENSBTAG00000001600
PKM2	ENSBTAG00000001601
IL4R	ENSBTAG00000001602
TMEM41B	ENSBTAG00000001607
	ENSBTAG00000001608
MAP2K6	ENSBTAG00000001609
LSM1	ENSBTAG00000001612
ZNF174	ENSBTAG00000001614
BT.25251	ENSBTAG00000001616
G2E3	ENSBTAG00000001617
ALPK3	ENSBTAG00000001618
SERINC5	ENSBTAG00000001619
CTPS	ENSBTAG00000001626
	ENSBTAG00000001627
SCMH1	ENSBTAG00000001629
KIFC1	ENSBTAG00000001631
NBR1	ENSBTAG00000001632
BT.20328	ENSBTAG00000001634
CUTA	ENSBTAG00000001635
FUNDC1	ENSBTAG00000001637
EPB41L1	ENSBTAG00000001640
MDN1	ENSBTAG00000001644
C20ORF4	ENSBTAG00000001645
PLEKHJ1	ENSBTAG00000001647
RPL21	ENSBTAG00000001648
SYF2	ENSBTAG00000001651
SLCO3A1	ENSBTAG00000001652
SNTB2	ENSBTAG00000001654
C28H10orf57	ENSBTAG00000001656
PICALM	ENSBTAG00000001657
VPS4A	ENSBTAG00000001659
SPTY2D1	ENSBTAG00000001660
MGC139254	ENSBTAG00000001662
PDF	ENSBTAG00000001663
BT.56330	ENSBTAG00000001665
NIP7	ENSBTAG00000001666
RTF1	ENSBTAG00000001671
KIAA0528	ENSBTAG00000001673
NDST1	ENSBTAG00000001692
RPAP1	ENSBTAG00000001693
TYRO3	ENSBTAG00000001694
TRA2B	ENSBTAG00000001697
CHTF8	ENSBTAG00000001698
BT.56113	ENSBTAG00000001700
BT.59061	ENSBTAG00000001707
TTLL12	ENSBTAG00000001708
C19H17orf59	ENSBTAG00000001711
CMTM7	ENSBTAG00000001712
MFSD9	ENSBTAG00000001714
AURKB	ENSBTAG00000001717
GYG1	ENSBTAG00000001721
BT.105959	ENSBTAG00000001724
CXCL10	ENSBTAG00000001725
FAM213B	ENSBTAG00000001727
DUSP10	ENSBTAG00000001729
GLYR1	ENSBTAG00000001731
UBN1	ENSBTAG00000001736
ZCCHC6	ENSBTAG00000001737
DLGAP4	ENSBTAG00000001741
BET1L	ENSBTAG00000001744
BT.31205	ENSBTAG00000001747
TRIM45	ENSBTAG00000001748
SENP2	ENSBTAG00000001749
FUCA2	ENSBTAG00000001752
AHCYL2	ENSBTAG00000001754
RFXANK	ENSBTAG00000001762
NR2C2AP	ENSBTAG00000001763
B4GALT7	ENSBTAG00000001767
BT.21412	ENSBTAG00000001768
DYRK1A	ENSBTAG00000001771
C7ORF49	ENSBTAG00000001773
SPRY2	ENSBTAG00000001774
RINL	ENSBTAG00000001775
BT.19604	ENSBTAG00000001776
RPLP2	ENSBTAG00000001777
BT.20178	ENSBTAG00000001778
SARS2	ENSBTAG00000001780
TOM40A	ENSBTAG00000001781
MRPS12	ENSBTAG00000001782
TGM3	ENSBTAG00000001785
AGPHD1	ENSBTAG00000001786
BOVAGGRUS	ENSBTAG00000001788
SAFB2	ENSBTAG00000001790
C19ORF70	ENSBTAG00000001792
HSD11B1L	ENSBTAG00000001793
RPL36	ENSBTAG00000001794
LONP1	ENSBTAG00000001795
CATSPERD	ENSBTAG00000001796
SYT4	ENSBTAG00000001801
TWSG1	ENSBTAG00000001805
IQCD	ENSBTAG00000001806
AKAP8	ENSBTAG00000001807
LACTB2	ENSBTAG00000001808
SCAF11	ENSBTAG00000001810
PLXND1	ENSBTAG00000001814
TMEM161A	ENSBTAG00000001817
PRRC2C	ENSBTAG00000001821
SNX10	ENSBTAG00000001822
BT.25025	ENSBTAG00000001824
SASH1	ENSBTAG00000001826
GID8	ENSBTAG00000001827
SCRN2	ENSBTAG00000001828
SLC17A9	ENSBTAG00000001829
MRPL10	ENSBTAG00000001832
PNKP	ENSBTAG00000001834
BT.75328	ENSBTAG00000001836
LRRC36	ENSBTAG00000001838
OCIAD2	ENSBTAG00000001839
INO80B	ENSBTAG00000001840
GSTM3	ENSBTAG00000001842
WBP1	ENSBTAG00000001843
MOGS	ENSBTAG00000001844
CNTLN	ENSBTAG00000001847
KATNB1	ENSBTAG00000001848
CIAPIN1	ENSBTAG00000001854
COQ9	ENSBTAG00000001855
POLR2C	ENSBTAG00000001856
DOK4	ENSBTAG00000001857
	ENSBTAG00000001858
SESTD1	ENSBTAG00000001861
NR4A3	ENSBTAG00000001864
SACS	ENSBTAG00000001867
PCYT2	ENSBTAG00000001868
CPNE6	ENSBTAG00000001870
ORC6	ENSBTAG00000001872
DOCK3	ENSBTAG00000001874
HMGN5	ENSBTAG00000001877
BT.58371	ENSBTAG00000001879
COPR5	ENSBTAG00000001885
FAM122B	ENSBTAG00000001886
BT.58902	ENSBTAG00000001887
MED13L	ENSBTAG00000001888
C22H3orf14	ENSBTAG00000001889
BT.104559	ENSBTAG00000001890
YAE1D1	ENSBTAG00000001892
NEDD1	ENSBTAG00000001894
BT.17618	ENSBTAG00000001895
CCDC112	ENSBTAG00000001898
KIAA1731	ENSBTAG00000001902
C2orf50	ENSBTAG00000001903
ZNF276	ENSBTAG00000001904
FANCA	ENSBTAG00000001906
BT.105088	ENSBTAG00000001908
ZNF652	ENSBTAG00000001919
POLQ	ENSBTAG00000001920
AKIP1	ENSBTAG00000001922
RAD23B	ENSBTAG00000001926
PDIA6	ENSBTAG00000001928
TRABD	ENSBTAG00000001931
MGC142781	ENSBTAG00000001932
PPP2R4	ENSBTAG00000001933
ANAPC11	ENSBTAG00000001937
CKS2	ENSBTAG00000001938
SECISBP2	ENSBTAG00000001939
SEMA4D	ENSBTAG00000001941
SNX27	ENSBTAG00000001942
BT.22399	ENSBTAG00000001945
VTI1B	ENSBTAG00000001948
BT.55400	ENSBTAG00000001949
BT.103133	ENSBTAG00000001950
HINT3	ENSBTAG00000001956
TRMT11	ENSBTAG00000001957
MRPS27	ENSBTAG00000001962
TTC14	ENSBTAG00000001968
YIPF6	ENSBTAG00000001977
SMAGP	ENSBTAG00000001983
HSPC321	ENSBTAG00000001987
EIF3D	ENSBTAG00000001988
CYP51A1	ENSBTAG00000001992
SNRNP70	ENSBTAG00000001996
MGC143285	ENSBTAG00000001999
TIMM8B	ENSBTAG00000002000
BT.97864	ENSBTAG00000002002
LLPH	ENSBTAG00000002004
THBS1	ENSBTAG00000002006
PI4K2A	ENSBTAG00000002010
FAM96A	ENSBTAG00000002012
SNX1	ENSBTAG00000002014
EIF5A	ENSBTAG00000002018
C5ORF41	ENSBTAG00000002020
BT.102307	ENSBTAG00000002021
RPL5	ENSBTAG00000002026
FAM167B	ENSBTAG00000002027
MGC143035	ENSBTAG00000002028
UBXN2A	ENSBTAG00000002033
ATXN7L1	ENSBTAG00000002037
BT.49131	ENSBTAG00000002038
FRMD8	ENSBTAG00000002039
SASH3	ENSBTAG00000002041
RIC8A	ENSBTAG00000002042
SIRT3	ENSBTAG00000002044
BT.21635	ENSBTAG00000002045
COX8B	ENSBTAG00000002046
PTPN11	ENSBTAG00000002048
BT.58717	ENSBTAG00000002049
SELRC1	ENSBTAG00000002050
ARAP1	ENSBTAG00000002051
PLOD1	ENSBTAG00000002052
ZFP28	ENSBTAG00000002055
MARS2	ENSBTAG00000002056
ASF1A	ENSBTAG00000002058
MCM9	ENSBTAG00000002059
BT.55679	ENSBTAG00000002060
TAGLN2	ENSBTAG00000002068
BT.73422	ENSBTAG00000002069
ERCC2	ENSBTAG00000002072
RAD17	ENSBTAG00000002073
STAU2	ENSBTAG00000002076
KDM4A	ENSBTAG00000002078
NOV	ENSBTAG00000002080
BT.95322	ENSBTAG00000002082
AUTS2	ENSBTAG00000002083
BT.61828	ENSBTAG00000002085
PRPF4B	ENSBTAG00000002086
IL1F6	ENSBTAG00000002087
BT.99282	ENSBTAG00000002088
CPSF4	ENSBTAG00000002090
ATP5J2	ENSBTAG00000002094
MEN1	ENSBTAG00000002095
FCGR3A	ENSBTAG00000002096
CDC34	ENSBTAG00000002098
GDE1	ENSBTAG00000002101
PLCG2	ENSBTAG00000002103
TEX261	ENSBTAG00000002105
YWHAQ	ENSBTAG00000002108
INSIG2	ENSBTAG00000002112
ZNF41	ENSBTAG00000002113
C20ORF96	ENSBTAG00000002115
ZCCHC3	ENSBTAG00000002116
BT.97998	ENSBTAG00000002117
CDK2AP2	ENSBTAG00000002121
BT.101003	ENSBTAG00000002125
PFKFB2	ENSBTAG00000002126
TCP11L2	ENSBTAG00000002127
MPPE1	ENSBTAG00000002128
KLF5	ENSBTAG00000002129
SMPD4	ENSBTAG00000002130
CD69	ENSBTAG00000002135
FCHO1	ENSBTAG00000002136
SUGT1	ENSBTAG00000002137
DTWD2	ENSBTAG00000002143
ADRB2	ENSBTAG00000002144
PPP4R2	ENSBTAG00000002147
BT.20052	ENSBTAG00000002148
IL17	ENSBTAG00000002150
GPR141	ENSBTAG00000002154
PTGER2	ENSBTAG00000002163
FAM135A	ENSBTAG00000002171
BT.61295	ENSBTAG00000002175
BT.43646	ENSBTAG00000002176
PIKFYVE	ENSBTAG00000002177
PPL	ENSBTAG00000002178
C10H15ORF41	ENSBTAG00000002179
KHDRBS3	ENSBTAG00000002181
COX17	ENSBTAG00000002182
RNF7	ENSBTAG00000002185
SERINC3	ENSBTAG00000002187
BT.76439	ENSBTAG00000002189
DOCK8	ENSBTAG00000002190
RRP12	ENSBTAG00000002191
TCEB1	ENSBTAG00000002196
NFXL1	ENSBTAG00000002201
BT.84063	ENSBTAG00000002202
NDUFS2	ENSBTAG00000002203
BT.76398	ENSBTAG00000002209
LAS1L	ENSBTAG00000002210
MAPK8IP3	ENSBTAG00000002211
GFPT2	ENSBTAG00000002215
ATAD3	ENSBTAG00000002219
SPTLC1	ENSBTAG00000002220
POP4	ENSBTAG00000002223
UHRF1	ENSBTAG00000002224
FBXO31	ENSBTAG00000002226
CPNE2	ENSBTAG00000002233
TRPC4AP	ENSBTAG00000002236
ARL2	ENSBTAG00000002238
GPR18	ENSBTAG00000002240
NIP30	ENSBTAG00000002242
SNX15	ENSBTAG00000002243
SAC3D1	ENSBTAG00000002248
YEATS4	ENSBTAG00000002256
NCAPD3	ENSBTAG00000002260
NPL	ENSBTAG00000002266
ANKRD40	ENSBTAG00000002267
CDADC1	ENSBTAG00000002271
KCTD18	ENSBTAG00000002272
PTP4A1	ENSBTAG00000002275
MLLT1	ENSBTAG00000002277
LUC7L3	ENSBTAG00000002279
BT.102163	ENSBTAG00000002280
EIF1	ENSBTAG00000002282
BT.105583	ENSBTAG00000002283
DNAJC18	ENSBTAG00000002286
CHD9	ENSBTAG00000002287
ZBTB41	ENSBTAG00000002291
SMARCA1	ENSBTAG00000002292
ARL5A	ENSBTAG00000002293
ATF2	ENSBTAG00000002295
TMEM173	ENSBTAG00000002296
CACNB4	ENSBTAG00000002297
CKAP2L	ENSBTAG00000002298
CD59	ENSBTAG00000002302
GLG1	ENSBTAG00000002303
PCSK4	ENSBTAG00000002305
UTP11L	ENSBTAG00000002306
REEP6	ENSBTAG00000002311
BT.66624	ENSBTAG00000002313
RNF34	ENSBTAG00000002315
NIPA1	ENSBTAG00000002316
AMT	ENSBTAG00000002321
BT.24505	ENSBTAG00000002323
LGALS3	ENSBTAG00000002326
TMEM208	ENSBTAG00000002327
KDM2B	ENSBTAG00000002328
ASAP2	ENSBTAG00000002329
DLGAP5	ENSBTAG00000002331
LSM5	ENSBTAG00000002332
HOP	ENSBTAG00000002333
RCOR1	ENSBTAG00000002336
ETS1	ENSBTAG00000002341
ORAI3	ENSBTAG00000002344
SETD1A	ENSBTAG00000002345
HSD3B7	ENSBTAG00000002346
MAST3	ENSBTAG00000002347
SLC4A4	ENSBTAG00000002348
PIK3R2	ENSBTAG00000002350
GGA2	ENSBTAG00000002352
BT.22438	ENSBTAG00000002356
TICAM2	ENSBTAG00000002357
APOLD1	ENSBTAG00000002362
SESN2	ENSBTAG00000002363
HCFC1R1	ENSBTAG00000002367
ZNF792	ENSBTAG00000002370
ARMC5	ENSBTAG00000002374
PPIL1	ENSBTAG00000002376
PSMB2	ENSBTAG00000002377
NUCB1	ENSBTAG00000002378
ZDHHC5	ENSBTAG00000002381
DDX10	ENSBTAG00000002382
SLC35E4	ENSBTAG00000002385
MED19	ENSBTAG00000002389
ANK2	ENSBTAG00000002392
C6ORF89	ENSBTAG00000002393
TMEM44	ENSBTAG00000002394
HPS3	ENSBTAG00000002395
BT.92826	ENSBTAG00000002398
BT.4977	ENSBTAG00000002402
TMX2	ENSBTAG00000002404
CTNND1	ENSBTAG00000002411
CYB5B	ENSBTAG00000002412
MCAT	ENSBTAG00000002413
BT.81335	ENSBTAG00000002415
	ENSBTAG00000002416
RAB30	ENSBTAG00000002417
C15ORF42	ENSBTAG00000002418
PIGM	ENSBTAG00000002419
BCL9	ENSBTAG00000002422
PSMD12	ENSBTAG00000002423
PPA2	ENSBTAG00000002428
TRIM24	ENSBTAG00000002431
ABHD13	ENSBTAG00000002432
WDR18	ENSBTAG00000002434
PTPRE	ENSBTAG00000002435
MKI67	ENSBTAG00000002444
ZNF783	ENSBTAG00000002445
FAM111A	ENSBTAG00000002450
ASCC2	ENSBTAG00000002452
ALG2	ENSBTAG00000002454
KLHL8	ENSBTAG00000002455
SEC61B	ENSBTAG00000002457
NUP155	ENSBTAG00000002458
ACTL6A	ENSBTAG00000002460
BT.24917	ENSBTAG00000002462
NDUFB5	ENSBTAG00000002463
FAM173A	ENSBTAG00000002467
RPS28	ENSBTAG00000002468
CCDC78	ENSBTAG00000002470
CASP9	ENSBTAG00000002472
ANGPTL4	ENSBTAG00000002473
MAD1L1	ENSBTAG00000002474
RAB11B	ENSBTAG00000002475
DNAJC16	ENSBTAG00000002476
FTSJ2	ENSBTAG00000002477
BT.104930	ENSBTAG00000002478
BT.24745	ENSBTAG00000002479
NUDT1	ENSBTAG00000002480
HAGHL	ENSBTAG00000002481
NARFL	ENSBTAG00000002484
TNS1	ENSBTAG00000002485
UBE3A	ENSBTAG00000002487
CHPT1	ENSBTAG00000002490
SYCP3	ENSBTAG00000002492
VPS35	ENSBTAG00000002493
BRD4	ENSBTAG00000002495
FBXL15	ENSBTAG00000002500
CUEDC2	ENSBTAG00000002501
BSCL2	ENSBTAG00000002503
IREB2	ENSBTAG00000002504
ATP5A1	ENSBTAG00000002507
HNRNPUL2	ENSBTAG00000002510
HAUS1	ENSBTAG00000002512
BT.65196	ENSBTAG00000002516
CUGBP1	ENSBTAG00000002520
SYT5	ENSBTAG00000002522
MRI1	ENSBTAG00000002524
C7H19orf53	ENSBTAG00000002525
BDH2	ENSBTAG00000002526
ZSWIM4	ENSBTAG00000002527
EIF3A	ENSBTAG00000002528
ARHGAP10	ENSBTAG00000002531
EEF1E1	ENSBTAG00000002534
BT.56496	ENSBTAG00000002539
KRCC1	ENSBTAG00000002542
PTMA	ENSBTAG00000002549
	ENSBTAG00000002550
BT.44028	ENSBTAG00000002554
MRPL19	ENSBTAG00000002557
CCDC120	ENSBTAG00000002561
PRAF2	ENSBTAG00000002562
WDR45	ENSBTAG00000002563
DLG4	ENSBTAG00000002564
BT.30905	ENSBTAG00000002566
GPKOW	ENSBTAG00000002568
KLRAQ1	ENSBTAG00000002570
PDCD2L	ENSBTAG00000002571
UBA2	ENSBTAG00000002573
SSU72	ENSBTAG00000002575
GLDN	ENSBTAG00000002576
ZMYND11	ENSBTAG00000002578
FBL	ENSBTAG00000002579
MYH14	ENSBTAG00000002580
BT.75685	ENSBTAG00000002586
EXOSC10	ENSBTAG00000002590
GLTP	ENSBTAG00000002591
ZNF436	ENSBTAG00000002594
VSTM1	ENSBTAG00000002596
EFCAB7	ENSBTAG00000002600
PRPF39	ENSBTAG00000002603
LGR4	ENSBTAG00000002606
BT.20352	ENSBTAG00000002608
FKBP3	ENSBTAG00000002610
BT.103231	ENSBTAG00000002612
MIS18BP1	ENSBTAG00000002613
RUFY2	ENSBTAG00000002614
LONRF3	ENSBTAG00000002615
	ENSBTAG00000002616
DNA2	ENSBTAG00000002620
SAMSN1	ENSBTAG00000002623
PSTPIP2	ENSBTAG00000002624
MAP3K7	ENSBTAG00000002625
ARHGAP6	ENSBTAG00000002626
ZRANB2	ENSBTAG00000002627
SLC44A2	ENSBTAG00000002628
MKL1	ENSBTAG00000002630
BT.105011	ENSBTAG00000002633
TMEM115	ENSBTAG00000002634
ZDHHC7	ENSBTAG00000002639
KALRN	ENSBTAG00000002640
BT.62656	ENSBTAG00000002641
VPS52	ENSBTAG00000002643
SH3BP5L	ENSBTAG00000002645
BT.3906	ENSBTAG00000002646
RGS10	ENSBTAG00000002647
RPS18	ENSBTAG00000002648
ZNF259	ENSBTAG00000002650
BT.21547	ENSBTAG00000002651
DNAJC7	ENSBTAG00000002654
BT.28037	ENSBTAG00000002655
NKIRAS2	ENSBTAG00000002657
STAM	ENSBTAG00000002658
CCDC11	ENSBTAG00000002660
BCAS3	ENSBTAG00000002663
ZNF711	ENSBTAG00000002668
BT.74440	ENSBTAG00000002669
SAE1	ENSBTAG00000002676
MED18	ENSBTAG00000002678
BT.43504	ENSBTAG00000002682
PFKP	ENSBTAG00000002683
PITRM1	ENSBTAG00000002685
ATP1B1	ENSBTAG00000002688
NME7	ENSBTAG00000002689
BT.96927	ENSBTAG00000002690
KANSL2	ENSBTAG00000002693
KCTD10	ENSBTAG00000002697
UBE3B	ENSBTAG00000002698
KIT	ENSBTAG00000002699
TSPAN32	ENSBTAG00000002702
ATP6V1A	ENSBTAG00000002703
POMT2	ENSBTAG00000002704
GSTZ1	ENSBTAG00000002706
IPO4	ENSBTAG00000002707
MRPL42	ENSBTAG00000002708
BT.49827	ENSBTAG00000002709
MDP-1	ENSBTAG00000002712
GNAI1	ENSBTAG00000002714
BT.76123	ENSBTAG00000002715
BT.91056	ENSBTAG00000002716
TINF2	ENSBTAG00000002718
ORC1	ENSBTAG00000002719
PRPF38A	ENSBTAG00000002720
ZCCHC11	ENSBTAG00000002721
HORMAD1	ENSBTAG00000002724
RNGTT	ENSBTAG00000002725
CDC27	ENSBTAG00000002726
PHACTR4	ENSBTAG00000002727
ARID1B	ENSBTAG00000002728
ELP3	ENSBTAG00000002730
BT.49351	ENSBTAG00000002734
C25H16orf13	ENSBTAG00000002735
DNMT1	ENSBTAG00000002736
S1PR2	ENSBTAG00000002738
MSH2	ENSBTAG00000002742
OSGEP	ENSBTAG00000002743
APEX1	ENSBTAG00000002745
OSTF1	ENSBTAG00000002746
BT.30635	ENSBTAG00000002747
TMEM55B	ENSBTAG00000002748
KRIT1	ENSBTAG00000002750
ANKRD12	ENSBTAG00000002755
	ENSBTAG00000002756
THBD	ENSBTAG00000002758
	ENSBTAG00000002763
IGFLR1	ENSBTAG00000002764
GNB4	ENSBTAG00000002767
SLC35A2	ENSBTAG00000002768
AP1G1	ENSBTAG00000002769
TCN2	ENSBTAG00000002770
CD300LF	ENSBTAG00000002773
PTPN23	ENSBTAG00000002774
SF3B2	ENSBTAG00000002778
GCNT4	ENSBTAG00000002781
ZC3H7B	ENSBTAG00000002782
BT.61834	ENSBTAG00000002783
COPS5	ENSBTAG00000002784
	ENSBTAG00000002786
RAB27B	ENSBTAG00000002788
SEC24C	ENSBTAG00000002791
BT.103968	ENSBTAG00000002792
NKTR	ENSBTAG00000002795
KLHL3	ENSBTAG00000002796
OBFC2B	ENSBTAG00000002798
PSMA3	ENSBTAG00000002808
CAPN10	ENSBTAG00000002809
ZNF777	ENSBTAG00000002810
GAB1	ENSBTAG00000002813
SARM1	ENSBTAG00000002816
SLC46A1	ENSBTAG00000002817
RBBP7	ENSBTAG00000002820
MPZL1	ENSBTAG00000002823
CLSPN	ENSBTAG00000002826
ACAT2	ENSBTAG00000002827
RNF185	ENSBTAG00000002828
TCP1	ENSBTAG00000002829
U2AF2	ENSBTAG00000002830
FBXO22	ENSBTAG00000002833
CCDC69	ENSBTAG00000002834
SMAD1	ENSBTAG00000002835
TAF3	ENSBTAG00000002836
TOR1B	ENSBTAG00000002837
HEATR4	ENSBTAG00000002842
MGC160092	ENSBTAG00000002843
BT.34193	ENSBTAG00000002845
BT.48370	ENSBTAG00000002846
D2HGDH	ENSBTAG00000002847
C16H1orf74	ENSBTAG00000002848
TMEM63A	ENSBTAG00000002854
ACBD7	ENSBTAG00000002858
ACAA2	ENSBTAG00000002863
BT.20216	ENSBTAG00000002866
ARL4A	ENSBTAG00000002869
COPS6	ENSBTAG00000002871
TMEM183	ENSBTAG00000002874
DCPS	ENSBTAG00000002879
SORBS1	ENSBTAG00000002880
AP4M1	ENSBTAG00000002881
BT.17939	ENSBTAG00000002882
RPTOR	ENSBTAG00000002883
MSR1	ENSBTAG00000002885
TMTC2	ENSBTAG00000002888
RBM10	ENSBTAG00000002890
TNFSF4	ENSBTAG00000002894
BT.91155	ENSBTAG00000002896
	ENSBTAG00000002900
ANO6	ENSBTAG00000002902
ZNF787	ENSBTAG00000002904
BT.74302	ENSBTAG00000002907
ECHDC2	ENSBTAG00000002910
INHBA	ENSBTAG00000002912
PRKAG2	ENSBTAG00000002917
RAD51	ENSBTAG00000002918
KAT6B	ENSBTAG00000002920
FAM82A2	ENSBTAG00000002921
GAB2	ENSBTAG00000002922
IRF4	ENSBTAG00000002929
TMEM248	ENSBTAG00000002935
EMR3	ENSBTAG00000002937
C7ORF58	ENSBTAG00000002938
FURIN	ENSBTAG00000002939
FES	ENSBTAG00000002941
	ENSBTAG00000002943
ATP5G3	ENSBTAG00000002944
LY9	ENSBTAG00000002947
SETD2	ENSBTAG00000002948
BT.62437	ENSBTAG00000002949
CD244	ENSBTAG00000002951
TXN	ENSBTAG00000002953
ZNF674	ENSBTAG00000002956
LRCH1	ENSBTAG00000002959
WDR82P1	ENSBTAG00000002960
PPM1M	ENSBTAG00000002962
BT.63269	ENSBTAG00000002964
BT.20044	ENSBTAG00000002966
INTS6	ENSBTAG00000002970
CUTC	ENSBTAG00000002971
BT.48969	ENSBTAG00000002973
ECE1	ENSBTAG00000002977
PIK3R3	ENSBTAG00000002979
GPT2	ENSBTAG00000002980
KCNMB1	ENSBTAG00000002985
TMEM57	ENSBTAG00000002988
SFT2D1	ENSBTAG00000002993
GMPPA	ENSBTAG00000002995
ANAPC15	ENSBTAG00000002999
LAMTOR1	ENSBTAG00000003001
BT.28680	ENSBTAG00000003002
TRAF1	ENSBTAG00000003012
TRPV2	ENSBTAG00000003014
SESN1	ENSBTAG00000003015
BT.37382	ENSBTAG00000003016
TTC38	ENSBTAG00000003017
FSTL3	ENSBTAG00000003018
SP1	ENSBTAG00000003021
NME6	ENSBTAG00000003025
GADD45G	ENSBTAG00000003033
GATAD2A	ENSBTAG00000003034
IMPACT	ENSBTAG00000003035
BT.62616	ENSBTAG00000003037
BT.91437	ENSBTAG00000003038
PSMB8	ENSBTAG00000003039
RALGAPB	ENSBTAG00000003040
GNG2	ENSBTAG00000003043
SPIN1	ENSBTAG00000003044
BAMBI	ENSBTAG00000003045
BT.28275	ENSBTAG00000003049
FER	ENSBTAG00000003051
PCSK7	ENSBTAG00000003052
ADRM1	ENSBTAG00000003058
C1H21ORF59	ENSBTAG00000003059
LAMA5	ENSBTAG00000003061
BT.103321	ENSBTAG00000003062
BT.103203	ENSBTAG00000003063
BT.39483	ENSBTAG00000003064
NSA2	ENSBTAG00000003066
BT.56882	ENSBTAG00000003067
SC4MOL	ENSBTAG00000003068
MAN1C1	ENSBTAG00000003069
ACADVL	ENSBTAG00000003072
NAT11	ENSBTAG00000003073
SLC16A6	ENSBTAG00000003074
DVL2	ENSBTAG00000003075
NT5DC1	ENSBTAG00000003076
DPF2	ENSBTAG00000003077
RWDD4A	ENSBTAG00000003081
SLC50A1	ENSBTAG00000003083
MGC166084	ENSBTAG00000003084
BT.87590	ENSBTAG00000003086
DCUN1D5	ENSBTAG00000003087
ANAPC5	ENSBTAG00000003092
SART1	ENSBTAG00000003094
DENND4C	ENSBTAG00000003097
MTDH	ENSBTAG00000003098
SMTN	ENSBTAG00000003100
GCC1	ENSBTAG00000003102
ITM2B	ENSBTAG00000003109
ATM	ENSBTAG00000003111
BT.22029	ENSBTAG00000003112
RNF125	ENSBTAG00000003113
AVL9	ENSBTAG00000003114
KBTBD2	ENSBTAG00000003115
MTMR6	ENSBTAG00000003116
HIATL1	ENSBTAG00000003124
PEX16	ENSBTAG00000003126
BT.42861	ENSBTAG00000003128
BT.18678	ENSBTAG00000003143
KIAA0825	ENSBTAG00000003144
BT.67031	ENSBTAG00000003147
MCM3AP	ENSBTAG00000003148
DNAJB11	ENSBTAG00000003151
BT.46545	ENSBTAG00000003152
IFI27L2	ENSBTAG00000003155
BT.91105	ENSBTAG00000003160
YBEY	ENSBTAG00000003161
CRYZ	ENSBTAG00000003162
AXL	ENSBTAG00000003166
HNRNPUL1	ENSBTAG00000003168
MEIS2	ENSBTAG00000003172
NDUFAF4	ENSBTAG00000003174
JAM3	ENSBTAG00000003176
SLC25A33	ENSBTAG00000003177
ATE1	ENSBTAG00000003178
BT.58035	ENSBTAG00000003180
NTN4	ENSBTAG00000003183
BT.36811	ENSBTAG00000003185
FAM105B	ENSBTAG00000003186
CCDC6	ENSBTAG00000003189
FSCN1	ENSBTAG00000003191
TBC1D16	ENSBTAG00000003192
RPUSD2	ENSBTAG00000003193
PAPSS2	ENSBTAG00000003196
	ENSBTAG00000003197
SLC35C1	ENSBTAG00000003199
BT.44027	ENSBTAG00000003200
FNTA	ENSBTAG00000003201
RPL35	ENSBTAG00000003205
RAB33B	ENSBTAG00000003208
BLCAP	ENSBTAG00000003209
NNAT	ENSBTAG00000003212
BT.69259	ENSBTAG00000003215
RAB28	ENSBTAG00000003218
ATF7IP	ENSBTAG00000003221
ASNS	ENSBTAG00000003222
IMP4	ENSBTAG00000003225
RPL3	ENSBTAG00000003228
RPL23	ENSBTAG00000003229
RAB7L1	ENSBTAG00000003232
DHDDS	ENSBTAG00000003235
IQSEC1	ENSBTAG00000003237
UTP20	ENSBTAG00000003239
ACAD9	ENSBTAG00000003242
BCAR3	ENSBTAG00000003245
CD4	ENSBTAG00000003255
TOMM34	ENSBTAG00000003256
STK4	ENSBTAG00000003257
TCERG1	ENSBTAG00000003259
BT.44020	ENSBTAG00000003261
TBCA	ENSBTAG00000003263
BT.44371	ENSBTAG00000003264
ADD3	ENSBTAG00000003265
ZNF132	ENSBTAG00000003267
PELO	ENSBTAG00000003268
BT.22013	ENSBTAG00000003276
NDUFA10	ENSBTAG00000003279
CCZ1	ENSBTAG00000003288
MRPL43	ENSBTAG00000003294
BT.18123	ENSBTAG00000003295
C26H10ORF2	ENSBTAG00000003296
BT.27720	ENSBTAG00000003297
LZTS2	ENSBTAG00000003298
MFGE8	ENSBTAG00000003300
ICT1	ENSBTAG00000003303
NCF1	ENSBTAG00000003305
IMMT	ENSBTAG00000003307
CHST15	ENSBTAG00000003312
BT.49346	ENSBTAG00000003313
SKA3	ENSBTAG00000003314
MRP63	ENSBTAG00000003315
SYAP1	ENSBTAG00000003316
TTLL7	ENSBTAG00000003322
NOL6	ENSBTAG00000003323
SNRK	ENSBTAG00000003325
NAIP	ENSBTAG00000003326
BT.25402	ENSBTAG00000003328
ATL3	ENSBTAG00000003330
BT.83862	ENSBTAG00000003332
ADAP2	ENSBTAG00000003334
LRRCC1	ENSBTAG00000003338
ZBTB10	ENSBTAG00000003339
HDDC2	ENSBTAG00000003340
DOK2	ENSBTAG00000003341
AMD1	ENSBTAG00000003342
FAT4	ENSBTAG00000003345
HLA-DQB2	ENSBTAG00000003352
SMCHD1	ENSBTAG00000003354
BT.61911	ENSBTAG00000003358
ELOVL5	ENSBTAG00000003359
METTL15	ENSBTAG00000003361
HSP90B1	ENSBTAG00000003362
SMG8	ENSBTAG00000003365
DDX58	ENSBTAG00000003366
JAMP	ENSBTAG00000003371
SLC35B4	ENSBTAG00000003372
ASB1	ENSBTAG00000003376
ACAP2	ENSBTAG00000003378
PAPD7	ENSBTAG00000003381
	ENSBTAG00000003383
KIAA1009	ENSBTAG00000003384
SUPT4H1	ENSBTAG00000003386
BT.20421	ENSBTAG00000003388
SF3A1	ENSBTAG00000003390
RNF215	ENSBTAG00000003394
ZRANB1	ENSBTAG00000003395
BT.59779	ENSBTAG00000003396
CTBP2	ENSBTAG00000003397
BT.103096	ENSBTAG00000003399
BT.100842	ENSBTAG00000003401
PADI2	ENSBTAG00000003403
TP53I3	ENSBTAG00000003405
SF3B14	ENSBTAG00000003407
IGKC	ENSBTAG00000003408
EFTUD1	ENSBTAG00000003410
ESD	ENSBTAG00000003415
PHKG2	ENSBTAG00000003417
MSN	ENSBTAG00000003418
EAPP	ENSBTAG00000003419
RNF40	ENSBTAG00000003421
SNX5	ENSBTAG00000003422
DDX24	ENSBTAG00000003423
BET1	ENSBTAG00000003424
BT.23197	ENSBTAG00000003425
RHBDF2	ENSBTAG00000003436
ZNF297B	ENSBTAG00000003438
AKAP10	ENSBTAG00000003439
USP46	ENSBTAG00000003443
ZNF551	ENSBTAG00000003447
BT.106165	ENSBTAG00000003449
BT.61946	ENSBTAG00000003450
RGS20	ENSBTAG00000003454
ZNF606	ENSBTAG00000003456
ATF5	ENSBTAG00000003457
CDCA7	ENSBTAG00000003458
TCEA1	ENSBTAG00000003460
ZNF135	ENSBTAG00000003462
ZNF329	ENSBTAG00000003465
CHURC1	ENSBTAG00000003469
TTYH1	ENSBTAG00000003470
FEM1A	ENSBTAG00000003476
OTUD6B	ENSBTAG00000003481
NUDT18	ENSBTAG00000003483
C3H1ORF123	ENSBTAG00000003484
MAGOH	ENSBTAG00000003485
IPCEF1	ENSBTAG00000003489
BT.16985	ENSBTAG00000003490
SLC25A23	ENSBTAG00000003491
C20ORF194	ENSBTAG00000003494
JHDM1D	ENSBTAG00000003495
AIG1	ENSBTAG00000003496
ENPP4	ENSBTAG00000003499
WDR68	ENSBTAG00000003500
SACM1L	ENSBTAG00000003501
C18H16orf87	ENSBTAG00000003503
GSS	ENSBTAG00000003504
BT.22283	ENSBTAG00000003509
MMRN2	ENSBTAG00000003510
SLAIN1	ENSBTAG00000003511
HSF4	ENSBTAG00000003514
TM2D2	ENSBTAG00000003516
NOL3	ENSBTAG00000003519
STXBP1	ENSBTAG00000003525
C14ORF49	ENSBTAG00000003526
CCDC62	ENSBTAG00000003527
	ENSBTAG00000003528
BT.35580	ENSBTAG00000003530
BT.44985	ENSBTAG00000003532
DPM3	ENSBTAG00000003535
2006-03-01	ENSBTAG00000003536
ZNF614	ENSBTAG00000003541
KEAP1	ENSBTAG00000003543
TAF1D	ENSBTAG00000003545
BT.102328	ENSBTAG00000003546
BT.78724	ENSBTAG00000003547
GSTP1	ENSBTAG00000003548
C29H11orf54	ENSBTAG00000003550
MED17	ENSBTAG00000003552
ZFP36L2	ENSBTAG00000003553
THADA	ENSBTAG00000003555
BT.21805	ENSBTAG00000003556
BT.89116	ENSBTAG00000003557
PPP1R13B	ENSBTAG00000003559
RPL8	ENSBTAG00000003560
BT.40236	ENSBTAG00000003561
TRIM3	ENSBTAG00000003565
ARFIP2	ENSBTAG00000003566
FXC1	ENSBTAG00000003567
DZIP1	ENSBTAG00000003569
DDX19A	ENSBTAG00000003570
F11	ENSBTAG00000003572
POLL	ENSBTAG00000003576
BT.22451	ENSBTAG00000003577
DPCD	ENSBTAG00000003578
FBXW4	ENSBTAG00000003579
PSD	ENSBTAG00000003580
SETD7	ENSBTAG00000003581
BT.87076	ENSBTAG00000003585
MAN1A2	ENSBTAG00000003586
BT.3469	ENSBTAG00000003587
ZFAND1	ENSBTAG00000003588
BT.49090	ENSBTAG00000003589
LEPREL2	ENSBTAG00000003598
RBPJ	ENSBTAG00000003602
ADAMTSL4	ENSBTAG00000003604
ZNF696	ENSBTAG00000003606
FAM20C	ENSBTAG00000003607
SYCP2	ENSBTAG00000003608
CXORF26	ENSBTAG00000003609
DENND1A	ENSBTAG00000003610
AP4B1	ENSBTAG00000003614
DCLRE1B	ENSBTAG00000003616
ALKBH4	ENSBTAG00000003617
SEC24D	ENSBTAG00000003619
BT.24488	ENSBTAG00000003622
BT.28878	ENSBTAG00000003629
CYP39A1	ENSBTAG00000003632
CISD1	ENSBTAG00000003634
SLC35C2	ENSBTAG00000003635
BT.65903	ENSBTAG00000003636
BT.48490	ENSBTAG00000003639
PRDX1	ENSBTAG00000003642
HSPBP1	ENSBTAG00000003644
BT.52423	ENSBTAG00000003649
NR4A2	ENSBTAG00000003650
OTOP1	ENSBTAG00000003651
TMEM128	ENSBTAG00000003652
LYAR	ENSBTAG00000003653
NUP210	ENSBTAG00000003665
TLN2	ENSBTAG00000003667
CXORF57	ENSBTAG00000003668
BNC2	ENSBTAG00000003669
PAAF1	ENSBTAG00000003679
FOXK2	ENSBTAG00000003687
NHLRC2	ENSBTAG00000003690
UCP2	ENSBTAG00000003692
UNC84B	ENSBTAG00000003693
BT.39758	ENSBTAG00000003695
CCDC64	ENSBTAG00000003696
TARDBP	ENSBTAG00000003697
ZFP3	ENSBTAG00000003699
ANGEL2	ENSBTAG00000003702
FAM83G	ENSBTAG00000003705
GRAP	ENSBTAG00000003707
BT.69980	ENSBTAG00000003708
ITGB8	ENSBTAG00000003709
XPO4	ENSBTAG00000003710
EPAS1	ENSBTAG00000003711
MGC140823	ENSBTAG00000003712
BT.74445	ENSBTAG00000003713
BT.23353	ENSBTAG00000003718
TDRD7	ENSBTAG00000003719
MTMR9	ENSBTAG00000003726
BT.104277	ENSBTAG00000003727
NDUFS4	ENSBTAG00000003728
TM4SF5	ENSBTAG00000003733
KDM6A	ENSBTAG00000003740
NEURL	ENSBTAG00000003741
	ENSBTAG00000003743
BT.64382	ENSBTAG00000003745
SCP2	ENSBTAG00000003746
PTGR2	ENSBTAG00000003747
BT.30639	ENSBTAG00000003748
KCNMB4	ENSBTAG00000003749
SLC25A24	ENSBTAG00000003752
STARD9	ENSBTAG00000003754
DNAJA2	ENSBTAG00000003757
TKT	ENSBTAG00000003758
PCNXL3	ENSBTAG00000003759
GNB5	ENSBTAG00000003762
MYO5C	ENSBTAG00000003763
AKIRIN2	ENSBTAG00000003764
CNO	ENSBTAG00000003766
	ENSBTAG00000003769
PTS	ENSBTAG00000003770
SLC25A13	ENSBTAG00000003773
ZC4H2	ENSBTAG00000003779
DNAJC2	ENSBTAG00000003784
RCC1	ENSBTAG00000003788
KIAA1429	ENSBTAG00000003789
LPAR3	ENSBTAG00000003791
NGLY1	ENSBTAG00000003793
BT.20898	ENSBTAG00000003798
TARS2	ENSBTAG00000003799
MBD1	ENSBTAG00000003801
BT.27130	ENSBTAG00000003804
ECM1	ENSBTAG00000003806
RQCD1	ENSBTAG00000003807
HDAC9	ENSBTAG00000003808
BCS1L	ENSBTAG00000003813
EDEM2	ENSBTAG00000003815
BT.45858	ENSBTAG00000003817
STK36	ENSBTAG00000003819
GRAMD1A	ENSBTAG00000003820
CROCC	ENSBTAG00000003822
PTPN12	ENSBTAG00000003825
PSMB3	ENSBTAG00000003830
TMEM22	ENSBTAG00000003833
BT.44707	ENSBTAG00000003836
RABGEF1	ENSBTAG00000003842
SMARCAL1	ENSBTAG00000003843
BT.102977	ENSBTAG00000003845
RPL37A	ENSBTAG00000003846
BT.70303	ENSBTAG00000003848
BT.46638	ENSBTAG00000003849
BT.53231	ENSBTAG00000003851
FAM120C	ENSBTAG00000003855
KIAA0247	ENSBTAG00000003857
CCDC75	ENSBTAG00000003861
PCED1A	ENSBTAG00000003863
PPP1R8	ENSBTAG00000003866
BT.35446	ENSBTAG00000003872
MCU	ENSBTAG00000003876
BT.29175	ENSBTAG00000003878
BT.42167	ENSBTAG00000003880
TMEM111	ENSBTAG00000003882
FAM120B	ENSBTAG00000003884
BT.30603	ENSBTAG00000003885
ECHDC1	ENSBTAG00000003887
PER1	ENSBTAG00000003889
VAMP2	ENSBTAG00000003891
CMAHP	ENSBTAG00000003892
RPGR	ENSBTAG00000003893
CYBA	ENSBTAG00000003895
C6H4orf52	ENSBTAG00000003897
ZNF512	ENSBTAG00000003902
GPN1	ENSBTAG00000003904
SUPT7L	ENSBTAG00000003906
TSPAN14	ENSBTAG00000003907
BT.53583	ENSBTAG00000003908
FAM125A	ENSBTAG00000003914
DPH3	ENSBTAG00000003916
TGM1	ENSBTAG00000003920
MPHOSPH8	ENSBTAG00000003922
GPBAR1	ENSBTAG00000003923
BT.68078	ENSBTAG00000003925
AAMP	ENSBTAG00000003927
ATG16L1	ENSBTAG00000003928
PHF10	ENSBTAG00000003929
PSPC1	ENSBTAG00000003934
RECS1	ENSBTAG00000003935
PNKD	ENSBTAG00000003936
RPS13	ENSBTAG00000003937
MGC155012	ENSBTAG00000003941
PIP4K2C	ENSBTAG00000003942
TTC39B	ENSBTAG00000003943
C2ORF62	ENSBTAG00000003944
BT.46978	ENSBTAG00000003946
SSBP4	ENSBTAG00000003947
BT.23182	ENSBTAG00000003948
RBM39	ENSBTAG00000003949
FBXL2	ENSBTAG00000003952
	ENSBTAG00000003953
BT.58583	ENSBTAG00000003954
MYO7A	ENSBTAG00000003955
SGCA	ENSBTAG00000003956
TMEM220	ENSBTAG00000003958
BT.102104	ENSBTAG00000003959
CCP110	ENSBTAG00000003960
SNX20	ENSBTAG00000003961
LIPT1	ENSBTAG00000003965
DUSP3	ENSBTAG00000003966
OTUB1	ENSBTAG00000003967
UBP1	ENSBTAG00000003968
MITD1	ENSBTAG00000003970
BT.78028	ENSBTAG00000003971
LMAN2L	ENSBTAG00000003975
RRP1	ENSBTAG00000003981
TOM1L2	ENSBTAG00000003983
CCDC15	ENSBTAG00000003985
CXXC5	ENSBTAG00000003986
BT.28194	ENSBTAG00000003989
ITPRIP	ENSBTAG00000003990
IGFBP3	ENSBTAG00000003994
BT.38237	ENSBTAG00000003997
SAP30L	ENSBTAG00000004000
WDR7	ENSBTAG00000004005
FAM199X	ENSBTAG00000004008
PMM1	ENSBTAG00000004009
PAPPA	ENSBTAG00000004010
GALK2	ENSBTAG00000004011
KAT6A	ENSBTAG00000004015
PLEKHG2	ENSBTAG00000004017
DGKA	ENSBTAG00000004018
CDK2	ENSBTAG00000004021
UBE2Q2	ENSBTAG00000004024
POLK	ENSBTAG00000004028
LCOR	ENSBTAG00000004029
SESN3	ENSBTAG00000004034
SDK1	ENSBTAG00000004035
JUN	ENSBTAG00000004037
BT.93332	ENSBTAG00000004038
DHX35	ENSBTAG00000004039
BT.91133	ENSBTAG00000004041
	ENSBTAG00000004043
DTX4	ENSBTAG00000004046
	ENSBTAG00000004050
SBDS	ENSBTAG00000004051
PAPOLA	ENSBTAG00000004054
SOAT1	ENSBTAG00000004059
BPNT1	ENSBTAG00000004064
PARP8	ENSBTAG00000004066
CAPZA2	ENSBTAG00000004072
BT.63562	ENSBTAG00000004073
IDI1	ENSBTAG00000004075
YWHAG	ENSBTAG00000004077
ZFP106	ENSBTAG00000004079
TIAL1	ENSBTAG00000004080
	ENSBTAG00000004082
ASF1B	ENSBTAG00000004085
SPINT1	ENSBTAG00000004086
GTF3C4	ENSBTAG00000004091
BT.19921	ENSBTAG00000004092
TUBB2B	ENSBTAG00000004093
BT.48133	ENSBTAG00000004098
TTI1	ENSBTAG00000004100
RUNX2	ENSBTAG00000004104
BT.62775	ENSBTAG00000004106
STRA13	ENSBTAG00000004108
	ENSBTAG00000004110
LRRC45	ENSBTAG00000004111
GAMT	ENSBTAG00000004112
BT.27525	ENSBTAG00000004114
MYLIP	ENSBTAG00000004115
AZI2	ENSBTAG00000004117
ALAS1	ENSBTAG00000004118
BT.51775	ENSBTAG00000004120
CPOX	ENSBTAG00000004124
MLF1	ENSBTAG00000004126
RAP2C	ENSBTAG00000004131
LMTK2	ENSBTAG00000004135
NFE2L3	ENSBTAG00000004136
GLTSCR1	ENSBTAG00000004138
BT.84482	ENSBTAG00000004139
BT.20171	ENSBTAG00000004147
GGFBPP5	ENSBTAG00000004150
SKIL	ENSBTAG00000004154
SPATA20	ENSBTAG00000004155
UBE2D2	ENSBTAG00000004161
CLYBL	ENSBTAG00000004165
STON1	ENSBTAG00000004168
BT.53642	ENSBTAG00000004171
SETD1B	ENSBTAG00000004172
UBXN8	ENSBTAG00000004173
TANC1	ENSBTAG00000004177
PSMD9	ENSBTAG00000004179
WDSUB1	ENSBTAG00000004184
BT.61360	ENSBTAG00000004188
MLXIP	ENSBTAG00000004189
JMJD4	ENSBTAG00000004191
VEZF1	ENSBTAG00000004193
BT.42611	ENSBTAG00000004194
FMNL1	ENSBTAG00000004196
DIABLO	ENSBTAG00000004199
GTPBP3	ENSBTAG00000004200
BT.59536	ENSBTAG00000004203
GPR107	ENSBTAG00000004204
TNFRSF1A	ENSBTAG00000004211
MAP3K2	ENSBTAG00000004216
SAT2	ENSBTAG00000004222
SRR	ENSBTAG00000004223
C19ORF38	ENSBTAG00000004224
TSR1	ENSBTAG00000004225
SHBG	ENSBTAG00000004226
TBCK	ENSBTAG00000004227
SCYE1	ENSBTAG00000004230
TACC1	ENSBTAG00000004238
BT.103427	ENSBTAG00000004240
ARPC1A	ENSBTAG00000004242
LYPLA1	ENSBTAG00000004243
H6PD	ENSBTAG00000004246
MLYCD	ENSBTAG00000004248
TANC2	ENSBTAG00000004249
ODC1	ENSBTAG00000004256
TAF4B	ENSBTAG00000004257
EEF2	ENSBTAG00000004258
HPCAL1	ENSBTAG00000004259
ZNF454	ENSBTAG00000004262
DDX25	ENSBTAG00000004266
BT.57991	ENSBTAG00000004268
SGK1	ENSBTAG00000004269
FCER2	ENSBTAG00000004270
UBAP2L	ENSBTAG00000004271
ISG12(B)	ENSBTAG00000004272
APMAP	ENSBTAG00000004278
RHOA	ENSBTAG00000004279
ACSS1	ENSBTAG00000004281
AMBRA1	ENSBTAG00000004282
PPFIBP1	ENSBTAG00000004283
UFD1L	ENSBTAG00000004284
CDC45L	ENSBTAG00000004286
BT.87537	ENSBTAG00000004287
GSTA4	ENSBTAG00000004288
DDX28	ENSBTAG00000004290
2006-09-01	ENSBTAG00000004291
EVI5L	ENSBTAG00000004294
NDUFA8	ENSBTAG00000004295
LRRC8E	ENSBTAG00000004300
C20ORF7	ENSBTAG00000004302
RGS16	ENSBTAG00000004305
BT.68703	ENSBTAG00000004307
UBR7	ENSBTAG00000004310
HDLBP	ENSBTAG00000004315
BT.53074	ENSBTAG00000004316
ARL3	ENSBTAG00000004318
SFXN2	ENSBTAG00000004321
FOS	ENSBTAG00000004322
CHST10	ENSBTAG00000004328
RELL1	ENSBTAG00000004329
ENO4	ENSBTAG00000004330
PYGO2	ENSBTAG00000004331
COPA	ENSBTAG00000004333
BT.48812	ENSBTAG00000004334
PDE1B	ENSBTAG00000004337
	ENSBTAG00000004339
BT.53065	ENSBTAG00000004343
ACSL1	ENSBTAG00000004344
GPR116	ENSBTAG00000004347
MRPL21	ENSBTAG00000004348
DAZAP2	ENSBTAG00000004349
CNOT6L	ENSBTAG00000004353
DARS2	ENSBTAG00000004358
ZBTB37	ENSBTAG00000004361
THNSL2	ENSBTAG00000004364
COQ10A	ENSBTAG00000004367
BT.105181	ENSBTAG00000004368
CS	ENSBTAG00000004371
CNPY2	ENSBTAG00000004374
PAN2	ENSBTAG00000004376
BT.27838	ENSBTAG00000004377
IL23A	ENSBTAG00000004378
ETHE1	ENSBTAG00000004379
STAT2	ENSBTAG00000004380
FNBP1L	ENSBTAG00000004383
SOCS1	ENSBTAG00000004386
MTPAP	ENSBTAG00000004387
BT.68933	ENSBTAG00000004392
PKIB	ENSBTAG00000004394
IMMP2L	ENSBTAG00000004398
PRRC2B	ENSBTAG00000004400
BT.69099	ENSBTAG00000004402
CD320	ENSBTAG00000004403
IVD	ENSBTAG00000004409
RHOBTB3	ENSBTAG00000004413
	ENSBTAG00000004415
NUDC	ENSBTAG00000004416
BAHD1	ENSBTAG00000004420
CHST14	ENSBTAG00000004421
ALG14	ENSBTAG00000004422
BBS10	ENSBTAG00000004425
DNAJB14	ENSBTAG00000004426
OSBPL8	ENSBTAG00000004427
H2AFZ	ENSBTAG00000004428
SGPP1	ENSBTAG00000004430
PPT2	ENSBTAG00000004436
XPNPEP1	ENSBTAG00000004438
AGPAT1	ENSBTAG00000004442
	ENSBTAG00000004443
CKAP5	ENSBTAG00000004448
DGKE	ENSBTAG00000004449
IPO9	ENSBTAG00000004452
ORAI1	ENSBTAG00000004457
RFWD3	ENSBTAG00000004460
BT.105716	ENSBTAG00000004461
KDELR1	ENSBTAG00000004463
C17ORF53	ENSBTAG00000004464
ST3GAL6	ENSBTAG00000004471
DYNLT1	ENSBTAG00000004472
CDK5R1	ENSBTAG00000004475
BT.47646	ENSBTAG00000004476
CCDC41	ENSBTAG00000004484
APPBP2	ENSBTAG00000004489
C16H1ORF26	ENSBTAG00000004492
UBA5	ENSBTAG00000004495
FAM18B1	ENSBTAG00000004496
BT.102077	ENSBTAG00000004497
RGS3	ENSBTAG00000004499
CLUAP1	ENSBTAG00000004502
NLRC3	ENSBTAG00000004505
SLX4	ENSBTAG00000004509
VAV2	ENSBTAG00000004511
MKRN2	ENSBTAG00000004512
RAF1	ENSBTAG00000004514
KCNK1	ENSBTAG00000004515
TARBP1	ENSBTAG00000004517
LSM7	ENSBTAG00000004521
BT.35019	ENSBTAG00000004524
TPT1	ENSBTAG00000004526
CCT4	ENSBTAG00000004531
BT.44742	ENSBTAG00000004532
BT.25852	ENSBTAG00000004538
NUB1	ENSBTAG00000004540
LPAR5	ENSBTAG00000004541
C9ORF59	ENSBTAG00000004542
TXNDC9	ENSBTAG00000004544
OLR1	ENSBTAG00000004547
[truncated: 9,929 more rows]

## Sheet: Antisense
All
C1ORF96
PD-L1
BT.62474
BT.90060
ASZ1
SPINT2
MAP2K5
YWHAZ
STAU1
RAB26
MED27
ZNF238
BT.70619
RBM4B
NSG2
CACNG4
RFX3
NXN
TRIM27
BT.26578
BT.8228
BT.27095
ANKRD55
BT.51603
GNE
BT.91229
CLPB
LTF
ANKRD42
SRGAP2
PPIC
MAP2K6
SNTB2
DUSP10
DLGAP4
CNTLN
C2orf50
STXBP5L
YIPF6
TRPA1
FAM109A
FBXO31
BT.66624
FHAD1
GLDN
BT.105011
TINF2
ORC1
BT.34193
BT.62437
CD244
BT.63269
GADD45G
MAN1C1
AVL9
MTMR6
SLC35C1
RAB33B
PELO
BT.22013
OTUD6B
JHDM1D
KIAA1644
BT.24488
PAAF1
MYO5C
KIAA0247
BT.35446
FNDC1
PAPPA
SDK1
BT.93332
PAPOLA
GLTSCR1
RHOA
SERPINC1
UGGT2
RHOBTB3
TARBP1
TXNDC9
C1D
TUBB
NME1
BT.34956
HELZ
OXNAD1
C5ORF51
CUBN
IL1R1
BT.64617
RAB3B
RFXAP
LRRFIP1
SLC41A1
MSC
PATZ1
RPRD1A
EPS15
FBXL4
ATP8B1
SMN1
LDB1
HEBP1
FANCL
BT.88578
RSPH3
CEP250
MRPS9
WDR86
USP9X
RBMX2
SEC22C
INSL6
IL10
ARCN1
FRY
CTAGE5
MCAM
LEF1
PIK3CB
BT.100182
BT.51458
SLC44A1
NUF2
SREK1
ZC3H12D
ZFAND2A
CCDC90B
GGH
INPP1
PLCL1
MFSD6
RNF24
VPS37C
CDPF1
SEL1L
BT.77481
C20ORF112
SOCS3
NSF
FAM43A
TUSC1
PLXNA3
POU2F2
LSM4
CLN8
BT.61678
PRKAR1A
BT.47865
BT.25997
KDELC2
CCBE1
BT.63406
BT.41970
NEXN
CIT
ITGB6
CASD1
TDRD3
ADPRH
GAN
BT.65001
ZNF565
BT.105763
PLEK
PLEKHG1
THEX1
SERPINF1
IFIT3
SCIN
ITPK1
FAM71F1
BT.59542
MR1
TSNARE1
FLOT2
BT.52985
BT.91730
C21H14orf79
RIN3
MFN1
BT.76502
BT.103824
ALKBH8
PRKCQ
CAMKK2
RPS6KA5
LHFPL4
CIB2
ABI2
BT.21593
RBPMS2
ZFYVE1
BT.36109
BT.30924
STX11
C11ORF61
ANKRD33B
UNC13B
SIK1
DIP2A
MAP1LC3B
ACPP
ISCU
MORC3
CKAP4
BT.87837
BT.63691
LARP1B
CLEC4E
TTC28
BT.64749
MTMR12
RPL26
MAT2B
ANP32A
RAB27A
BCL2L15
DENND1B
HEPACAM2
UVSSA
BT.102071
XK
TXLNA
BT.58905
USP35
PDE6A
PRUNE2
HAX1
RPA3
BT.45227
RPS23
PLD2
AGBL5
CMIP
TSG101
RFFL
ERC1
WSCD2
MRPS25
MIOS
GABBR2
BT.89457
ZNF703
FAM164C
PSTK
SNX13
MLLT3
COX6C
CEP164
BT.70677
RSG1
CENPH
ALPK2
ZFYVE9
BT.43570
GIMAP8
VKORC1L1
LCMT2
API5
C6H4orf34
RAP1A
VEGFC
SEC22A
CACNA1A
BT.21424
FMOD
PARD3
GRAP2
MPP6
GABPB2
BT.29712
SLC27A4
ANKRD13C
TTC32
BT.39002
BT.96746
BT.27433
AMPD3
PDE7B
WWOX
ISOC2
BT.62790
TRAF3IP1
FLVCR1
KLHL7
BT.61283
CREM
CBFB
ZNF608
BT.45038
ZNF74
BT.66194
IL7
BT.61659
IPP
BT.45725
DUSP26
TIGAR
ANAPC7
KIAA1147
TP53I11
UBB
SOCS6
KLF3
MAPT
BT.54106
RFX2
GNA12
ABL1
MAX
HMGB1
BT.91577
RGSL1
RERE
PFN1
NCR3
IL33
MYH15
CEP70
VIL1
SETD4
RPS4
TRPV1
BT.63240
BT.61689
BT.88795
ATG16L2
EEPD1
ITGA2
ICAM2
SPRED2
PWWP2B
SPATA13
MAGI3
TRIM52
CD276
ADAMTS17
BT.21446
ZBTB7A
RIMS1
BT.22305
TRDMT1
IFT81
ENTPD1
BT.50439
BAZ2B
BT.37736
BT.64555
SBNO2
PCSK1
UPF3A
CHN2
TWF1
BT.64623
SLC30A4
BT.91956
WDR67
SLMAP
BT.88441
BT.66156
IGF1R
BT.100379
C2ORF67
IFNAR1
DGKB
LTBP2
CDH17
SMUG1
C12ORF2
C21ORF58
CACNB2
THAP9
CYCS
MBP
SIAH2
BT.59126
BANP
BT.66169
ARHGAP25
H3F3A
BT.105281
ZBED1
BT.72777
CX3CL1
PDE5A
DPF3
CDKAL1
SLC24A1
GLDC
ZNF45
ULBP3
BT.103816
ZRANB3
MGC127733
BT.62501
DYNC1I1
KCNB1
U3
bta-mir-146a
bta-let-7i
BT.106572
FGGY
PCNT
EEFSEC
RPS4X
SPDYA
RPL6
BT.27424
RAB20
LRP11
DYNLL1
BT.76987
BT.106367
ERCC6
RP9
BT.63542
MRPL33
FAM82A1
FAM36A
PSD3
PDCD1LG2
SRP9
C11orf75
BARD1
FABP7
GALNT10
AGMO
RCBTB1
RGS2
BT.46670
BT.64790
SNRPG
TMSB4
BT.88393
ERO1LB
MKKS
BT.96703
TRIM26
TMSB4Y
DENND1B
SP140L
MGC142695
FLYWCH2
BT.106027
BT.65336
VAV1
PAF
CDR2L
BT.89318
IER5
FAM127A
ZNF585B
SLC9B2
CD58
SPIRE2
ARHGAP19
UBL5
COX7C
SNORA7
U6
SNORA69
BT.26545
BT.63103
C8orf37
EMB
KDM2A
EDIL3
MLLT10
C4ORF33
MCCC2
PRELID2
EDARADD
CRKL
PRR15
YY1AP1
Metazoa_SRP
MYPOP
BT.63792
ZNF623
KCNK13
BT.97257
MAGT1
ARF6
GNG5P2
EIF1
RPS26
SECISBP2L
GAS1
IFNB1
LRFN1
ABCA2
BT.21248
BT.65221
BT.88916
RPS23
HMG20B
BT.63582
BT.96685
COL5A1
GPR160

## Sheet: Novel genes Sci Rep
All
SS18L2
ATG5
CDK14
YIPF1
CTDP1
NDUFB4
ATXN3
MAST4
OPHN1
ZBED4
SMS
PRKAG2
GLIS3
ATG2A
CLEC2B
UST
FAM172A
EVA1A
WDR35
ZBTB45
SNX21
VAMP7
KLF2
IL13RA1
VPS13B
GIMAP6
ARF3
ARGLU1
RC3H1
MDC1
C6orf52
CASP1
CASC5
KIAA1109
ZCCHC2
PMAIP1
SAMD1
C1orf162
RAB5A
ZNF660
FBXL17
GFOD1
ACRC
C10orf11
INCENP
KIAA1328
C18orf25
TMEM123
NUS1
C16orf74
ERMAP
SUN1
CCL23
GPX4
SPATA33
KIAA1586
KLF13
TMEM154
UBE2E1
RNF150
FAXDC2
MGMT
CAMTA1
ZNF131
C19orf18
AP3S1
GTPBP6
RP11-111M22.2
COA4
RP4-604K5.1
DGCR6
KRBA2
RNLS
FAM110C
UBE2G2
IL3RA
LILRA5
NCR3LG1
ZNF250
TOMM7
KIAA1211L
S100A6
SOWAHC
ZNF26
C1orf53
LST1
GPSM3
C11orf31
IGHG2
AL590867.1
RPS29
CYB5RL
TIGD1
VARS
C5orf58
FAM133B
AC006372.1
FAM200B
L1TD1
ERVW-1
FMN1
JRK
ERVV-2

## Sheet: EPI-list
Gene ID	Function	Reference
DNMT1	maintenance DNA methylator	Jin B, Robertson KD. DNA methyltransferases, DNA damage repair, and cancer. Advances in experimental medicine and biology 2013; 754:3-29; PMID:22956494; http://dx.doi.org/10.1007/978-1-4419-9967-2_1;
DNMT2	tRNA methyltransferase	Goll MG, Kirpekar F, Maggert KA, Yoder JA, Hsieh CL, Zhang X, Golic KG, Jacobsen SE, Bestor TH. Methylation of tRNAAsp by the DNA methyltransferase homolog Dnmt2. Science 2006; 311:395-8; PMID:16424344; http://dx.doi.org/10.1126/science.1120976;
DNMT3A	de novo DNA methyltransferase	Jin B, Robertson KD. DNA methyltransferases, DNA damage repair, and cancer. Advances in experimental medicine and biology 2013; 754:3-29; PMID:22956494; http://dx.doi.org/10.1007/978-1-4419-9967-2_1;
DNMT3B	de novo DNA methyltransferase	Jin B, Robertson KD. DNA methyltransferases, DNA damage repair, and cancer. Advances in experimental medicine and biology 2013; 754:3-29; PMID:22956494; http://dx.doi.org/10.1007/978-1-4419-9967-2_1;
DNMT3L	essential co-factor for germline DNA mehtylation	O'Doherty AM, Rutledge CE, Sato S, Thakur A, Lees-Murdock DJ, Hata K, Walsh CP. DNA methylation plays an important role in promoter choice and protein production at the mouse Dnmt3L locus. Developmental biology 2011; 356:411-20; PMID:21645502; http://dx.doi.org/10.1016/j.ydbio.2011.05.665;
CTCF	regulator of fundamental genomic processes including transcription, intra- and interchromosomal interactions, and chromatin structure	Wang H, Maurano MT, Qu H, Varley KE, Gertz J, Pauli F, Lee K, Canfield T, Weaver M, Sandstrom R, et al. Widespread plasticity in CTCF occupancy linked to DNA methylation. Genome research 2012; 22:1680-8; PMID:22955980; http://dx.doi.org/10.1101/gr.136101.111;
TRIM28	regulation of epigenetic stability in oocytes	Messerschmidt DM, de Vries W, Ito M, Solter D, Ferguson-Smith A, Knowles BB. Trim28 is required for epigenetic stability during mouse oocyte to embryo transition. Science 2012; 335:1499-502; PMID:22442485; http://dx.doi.org/10.1126/science.1216154;
KAP1	regulation of epigenetic stability in oocytes	Messerschmidt DM, de Vries W, Ito M, Solter D, Ferguson-Smith A, Knowles BB. Trim28 is required for epigenetic stability during mouse oocyte to embryo transition. Science 2012; 335:1499-502; PMID:22442485; http://dx.doi.org/10.1126/science.1216154;
ZFP57	regulation of epigenetic stability in embryos	Zuo X, Sheng J, Lau HT, McDonald CM, Andrade M, Cullen DE, Bell FT, Iacovino M, Kyba M, Xu G, et al. Zinc finger protein ZFP57 requires its co-factor to recruit DNA methyltransferases and maintains DNA methylation imprint in embryonic stem cells via its transcriptional repression domain. The Journal of biological chemistry 2012; 287:2107-18; PMID:22144682; http://dx.doi.org/10.1074/jbc.M111.32264…
HDAC1	Class I - Histone deacetylase that tightens chromatin structure, represses transcription and gene expression through the removal of acetyl groups from histone or non-histone proteins.	Delcuve GP, Khan DH, Davie JR. Roles of histone deacetylases in epigenetic regulation: emerging paradigms from studies with inhibitors. Clinical epigenetics 2012; 4:5; PMID:22414492; http://dx.doi.org/10.1186/1868-7083-4-5;
HDAC2	Class I - Histone deacetylase that tightens chromatin structure, represses transcription and gene expression through the removal of acetyl groups from histone or non-histone proteins.	Delcuve GP, Khan DH, Davie JR. Roles of histone deacetylases in epigenetic regulation: emerging paradigms from studies with inhibitors. Clinical epigenetics 2012; 4:5; PMID:22414492; http://dx.doi.org/10.1186/1868-7083-4-5;
HDAC3	Class I - Histone deacetylase that tightens chromatin structure, represses transcription and gene expression through the removal of acetyl groups from histone or non-histone proteins.	Delcuve GP, Khan DH, Davie JR. Roles of histone deacetylases in epigenetic regulation: emerging paradigms from studies with inhibitors. Clinical epigenetics 2012; 4:5; PMID:22414492; http://dx.doi.org/10.1186/1868-7083-4-5;
HDAC4	Class IIa - Histone deacetylase that tightens chromatin structure, represses transcription and gene expression through the removal of acetyl groups from histone or non-histone proteins.	Delcuve GP, Khan DH, Davie JR. Roles of histone deacetylases in epigenetic regulation: emerging paradigms from studies with inhibitors. Clinical epigenetics 2012; 4:5; PMID:22414492; http://dx.doi.org/10.1186/1868-7083-4-5;
HDAC5	Class IIa - Histone deacetylase that tightens chromatin structure, represses transcription and gene expression through the removal of acetyl groups from histone or non-histone proteins.	Delcuve GP, Khan DH, Davie JR. Roles of histone deacetylases in epigenetic regulation: emerging paradigms from studies with inhibitors. Clinical epigenetics 2012; 4:5; PMID:22414492; http://dx.doi.org/10.1186/1868-7083-4-5;
HDAC6	Class IIb - Histone deacetylase that tightens chromatin structure, represses transcription and gene expression through the removal of acetyl groups from histone or non-histone proteins.	Delcuve GP, Khan DH, Davie JR. Roles of histone deacetylases in epigenetic regulation: emerging paradigms from studies with inhibitors. Clinical epigenetics 2012; 4:5; PMID:22414492; http://dx.doi.org/10.1186/1868-7083-4-5;
HDAC7	Class IIa - Histone deacetylase that tightens chromatin structure, represses transcription and gene expression through the removal of acetyl groups from histone or non-histone proteins.	Delcuve GP, Khan DH, Davie JR. Roles of histone deacetylases in epigenetic regulation: emerging paradigms from studies with inhibitors. Clinical epigenetics 2012; 4:5; PMID:22414492; http://dx.doi.org/10.1186/1868-7083-4-5;
HDAC8	Class I - Histone deacetylase that tightens chromatin structure, represses transcription and gene expression through the removal of acetyl groups from histone or non-histone proteins.	Delcuve GP, Khan DH, Davie JR. Roles of histone deacetylases in epigenetic regulation: emerging paradigms from studies with inhibitors. Clinical epigenetics 2012; 4:5; PMID:22414492; http://dx.doi.org/10.1186/1868-7083-4-5;
HDAC9	Class IIa - Histone deacetylase that tightens chromatin structure, represses transcription and gene expression through the removal of acetyl groups from histone or non-histone proteins.	Delcuve GP, Khan DH, Davie JR. Roles of histone deacetylases in epigenetic regulation: emerging paradigms from studies with inhibitors. Clinical epigenetics 2012; 4:5; PMID:22414492; http://dx.doi.org/10.1186/1868-7083-4-5;
HDAC10	Class IIb - Histone deacetylase that tightens chromatin structure, represses transcription and gene expression through the removal of acetyl groups from histone or non-histone proteins.	Delcuve GP, Khan DH, Davie JR. Roles of histone deacetylases in epigenetic regulation: emerging paradigms from studies with inhibitors. Clinical epigenetics 2012; 4:5; PMID:22414492; http://dx.doi.org/10.1186/1868-7083-4-5;
HDAC11	Class IV - Histone deacetylase that tightens chromatin structure, represses transcription and gene expression through the removal of acetyl groups from histone or non-histone proteins.	Delcuve GP, Khan DH, Davie JR. Roles of histone deacetylases in epigenetic regulation: emerging paradigms from studies with inhibitors. Clinical epigenetics 2012; 4:5; PMID:22414492; http://dx.doi.org/10.1186/1868-7083-4-5;
HDAC12	hdac12 histone deacetylase 12 [ Danio rerio (zebrafish)]	Huang HT, Kathrein KL, Barton A, Gitlin Z, Huang YH, Ward TP, Hofmann O, Dibiase A, Song A, Tyekucheva S, et al. A network of epigenetic regulators guides developmental haematopoiesis in vivo. Nature cell biology 2013; 15:1516-25; PMID:24240475; http://dx.doi.org/10.1038/ncb2870;
TET1	involved in the active demethylase process and subsequent formation of 5hmC and further derivatives, also use their CxxC domain to bind to unmethylated and hydroxymethylated CpGs	Branco MR, Ficz G, Reik W. Uncovering the role of 5-hydroxymethylcytosine in the epigenome. Nature reviews Genetics 2011; 13:7-13; PMID:22083101; http://dx.doi.org/10.1038/nrg3080;
TET2	interacts with IDAX1 bound to unmethylated DNA, influencing the level of 5mC oxidation	Ko M, An J, Bandukwala HS, Chavez L, Aijo T, Pastor WA, Segal MF, Li H, Koh KP, Lahdesmaki H, et al. Modulation of TET2 expression and 5-methylcytosine oxidation by the CXXC domain protein IDAX. Nature 2013; 497:122-6; PMID:23563267; http://dx.doi.org/10.1038/nature12052;
TET3	involved in the active demethylase process and subsequent formation of 5hmC and further derivatives, also use their CxxC domain to bind to unmethylated and hydroxymethylated CpGs	Branco MR, Ficz G, Reik W. Uncovering the role of 5-hydroxymethylcytosine in the epigenome. Nature reviews Genetics 2011; 13:7-13; PMID:22083101; http://dx.doi.org/10.1038/nrg3080;
KDM1A	essential regulator of chromatin and transcription landscapes	Ancelin K, Syx L, Borensztein M, Ranisavljevic N, Vassilev I, Briseno-Roa L, Liu T, Metzger E, Servant N, Barillot E, et al. Maternal LSD1/KDM1A is an essential regulator of chromatin and transcription landscapes during zygotic genome activation. eLife 2016; 5; PMID:26836306; http://dx.doi.org/10.7554/eLife.08851;
LSD1	essential regulator of chromatin and transcription landscapes	Ancelin K, Syx L, Borensztein M, Ranisavljevic N, Vassilev I, Briseno-Roa L, Liu T, Metzger E, Servant N, Barillot E, et al. Maternal LSD1/KDM1A is an essential regulator of chromatin and transcription landscapes during zygotic genome activation. eLife 2016; 5; PMID:26836306; http://dx.doi.org/10.7554/eLife.08851;
KDM2A	Lysine (K) demethylase	Bell CG. Insights in human epigenomic dynamics through comparative primate analysis. Genomics 2016; 108:115-25; PMID:27702613; http://dx.doi.org/10.1016/j.ygeno.2016.09.003;
KDM2B	Lysine (K) demethylase, protects Polycomb-bound genes from hypermethylation	Boulard M, Edwards JR, Bestor TH. FBXL10 protects Polycomb-bound genes from hypermethylation. Nature genetics 2015; 47:479-85; PMID:25848754; http://dx.doi.org/10.1038/ng.3272;
CFP1	lysine methyltransferase that trimethylates H3K4 at unmethylated CGIs	Bell CG. Insights in human epigenomic dynamics through comparative primate analysis. Genomics 2016; 108:115-25; PMID:27702613; http://dx.doi.org/10.1016/j.ygeno.2016.09.003;
MBD1	Methyl Binding Domain 1, contains unmethylated cytosine sense unit as well as its Methyl-Binding Domain capacity	Clouaire T, de Las Heras JI, Merusi C, Stancheva I. Recruitment of MBD1 to target genes requires sequence-specific interaction of the MBD domain with methylated DNA. Nucleic acids research 2010; 38:4620-34; PMID:20378711; http://dx.doi.org/10.1093/nar/gkq228;
GCN5	histone acetyltransferase (HAT) that regulates protein function by acetylation	Xue-Franzen Y, Henriksson J, Burglin TR, Wright AP. Distinct roles of the Gcn5 histone acetyltransferase revealed during transient stress-induced reprogramming of the genome. BMC genomics 2013; 14:479; PMID:23865462; http://dx.doi.org/10.1186/1471-2164-14-479;
PCAF	Transcription factor and histone acetlyation	Nagy Z, Tora L. Distinct GCN5/PCAF-containing complexes function as co-activators and are involved in transcription factor and global histone acetylation. Oncogene 2007; 26:5341-57; PMID:17694077; http://dx.doi.org/10.1038/sj.onc.1210604;
HAT1	histone acetyltransferase (HAT), plays an important role in replication-dependent chromatin assembly	Verreault A, Kaufman PD, Kobayashi R, Stillman B. Nucleosomal DNA regulates the core-histone-binding subunit of the human Hat1 acetyltransferase. Current biology : CB 1998; 8:96-108; PMID:9427644; http://dx.doi.org/
ELP3	catalytic subunit of the histone acetyltransferase elongator complex, which contributes to transcript elongation	Li F, Lu J, Han Q, Zhang G, Huang B. The Elp3 subunit of human Elongator complex is functionally similar to its counterpart in yeast. Molecular genetics and genomics : MGG 2005; 273:264-72; PMID:15902492; http://dx.doi.org/10.1007/s00438-005-1120-2;
TIP60	histone acetyltransferase (HAT) gene that is associated with cisplatin resistance	Miyamoto N, Izumi H, Noguchi T, Nakajima Y, Ohmiya Y, Shiota M, Kidani A, Tawara A, Kohno K. Tip60 is regulated by circadian transcription factor clock and is involved in cisplatin resistance. The Journal of biological chemistry 2008; 283:18218-26; PMID:18458078; http://dx.doi.org/10.1074/jbc.M802332200;
MOZ	histone acetyltransferase (HAT)	Ogryzko VV. Mammalian histone acetyltransferases and their complexes. Cellular and molecular life sciences : CMLS 2001; 58:683-92; PMID:11437230; http://dx.doi.org/
MORF	histone acetyltransferase (HAT)	Ogryzko VV. Mammalian histone acetyltransferases and their complexes. Cellular and molecular life sciences : CMLS 2001; 58:683-92; PMID:11437230; http://dx.doi.org/
HBO1	histone acetyltransferase (HAT)	Ogryzko VV. Mammalian histone acetyltransferases and their complexes. Cellular and molecular life sciences : CMLS 2001; 58:683-92; PMID:11437230; http://dx.doi.org/
P300	histone acetyltransferase (HAT)	Ogryzko VV. Mammalian histone acetyltransferases and their complexes. Cellular and molecular life sciences : CMLS 2001; 58:683-92; PMID:11437230; http://dx.doi.org/
CBP	histone acetyltransferase (HAT)	Ogryzko VV. Mammalian histone acetyltransferases and their complexes. Cellular and molecular life sciences : CMLS 2001; 58:683-92; PMID:11437230; http://dx.doi.org/
SRC	histone acetyltransferase (HAT)	Ogryzko VV. Mammalian histone acetyltransferases and their complexes. Cellular and molecular life sciences : CMLS 2001; 58:683-92; PMID:11437230; http://dx.doi.org/
SRC1	histone acetyltransferase (HAT)	Ogryzko VV. Mammalian histone acetyltransferases and their complexes. Cellular and molecular life sciences : CMLS 2001; 58:683-92; PMID:11437230; http://dx.doi.org/
ACTR	histone acetyltransferase (HAT)	Ogryzko VV. Mammalian histone acetyltransferases and their complexes. Cellular and molecular life sciences : CMLS 2001; 58:683-92; PMID:11437230; http://dx.doi.org/
RAC3	histone acetyltransferase (HAT)	Lee KK, Workman JL. Histone acetyltransferase complexes: one size doesn't fit all. Nature reviews Molecular cell biology 2007; 8:284-95; PMID:17380162; http://dx.doi.org/10.1038/nrm2145;
AIB1	histone acetyltransferase (HAT)	Vernarecci S, Tosi F, Filetici P. Tuning acetylated chromatin with HAT inhibitors: a novel tool for therapy. Epigenetics 2010; 5:105-11; PMID:20160510; http://dx.doi.org/
TIF2	histone acetyltransferase (HAT)	Vernarecci S, Tosi F, Filetici P. Tuning acetylated chromatin with HAT inhibitors: a novel tool for therapy. Epigenetics 2010; 5:105-11; PMID:20160510; http://dx.doi.org/
GRIP1	histone acetyltransferase (HAT)	Vernarecci S, Tosi F, Filetici P. Tuning acetylated chromatin with HAT inhibitors: a novel tool for therapy. Epigenetics 2010; 5:105-11; PMID:20160510; http://dx.doi.org/
SRC3	histone acetyltransferase (HAT)	Vernarecci S, Tosi F, Filetici P. Tuning acetylated chromatin with HAT inhibitors: a novel tool for therapy. Epigenetics 2010; 5:105-11; PMID:20160510; http://dx.doi.org/
TAFII250	histone acetyltransferase (HAT)	Vernarecci S, Tosi F, Filetici P. Tuning acetylated chromatin with HAT inhibitors: a novel tool for therapy. Epigenetics 2010; 5:105-11; PMID:20160510; http://dx.doi.org/
TAF1	histone acetyltransferase (HAT)	Vernarecci S, Tosi F, Filetici P. Tuning acetylated chromatin with HAT inhibitors: a novel tool for therapy. Epigenetics 2010; 5:105-11; PMID:20160510; http://dx.doi.org/
CLOCK	histone acetyltransferase with high specificity for acetylation of histone 3 and histone 4	Nakahata Y, Grimaldi B, Sahar S, Hirayama J, Sassone-Corsi P. Signaling to the circadian clock: plasticity by chromatin remodeling. Current opinion in cell biology 2007; 19:230-7; PMID:17317138; http://dx.doi.org/10.1016/j.ceb.2007.02.016;
SIRT1	Class III - histone deactylase which requires the NAD + cofactor for activity	Dai Y, Faller DV. Transcription Regulation by Class III Histone Deacetylases (HDACs)-Sirtuins. Translational oncogenomics 2008; 3:53-65; PMID:21566744; http://dx.doi.org/
SIRT2	Class III - histone deactylase which requires the NAD + cofactor for activity	Dai Y, Faller DV. Transcription Regulation by Class III Histone Deacetylases (HDACs)-Sirtuins. Translational oncogenomics 2008; 3:53-65; PMID:21566744; http://dx.doi.org/
SIRT3	Class III - histone deactylase which requires the NAD + cofactor for activity	Dai Y, Faller DV. Transcription Regulation by Class III Histone Deacetylases (HDACs)-Sirtuins. Translational oncogenomics 2008; 3:53-65; PMID:21566744; http://dx.doi.org/
SIRT4	Class III - histone deactylase which requires the NAD + cofactor for activity	Dai Y, Faller DV. Transcription Regulation by Class III Histone Deacetylases (HDACs)-Sirtuins. Translational oncogenomics 2008; 3:53-65; PMID:21566744; http://dx.doi.org/
SIRT5	Class III - histone deactylase which requires the NAD + cofactor for activity	Dai Y, Faller DV. Transcription Regulation by Class III Histone Deacetylases (HDACs)-Sirtuins. Translational oncogenomics 2008; 3:53-65; PMID:21566744; http://dx.doi.org/
SIRT6	Class III - histone deactylase which requires the NAD + cofactor for activity	Dai Y, Faller DV. Transcription Regulation by Class III Histone Deacetylases (HDACs)-Sirtuins. Translational oncogenomics 2008; 3:53-65; PMID:21566744; http://dx.doi.org/
SIRT7	Class III - histone deactylase which requires the NAD + cofactor for activity	Dai Y, Faller DV. Transcription Regulation by Class III Histone Deacetylases (HDACs)-Sirtuins. Translational oncogenomics 2008; 3:53-65; PMID:21566744; http://dx.doi.org/
ASH1L	Histone methyltransferase	Gregory GD, Vakoc CR, Rozovskaia T, Zheng X, Patel S, Nakamura T, Canaani E, Blobel GA. Mammalian ASH1L is a histone methyltransferase that occupies the transcribed region of active genes. Molecular and cellular biology 2007; 27:8466-79; PMID:17923682; http://dx.doi.org/10.1128/MCB.00993-07;
DOT1L	Histone methyltransferase	Min J, Feng Q, Li Z, Zhang Y, Xu RM. Structure of the catalytic domain of human DOT1L, a non-SET domain nucleosomal histone methyltransferase. Cell 2003; 112:711-23; PMID:12628190; http://dx.doi.org/
KMT4	Histone methyltransferase	Steger DJ, Lefterova MI, Ying L, Stonestrom AJ, Schupp M, Zhuo D, Vakoc AL, Kim JE, Chen J, Lazar MA, et al. DOT1L/KMT4 recruitment and H3K79 methylation are ubiquitously coupled with gene transcription in mammalian cells. Molecular and cellular biology 2008; 28:2825-39; PMID:18285465; http://dx.doi.org/10.1128/MCB.02076-07;
EHMT1	Histone methyltransferase	Kleefstra T, Kramer JM, Neveling K, Willemsen MH, Koemans TS, Vissers LE, Wissink-Lindhout W, Fenckova M, van den Akker WM, Kasri NN, et al. Disruption of an EHMT1-associated chromatin-modification module causes intellectual disability. American journal of human genetics 2012; 91:73-82; PMID:22726846; http://dx.doi.org/10.1016/j.ajhg.2012.05.003;
EHMT2	lysiene methyltransferase	Zhang RH, Judson RN, Liu DY, Kast J, Rossi FM. The lysine methyltransferase Ehmt2/G9a is dispensable for skeletal muscle development and regeneration. Skeletal muscle 2016; 6:22; PMID:27239264; http://dx.doi.org/10.1186/s13395-016-0093-7;
SMCX	Histone demethylase	Tahiliani M, Mei P, Fang R, Leonor T, Rutenberg M, Shimizu F, Li J, Rao A, Shi Y. The histone H3K4 demethylase SMCX links REST target genes to X-linked mental retardation. Nature 2007; 447:601-5; PMID:17468742; http://dx.doi.org/10.1038/nature05823;
EZH1	Lysine methytranferase	Dillon SC, Zhang X, Trievel RC, Cheng X. The SET-domain protein superfamily: protein lysine methyltransferases. Genome biology 2005; 6:227; PMID:16086857; http://dx.doi.org/10.1186/gb-2005-6-8-227;
EZH2	Lysine methytranferase	Dillon SC, Zhang X, Trievel RC, Cheng X. The SET-domain protein superfamily: protein lysine methyltransferases. Genome biology 2005; 6:227; PMID:16086857; http://dx.doi.org/10.1186/gb-2005-6-8-227;
MLL	Lysine methytranferase	Milne TA, Briggs SD, Brock HW, Martin ME, Gibbs D, Allis CD, Hess JL. MLL targets SET domain methyltransferase activity to Hox gene promoters. Molecular cell 2002; 10:1107-17; PMID:12453418; http://dx.doi.org/
MLL1	Lysine methytranferase	Bell CG. Insights in human epigenomic dynamics through comparative primate analysis. Genomics 2016; 108:115-25; PMID:27702613; http://dx.doi.org/10.1016/j.ygeno.2016.09.003;
KMT2A	Lysine methytranferase	Bell CG. Insights in human epigenomic dynamics through comparative primate analysis. Genomics 2016; 108:115-25; PMID:27702613; http://dx.doi.org/10.1016/j.ygeno.2016.09.003;
MLL2	Lysine methytranferase	Bell CG. Insights in human epigenomic dynamics through comparative primate analysis. Genomics 2016; 108:115-25; PMID:27702613; http://dx.doi.org/10.1016/j.ygeno.2016.09.003;
KMT2D	Lysine methytranferase	Bell CG. Insights in human epigenomic dynamics through comparative primate analysis. Genomics 2016; 108:115-25; PMID:27702613; http://dx.doi.org/10.1016/j.ygeno.2016.09.003;
MLL3	Lysine methytranferase	Ansari KI, Mandal SS. Mixed lineage leukemia: roles in gene expression, hormone signaling and mRNA processing. The FEBS journal 2010; 277:1790-804; PMID:20236313; http://dx.doi.org/10.1111/j.1742-4658.2010.07606.x;
MLL4	Lysine methytranferase	Ansari KI, Mandal SS. Mixed lineage leukemia: roles in gene expression, hormone signaling and mRNA processing. The FEBS journal 2010; 277:1790-804; PMID:20236313; http://dx.doi.org/10.1111/j.1742-4658.2010.07606.x;
MLL5	Lysine methytranferase	Ansari KI, Mandal SS. Mixed lineage leukemia: roles in gene expression, hormone signaling and mRNA processing. The FEBS journal 2010; 277:1790-804; PMID:20236313; http://dx.doi.org/10.1111/j.1742-4658.2010.07606.x;
NSD1	Lysine methytranferase	Morishita M, Mevius D, di Luccio E. In vitro histone lysine methylation by NSD1, NSD2/MMSET/WHSC1 and NSD3/WHSC1L. BMC structural biology 2014; 14:25; PMID:25494638; http://dx.doi.org/10.1186/s12900-014-0025-x;
PRDM2	Lysine methytranferase	Barbier E, Johnstone AL, Khomtchouk BB, Tapocik JD, Pitcairn C, Rehman F, Augier E, Borich A, Schank JR, Rienas CA, et al. Dependence-induced increase of alcohol self-administration and compulsive drinking mediated by the histone methyltransferase PRDM2. Molecular psychiatry 2017; 22:1746-58; PMID:27573876; http://dx.doi.org/10.1038/mp.2016.131;
SETD1A	Lysine methytranferase	Ansari KI, Mandal SS. Mixed lineage leukemia: roles in gene expression, hormone signaling and mRNA processing. The FEBS journal 2010; 277:1790-804; PMID:20236313; http://dx.doi.org/10.1111/j.1742-4658.2010.07606.x;
SETD1B	Lysine methytranferase	Ansari KI, Mandal SS. Mixed lineage leukemia: roles in gene expression, hormone signaling and mRNA processing. The FEBS journal 2010; 277:1790-804; PMID:20236313; http://dx.doi.org/10.1111/j.1742-4658.2010.07606.x;
SETD2	Lysine methytranferase	Dillon SC, Zhang X, Trievel RC, Cheng X. The SET-domain protein superfamily: protein lysine methyltransferases. Genome biology 2005; 6:227; PMID:16086857; http://dx.doi.org/10.1186/gb-2005-6-8-227;
SETD3	Histone methyltransferase	Chen Z, Yan CT, Dou Y, Viboolsittiseri SS, Wang JH. The role of a newly identified SET domain-containing protein, SETD3, in oncogenesis. Haematologica 2013; 98:739-43; PMID:23065515; http://dx.doi.org/10.3324/haematol.2012.066977;
SETD4	Lysine methytranferase	Faria JA, Correa NC, de Andrade C, de Angelis Campos AC, Dos Santos Samuel de Almeida R, Rodrigues TS, de Goes AM, Gomes DA, Silva FP. SET domain-containing Protein 4 (SETD4) is a Newly Identified Cytosolic and Nuclear Lysine Methyltransferase involved in Breast Cancer Cell Proliferation. Journal of cancer science & therapy 2013; 5:58-65; PMID:24738023; http://dx.doi.org/
SETD5	putative lysiene methyltransferase	Grozeva D, Carss K, Spasic-Boskovic O, Parker MJ, Archer H, Firth HV, Park SM, Canham N, Holder SE, Wilson M, et al. De novo loss-of-function mutations in SETD5, encoding a methyltransferase in a 3p25 microdeletion syndrome critical region, cause intellectual disability. American journal of human genetics 2014; 94:618-24; PMID:24680889; http://dx.doi.org/10.1016/j.ajhg.2014.03.006;
SETD6	Lysine methytranferase	Levy D, Kuo AJ, Chang Y, Schaefer U, Kitson C, Cheung P, Espejo A, Zee BM, Liu CL, Tangsombatvisit S, et al. Lysine methylation of the NF-kappaB subunit RelA by SETD6 couples activity of the histone methyltransferase GLP at chromatin to tonic repression of NF-kappaB signaling. Nature immunology 2011; 12:29-36; PMID:21131967; http://dx.doi.org/10.1038/ni.1968;
SETD7	Lysine methytranferase	Dillon SC, Zhang X, Trievel RC, Cheng X. The SET-domain protein superfamily: protein lysine methyltransferases. Genome biology 2005; 6:227; PMID:16086857; http://dx.doi.org/10.1186/gb-2005-6-8-227;
SETD8	Lysine methytranferase	Dillon SC, Zhang X, Trievel RC, Cheng X. The SET-domain protein superfamily: protein lysine methyltransferases. Genome biology 2005; 6:227; PMID:16086857; http://dx.doi.org/10.1186/gb-2005-6-8-227;
SETD9	Lysine methytranferase	Dillon SC, Zhang X, Trievel RC, Cheng X. The SET-domain protein superfamily: protein lysine methyltransferases. Genome biology 2005; 6:227; PMID:16086857; http://dx.doi.org/10.1186/gb-2005-6-8-227;
SETDB1	Lysine methytranferase	Dillon SC, Zhang X, Trievel RC, Cheng X. The SET-domain protein superfamily: protein lysine methyltransferases. Genome biology 2005; 6:227; PMID:16086857; http://dx.doi.org/10.1186/gb-2005-6-8-227;
SETDB2	Lysine methytranferase	Schliehe C, Flynn EK, Vilagos B, Richson U, Swaminanthan S, Bosnjak B, Bauer L, Kandasamy RK, Griesshammer IM, Kosack L, et al. The methyltransferase Setdb2 mediates virus-induced susceptibility to bacterial superinfection. Nature immunology 2015; 16:67-74; PMID:25419628; http://dx.doi.org/10.1038/ni.3046;
SETMAR	DNA repair proteinwhich has a SET histone methylase domain involved with lysiene mehtylation	Fnu S, Williamson EA, De Haro LP, Brenneman M, Wray J, Shaheen M, Radhakrishnan K, Lee SH, Nickoloff JA, Hromas R. Methylation of histone H3 lysine 36 enhances DNA repair by nonhomologous end-joining. Proceedings of the National Academy of Sciences of the United States of America 2011; 108:540-5; PMID:21187428; http://dx.doi.org/10.1073/pnas.1013571108;
SMYD1	Histone methyltransferase	Tan X, Rotllant J, Li H, De Deyne P, Du SJ. SmyD1, a histone methyltransferase, is required for myofibril organization and muscle contraction in zebrafish embryos. Proceedings of the National Academy of Sciences of the United States of America 2006; 103:2713-8; PMID:16477022; http://dx.doi.org/10.1073/pnas.0509503103;
SMYD2	Histone methyltransferase	Nestorov P, Hotz HR, Liu Z, Peters AH. Dynamic expression of chromatin modifiers during developmental transitions in mouse preimplantation embryos. Scientific reports 2015; 5:14347; PMID:26403153; http://dx.doi.org/10.1038/srep14347;
SMYD3	Histone methyltransferase	Nestorov P, Hotz HR, Liu Z, Peters AH. Dynamic expression of chromatin modifiers during developmental transitions in mouse preimplantation embryos. Scientific reports 2015; 5:14347; PMID:26403153; http://dx.doi.org/10.1038/srep14347;
SMYD4	Histone methyltransferase	Nestorov P, Hotz HR, Liu Z, Peters AH. Dynamic expression of chromatin modifiers during developmental transitions in mouse preimplantation embryos. Scientific reports 2015; 5:14347; PMID:26403153; http://dx.doi.org/10.1038/srep14347;
SMYD5	Histone methyltransferase	Nestorov P, Hotz HR, Liu Z, Peters AH. Dynamic expression of chromatin modifiers during developmental transitions in mouse preimplantation embryos. Scientific reports 2015; 5:14347; PMID:26403153; http://dx.doi.org/10.1038/srep14347;
SUV39H1	Histone methyltransferase	Nestorov P, Hotz HR, Liu Z, Peters AH. Dynamic expression of chromatin modifiers during developmental transitions in mouse preimplantation embryos. Scientific reports 2015; 5:14347; PMID:26403153; http://dx.doi.org/10.1038/srep14347;
SUV39H2	Histone methyltransferase	Nestorov P, Hotz HR, Liu Z, Peters AH. Dynamic expression of chromatin modifiers during developmental transitions in mouse preimplantation embryos. Scientific reports 2015; 5:14347; PMID:26403153; http://dx.doi.org/10.1038/srep14347;
SUV420H1	Histone methyltransferase	Boonsanay V, Zhang T, Georgieva A, Kostin S, Qi H, Yuan X, Zhou Y, Braun T. Regulation of Skeletal Muscle Stem Cell Quiescence by Suv4-20h1-Dependent Facultative Heterochromatin Formation. Cell stem cell 2016; 18:229-42; PMID:26669898; http://dx.doi.org/10.1016/j.stem.2015.11.002;
SUV420H2	Histone methyltransferase	Hahn M, Dambacher S, Dulev S, Kuznetsova AY, Eck S, Worz S, Sadic D, Schulte M, Mallm JP, Maiser A, et al. Suv4-20h2 mediates chromatin compaction and is important for cohesin recruitment to heterochromatin. Genes & development 2013; 27:859-72; PMID:23599346; http://dx.doi.org/10.1101/gad.210377.112;
PRMT1	Arginine methyltransferase	Dhar S, Vemulapalli V, Patananan AN, Huang GL, Di Lorenzo A, Richard S, Comb MJ, Guo A, Clarke SG, Bedford MT. Loss of the major Type I arginine methyltransferase PRMT1 causes substrate scavenging by other PRMTs. Scientific reports 2013; 3:1311; PMID:23419748; http://dx.doi.org/10.1038/srep01311;
PRMT2	Arginine methyltransferase	Herrmann F, Pably P, Eckerich C, Bedford MT, Fackelmayer FO. Human protein arginine methyltransferases in vivo--distinct properties of eight canonical members of the PRMT family. Journal of cell science 2009; 122:667-77; PMID:19208762; http://dx.doi.org/10.1242/jcs.039933;
PRMT3	Arginine methyltransferase	Herrmann F, Pably P, Eckerich C, Bedford MT, Fackelmayer FO. Human protein arginine methyltransferases in vivo--distinct properties of eight canonical members of the PRMT family. Journal of cell science 2009; 122:667-77; PMID:19208762; http://dx.doi.org/10.1242/jcs.039933;
PRMT4	Arginine methyltransferase	Herrmann F, Pably P, Eckerich C, Bedford MT, Fackelmayer FO. Human protein arginine methyltransferases in vivo--distinct properties of eight canonical members of the PRMT family. Journal of cell science 2009; 122:667-77; PMID:19208762; http://dx.doi.org/10.1242/jcs.039933;
PRMT5	Arginine methyltransferase	Herrmann F, Pably P, Eckerich C, Bedford MT, Fackelmayer FO. Human protein arginine methyltransferases in vivo--distinct properties of eight canonical members of the PRMT family. Journal of cell science 2009; 122:667-77; PMID:19208762; http://dx.doi.org/10.1242/jcs.039933;
PRMT6	Arginine methyltransferase	Herrmann F, Pably P, Eckerich C, Bedford MT, Fackelmayer FO. Human protein arginine methyltransferases in vivo--distinct properties of eight canonical members of the PRMT family. Journal of cell science 2009; 122:667-77; PMID:19208762; http://dx.doi.org/10.1242/jcs.039933;
PRMT7	Arginine methyltransferase	Herrmann F, Pably P, Eckerich C, Bedford MT, Fackelmayer FO. Human protein arginine methyltransferases in vivo--distinct properties of eight canonical members of the PRMT family. Journal of cell science 2009; 122:667-77; PMID:19208762; http://dx.doi.org/10.1242/jcs.039933;
PRMT8	Arginine methyltransferase	Herrmann F, Pably P, Eckerich C, Bedford MT, Fackelmayer FO. Human protein arginine methyltransferases in vivo--distinct properties of eight canonical members of the PRMT family. Journal of cell science 2009; 122:667-77; PMID:19208762; http://dx.doi.org/10.1242/jcs.039933;
CARM1	Arginine methyltransferase	Wu J, Cui N, Wang R, Li J, Wong J. A role for CARM1-mediated histone H3 arginine methylation in protecting histone acetylation by releasing corepressors from chromatin. PloS one 2012; 7:e34692; PMID:22723830; http://dx.doi.org/10.1371/journal.pone.0034692;
ATM	H2AX phosphorylation	Zhu Q, Wani AA. Histone modifications: crucial elements for damage response and chromatin restoration. Journal of cellular physiology 2010; 223:283-8; PMID:20112283; http://dx.doi.org/10.1002/jcp.22060;
ATR	H2AX phosphorylation	Zhu Q, Wani AA. Histone modifications: crucial elements for damage response and chromatin restoration. Journal of cellular physiology 2010; 223:283-8; PMID:20112283; http://dx.doi.org/10.1002/jcp.22060;
SUMO1	SUMOylation of histone tails	Barysch SV, Dittner C, Flotho A, Becker J, Melchior F. Identification and analysis of endogenous SUMO1 and SUMO2/3 targets in mammalian cells and tissues using monoclonal antibodies. Nature protocols 2014; 9:896-909; PMID:24651501; http://dx.doi.org/10.1038/nprot.2014.053;
SUMO2	SUMOylation of histone tails	Barysch SV, Dittner C, Flotho A, Becker J, Melchior F. Identification and analysis of endogenous SUMO1 and SUMO2/3 targets in mammalian cells and tissues using monoclonal antibodies. Nature protocols 2014; 9:896-909; PMID:24651501; http://dx.doi.org/10.1038/nprot.2014.053;
SUMO3	SUMOylation of histone tails	Barysch SV, Dittner C, Flotho A, Becker J, Melchior F. Identification and analysis of endogenous SUMO1 and SUMO2/3 targets in mammalian cells and tissues using monoclonal antibodies. Nature protocols 2014; 9:896-909; PMID:24651501; http://dx.doi.org/10.1038/nprot.2014.053;
RING1A	ubiquitylation of H2A, linked to repression of transcriptional initiation	Vidal M. Role of polycomb proteins Ring1A and Ring1B in the epigenetic regulation of gene expression. The International journal of developmental biology 2009; 53:355-70; PMID:19412891; http://dx.doi.org/10.1387/ijdb.082690mv;
RING1B	ubiquitylation of H2A, linked to repression of transcriptional initiation	Vidal M. Role of polycomb proteins Ring1A and Ring1B in the epigenetic regulation of gene expression. The International journal of developmental biology 2009; 53:355-70; PMID:19412891; http://dx.doi.org/10.1387/ijdb.082690mv;
BMI1	ubiquitylation of γ-H2AX	Ismail IH, Andrin C, McDonald D, Hendzel MJ. BMI1-mediated histone ubiquitylation promotes DNA double-strand break repair. The Journal of cell biology 2010; 191:45-60; PMID:20921134; http://dx.doi.org/10.1083/jcb.201003034;
RING2	ubiquitylation of γ-H2AX	Ismail IH, Andrin C, McDonald D, Hendzel MJ. BMI1-mediated histone ubiquitylation promotes DNA double-strand break repair. The Journal of cell biology 2010; 191:45-60; PMID:20921134; http://dx.doi.org/10.1083/jcb.201003034;
DZIP3	E3 ubiquitin ligase	Inoue D, Aihara H, Sato T, Mizusaki H, Doiguchi M, Higashi M, Imamura Y, Yoneda M, Miyanishi T, Fujii S, et al. Dzip3 regulates developmental genes in mouse embryonic stem cells by reorganizing 3D chromatin conformation. Scientific reports 2015; 5:16567; PMID:26568260; http://dx.doi.org/10.1038/srep16567;
2A-HUB	E3 ubiquitin ligase	Inoue D, Aihara H, Sato T, Mizusaki H, Doiguchi M, Higashi M, Imamura Y, Yoneda M, Miyanishi T, Fujii S, et al. Dzip3 regulates developmental genes in mouse embryonic stem cells by reorganizing 3D chromatin conformation. Scientific reports 2015; 5:16567; PMID:26568260; http://dx.doi.org/10.1038/srep16567;
H2A	Component of chromatin, the protein-DNA complex fundamental to genome packaging, function, and regulation	Kamakaka RT, Biggins S. Histone variants: deviants? Genes & development 2005; 19:295-310; PMID:15687254; http://dx.doi.org/10.1101/gad.1272805;
H2A.Z	Component of chromatin, the protein-DNA complex fundamental to genome packaging, function, and regulation	Kamakaka RT, Biggins S. Histone variants: deviants? Genes & development 2005; 19:295-310; PMID:15687254; http://dx.doi.org/10.1101/gad.1272805;
H2AX	Component of chromatin, the protein-DNA complex fundamental to genome packaging, function, and regulation	Kamakaka RT, Biggins S. Histone variants: deviants? Genes & development 2005; 19:295-310; PMID:15687254; http://dx.doi.org/10.1101/gad.1272805;
H2B	Component of chromatin, the protein-DNA complex fundamental to genome packaging, function, and regulation	Kamakaka RT, Biggins S. Histone variants: deviants? Genes & development 2005; 19:295-310; PMID:15687254; http://dx.doi.org/10.1101/gad.1272805;
H3	Component of chromatin, the protein-DNA complex fundamental to genome packaging, function, and regulation	Kamakaka RT, Biggins S. Histone variants: deviants? Genes & development 2005; 19:295-310; PMID:15687254; http://dx.doi.org/10.1101/gad.1272805;
H4	Component of chromatin, the protein-DNA complex fundamental to genome packaging, function, and regulation	Kamakaka RT, Biggins S. Histone variants: deviants? Genes & development 2005; 19:295-310; PMID:15687254; http://dx.doi.org/10.1101/gad.1272805;
BRCA1	ubiquitin ligase	Kalb R, Mallery DL, Larkin C, Huang JT, Hiom K. BRCA1 is a histone-H2A-specific ubiquitin ligase. Cell reports 2014; 8:999-1005; PMID:25131202; http://dx.doi.org/10.1016/j.celrep.2014.07.025;
BARD1	ubiquitin ligase	Kalb R, Mallery DL, Larkin C, Huang JT, Hiom K. BRCA1 is a histone-H2A-specific ubiquitin ligase. Cell reports 2014; 8:999-1005; PMID:25131202; http://dx.doi.org/10.1016/j.celrep.2014.07.025;
USP16	deubiquitylase	Joo HY, Zhai L, Yang C, Nie S, Erdjument-Bromage H, Tempst P, Chang C, Wang H. Regulation of cell cycle progression and gene expression by H2A deubiquitination. Nature 2007; 449:1068-72; PMID:17914355; http://dx.doi.org/10.1038/nature06256;
2A-DUB	deubiquitylase	Zhu P, Zhou W, Wang J, Puc J, Ohgi KA, Erdjument-Bromage H, Tempst P, Glass CK, Rosenfeld MG. A histone H2A deubiquitinase complex coordinating histone acetylation and H1 dissociation in transcriptional regulation. Molecular cell 2007; 27:609-21; PMID:17707232; http://dx.doi.org/10.1016/j.molcel.2007.07.024;
MYSM1	deubiquitylase	Zhu P, Zhou W, Wang J, Puc J, Ohgi KA, Erdjument-Bromage H, Tempst P, Glass CK, Rosenfeld MG. A histone H2A deubiquitinase complex coordinating histone acetylation and H1 dissociation in transcriptional regulation. Molecular cell 2007; 27:609-21; PMID:17707232; http://dx.doi.org/10.1016/j.molcel.2007.07.024;
USP21	deubiquitylase	Nakagawa T, Kajitani T, Togo S, Masuko N, Ohdan H, Hishikawa Y, Koji T, Matsuyama T, Ikura T, Muramatsu M, et al. Deubiquitylation of histone H2A activates transcriptional initiation via trans-histone cross-talk with H3K4 di- and trimethylation. Genes & development 2008; 22:37-49; PMID:18172164; http://dx.doi.org/10.1101/gad.1609708;
USP3	deubiquitylase	Nicassio F, Corrado N, Vissers JH, Areces LB, Bergink S, Marteijn JA, Geverts B, Houtsmuller AB, Vermeulen W, Di Fiore PP, et al. Human USP3 is a chromatin modifier required for S phase progression and genome stability. Current biology : CB 2007; 17:1972-7; PMID:17980597; http://dx.doi.org/10.1016/j.cub.2007.10.034;
USP12	deubiquitylase	Komander D, Clague MJ, Urbe S. Breaking the chains: structure and function of the deubiquitinases. Nature reviews Molecular cell biology 2009; 10:550-63; PMID:19626045; http://dx.doi.org/10.1038/nrm2731;
USP46	deubiquitylase	Komander D, Clague MJ, Urbe S. Breaking the chains: structure and function of the deubiquitinases. Nature reviews Molecular cell biology 2009; 10:550-63; PMID:19626045; http://dx.doi.org/10.1038/nrm2731;
USP22	deubiquitylase	Zhang XY, Varthi M, Sykes SM, Phillips C, Warzecha C, Zhu W, Wyce A, Thorne AW, Berger SL, McMahon SB. The putative cancer stem cell marker USP22 is a subunit of the human SAGA complex required for activated transcription and cell-cycle progression. Molecular cell 2008; 29:102-11; PMID:18206973; http://dx.doi.org/10.1016/j.molcel.2007.12.015;
USP7	deubiquitylase	Komander D, Clague MJ, Urbe S. Breaking the chains: structure and function of the deubiquitinases. Nature reviews Molecular cell biology 2009; 10:550-63; PMID:19626045; http://dx.doi.org/10.1038/nrm2731;
RNF20	ubiquitylation	Shiloh Y, Shema E, Moyal L, Oren M. RNF20-RNF40: A ubiquitin-driven link between gene expression and the DNA damage response. FEBS letters 2011; 585:2795-802; PMID:21827756; http://dx.doi.org/10.1016/j.febslet.2011.07.034;
RNF40	ubiquitylation	Shiloh Y, Shema E, Moyal L, Oren M. RNF20-RNF40: A ubiquitin-driven link between gene expression and the DNA damage response. FEBS letters 2011; 585:2795-802; PMID:21827756; http://dx.doi.org/10.1016/j.febslet.2011.07.034;
BRG1	chromatin remodeling - associated with SWI/SNF chromatin remodeling complex	Yan Z, Wang Z, Sharova L, Sharov AA, Ling C, Piao Y, Aiba K, Matoba R, Wang W, Ko MS. BAF250B-associated SWI/SNF chromatin-remodeling complex is required to maintain undifferentiated mouse embryonic stem cells. Stem cells 2008; 26:1155-65; PMID:18323406; http://dx.doi.org/10.1634/stemcells.2007-0846;
BRM	chromatin remodeling - associated with SWI/SNF chromatin remodeling complex	Yan Z, Wang Z, Sharova L, Sharov AA, Ling C, Piao Y, Aiba K, Matoba R, Wang W, Ko MS. BAF250B-associated SWI/SNF chromatin-remodeling complex is required to maintain undifferentiated mouse embryonic stem cells. Stem cells 2008; 26:1155-65; PMID:18323406; http://dx.doi.org/10.1634/stemcells.2007-0846;
BAF155	chromatin remodeling - associated with SWI/SNF chromatin remodeling complex	Yan Z, Wang Z, Sharova L, Sharov AA, Ling C, Piao Y, Aiba K, Matoba R, Wang W, Ko MS. BAF250B-associated SWI/SNF chromatin-remodeling complex is required to maintain undifferentiated mouse embryonic stem cells. Stem cells 2008; 26:1155-65; PMID:18323406; http://dx.doi.org/10.1634/stemcells.2007-0846;
BAF170	chromatin remodeling - associated with SWI/SNF chromatin remodeling complex	Yan Z, Wang Z, Sharova L, Sharov AA, Ling C, Piao Y, Aiba K, Matoba R, Wang W, Ko MS. BAF250B-associated SWI/SNF chromatin-remodeling complex is required to maintain undifferentiated mouse embryonic stem cells. Stem cells 2008; 26:1155-65; PMID:18323406; http://dx.doi.org/10.1634/stemcells.2007-0846;
INI1	chromatin remodeling - associated with SWI/SNF chromatin remodeling complex	Yan Z, Wang Z, Sharova L, Sharov AA, Ling C, Piao Y, Aiba K, Matoba R, Wang W, Ko MS. BAF250B-associated SWI/SNF chromatin-remodeling complex is required to maintain undifferentiated mouse embryonic stem cells. Stem cells 2008; 26:1155-65; PMID:18323406; http://dx.doi.org/10.1634/stemcells.2007-0846;
ARID1	chromatin remodeling - associated with SWI/SNF chromatin remodeling complex	Yan Z, Wang Z, Sharova L, Sharov AA, Ling C, Piao Y, Aiba K, Matoba R, Wang W, Ko MS. BAF250B-associated SWI/SNF chromatin-remodeling complex is required to maintain undifferentiated mouse embryonic stem cells. Stem cells 2008; 26:1155-65; PMID:18323406; http://dx.doi.org/10.1634/stemcells.2007-0846;
ARID1A	chromatin remodeling - associated with SWI/SNF chromatin remodeling complex	Yan Z, Wang Z, Sharova L, Sharov AA, Ling C, Piao Y, Aiba K, Matoba R, Wang W, Ko MS. BAF250B-associated SWI/SNF chromatin-remodeling complex is required to maintain undifferentiated mouse embryonic stem cells. Stem cells 2008; 26:1155-65; PMID:18323406; http://dx.doi.org/10.1634/stemcells.2007-0846;
ARID1B	chromatin remodeling - associated with SWI/SNF chromatin remodeling complex	Yan Z, Wang Z, Sharova L, Sharov AA, Ling C, Piao Y, Aiba K, Matoba R, Wang W, Ko MS. BAF250B-associated SWI/SNF chromatin-remodeling complex is required to maintain undifferentiated mouse embryonic stem cells. Stem cells 2008; 26:1155-65; PMID:18323406; http://dx.doi.org/10.1634/stemcells.2007-0846;
BAF250B	chromatin remodeling - associated with SWI/SNF chromatin remodeling complex	Yan Z, Wang Z, Sharova L, Sharov AA, Ling C, Piao Y, Aiba K, Matoba R, Wang W, Ko MS. BAF250B-associated SWI/SNF chromatin-remodeling complex is required to maintain undifferentiated mouse embryonic stem cells. Stem cells 2008; 26:1155-65; PMID:18323406; http://dx.doi.org/10.1634/stemcells.2007-0846;
TCEB1 (ELO C)	The SWI/SNF-A subunit BAF250b associates with Elongin B and C, CUL2, and RBX1 to form a canonical Elongin BC containing ubiquitin ligase complex	Cao J, Yan Q. Histone ubiquitination and deubiquitination in transcription, DNA damage response, and cancer. Frontiers in oncology 2012; 2:26; PMID:22649782; http://dx.doi.org/10.3389/fonc.2012.00026;
TCEB2 (ELO B)	The SWI/SNF-A subunit BAF250b associates with Elongin B and C, CUL2, and RBX1 to form a canonical Elongin BC containing ubiquitin ligase complex	Cao J, Yan Q. Histone ubiquitination and deubiquitination in transcription, DNA damage response, and cancer. Frontiers in oncology 2012; 2:26; PMID:22649782; http://dx.doi.org/10.3389/fonc.2012.00026;
CUL2	Core component of E3 ubiquitin-protein ligase complex, which mediates the ubiquitination of target proteins	Nguyen HC, Yang H, Fribourgh JL, Wolfe LS, Xiong Y. Insights into Cullin-RING E3 ubiquitin ligase recruitment: structure of the VHL-EloBC-Cul2 complex. Structure 2015; 23:441-9; PMID:25661653; http://dx.doi.org/10.1016/j.str.2014.12.014;
RBX1	involved in histone ubiquitination	Nguyen HC, Yang H, Fribourgh JL, Wolfe LS, Xiong Y. Insights into Cullin-RING E3 ubiquitin ligase recruitment: structure of the VHL-EloBC-Cul2 complex. Structure 2015; 23:441-9; PMID:25661653; http://dx.doi.org/10.1016/j.str.2014.12.014;
ATAD2B	ATPase family AAA domain-containing protein 2B [Source:RefSeq peptide;Acc:NP_001193679]	Morozumi Y, Boussouar F, Tan M, Chaikuad A, Jamshidikia M, Colak G, He H, Nie L, Petosa C, de Dieuleveult M, et al. Atad2 is a generalist facilitator of chromatin dynamics in embryonic stem cells. Journal of molecular cell biology 2016; 8:349-62; PMID:26459632; http://dx.doi.org/10.1093/jmcb/mjv060;

## Sheet: GOI
86 common elements in "modifier list" and "sense":							3 common elements in "modifier list" and "antisnse":							0 common elements in "Histone/DNA list" and "Novel Genes":
DNMT1							KDM2A
DNMT3A							SETD4
CTCF							BARD1
TRIM28
HDAC1
HDAC2
HDAC4
HDAC5
HDAC7
HDAC9
HDAC10
TET1
TET2
TET3
KDM1A
KDM2A
KDM2B
MBD1
HAT1
ELP3
RAC3
CLOCK
SIRT1
SIRT3
SIRT4
SIRT5
SIRT6
SIRT7
DOT1L
EHMT1
EHMT2
SMCX
EZH1
EZH2
MLL
MLL2
MLL3
MLL5
NSD1
PRDM2
SETD1A
SETD1B
SETD2
SETD3
SETD4
SETD5
SETD6
SETD7
SETDB1
SETMAR
SMYD2
SMYD3
SMYD4
SMYD5
SUV39H2
SUV420H2
PRMT2
PRMT3
PRMT5
PRMT6
CARM1
ATM
ATR
SUMO1
SUMO3
BMI1
DZIP3
H2B
H4
BRCA1
BARD1
MYSM1
USP3
USP12
USP46
USP22
USP7
RNF20
RNF40
ARID1A
ARID1B
TCEB1
TCEB2
CUL2
RBX1
ATAD2B

## Sheet: Sense genes FDR adjusted
Genes of Interest (GOI)		2H FDR (p<0.05)	6H FDR (p<0.05)	24H FDR (p<0.05)	48H FDR (p<0.05)
DNMT1		LIG4	BT.85209	BT.22399	BT.104930
DNMT3A		ABHD13	TSG-6	IL1F6	BT.22399
CTCF		BT.76547	TNFAIP3	SAA3	IL1F6
TRIM28		BT.85209	RND1	IRG1	NINJ1
HDAC1		HPS6	LIG4	ACSL6	ENO3
HDAC2		BT.24709	ABHD13	GABRA1	SAA3
HDAC4		DEDD	AP4S1	PON3	IRG1
HDAC5		IRF2BPL	FLIP	SOD2	PON3
HDAC7		TRAF1	IER3	BT.104930	VMAC
HDAC9		TMCC1	SDC4	ENO3	BT.30402
HDAC10		CITED2	BT.53393	IER3	ACSL6
TET1		C9H6ORF203	TNF	VMAC	BT.99282
TET2		BT.53393	MAP3K8	EBI3	CD38
TET3		CCL20	BIKBA	ZC3H12A	CASP4
KDM1A		ZSCAN16	KLF5	SPARC	CCRL2
KDM2A		FOSB	NLRP3	TNIP3	A4GALT
KDM2B		TSG-6	BIRC3	BCL2A1	BT.61828
MBD1		BT.68767	JUNB	CXCL2	BCL2A1
HAT1		MAFF	EGR1	CD38	BT.24855
ELP3		FLIP	POLB	BT.24855	MAMDC2
RAC3		ZFP36L2	ZFHX2	FCN2	GABRA1
CLOCK		NLRP3	HIRIP3	BT.30402	SPARC
SIRT1		ESCO1	PLEK	LPAR3	EPS15L1
SIRT3		INSIG1	GAS1	PDE4B	ACSL5
SIRT4		TTC30A	TNFSF9	SLC11A2	FABP4
SIRT5		CASC3	IRF1	GLT1D1	BT.42498
SIRT6		C16H1ORF55	BT.34596	BT.88804	NMB
SIRT7		BT.21907	BT.30256	HPSE	CNP
DOT1L		NFKBID	CBX4	CCL4	FOXO4
EHMT1		NAA30	BT.38355	GDA	BT.24855
EHMT2		BT.68839	ATF3	SCNN1D	SLC2A1
SMCX		RYBP	DENND5A	JAG1	BT.25025
EZH1		BT.22184	PTPN1	BTG3	FCN2
EZH2		TRIM68	BT.61987	GSTM3	MOV10
MLL		ARID4A	SLC38A7	BMP1	GJB2
MLL2		HDHD3	BT.35049	NINJ1	TSPO
MLL3		MIS12	IRG1	TNIP1	EIF2C4
MLL5		ZBTB9	BT.45696	TSPAN13	BTG3
NSD1		SLC25A25	RCC1	GNB5	PSME1
PRDM2		RUNDC1	NXPH3	NNAT	SCNN1D
SETD1A		C15ORF39	BT.45290	MCOLN2	DENND3
SETD1B		PPRC1	BT.26062	TSG-6	ATAD1
SETD2		TOB1	JAG1	ANK2	PPPDE2
SETD3		ZBTB1	KBTBD6	IL6	M-SAA3.2
SETD4		TNFAIP3	BT.86196	BT.24855	IER3
SETD5		ERI2	EBI3	GPC1	GSTM3
SETD6		DOK1	CEP19	CXCL2	KLF5
SETD7		BT.88841	ZFP36	BT.62474	BT.49564
SETDB1		LIN37	BT.104982	CXCL6	ZC3H12A
SETMAR		ZNF383	BT.68839	ACSL5	MARCKSL1
SMYD2		NR4A1	PDE4B	BT.102259	CPAMD8
SMYD3		BT.104982	C9H6ORF203	BT.37782	GTF2H1
SMYD4		bta-mir-6517	ZC3H12A	ITGB8	LPAR3
SMYD5		ZNF836	PELI1	BT.42411	BT.30635
SUV39H2		RND1	EPAS1	TNFAIP3	BT.68623
SUV420H2		CD83	IL6	ARSJ	GPD1L
PRMT2		SAMSN1	SPHK1	ANKRD22	SOD2
PRMT3		DUSP8	BT.28556	MAP3K8	NLRX1
PRMT5		BT.53009	RNF44	BT.99282	DDB1
PRMT6		PPTC7	TRIM7	BOVAGGRUS	CHST11
CARM1		TMEM34	NAGK	ITGB5	EBI3
ATM		BT.55400	RERE	ADAMTS7	ALDH3A2
ATR		TBC1D4	MAFF	VEGFA	ADAMTS7
SUMO1		TIGD7	TRIM45	BT.61828	C7ORF58
SUMO3		TNFSF9	ICAM1	M-SAA3.2	ANK2
BMI1		GPR84	BT.106043	TMEM158	BT.47673
DZIP3		REL	BTG2	BIRC3	SCARF1
H2B		CSTF1	TXNL1	BT.104982	FAM214B
H4		ZNF329	BTG3	G0S2	EHF
BRCA1		PLAGL2	NFKBIE	CHST11	SLC11A2
BARD1		BT.20245	NR1D1	BT.56667	LYN
MYSM1		ICAM1	CXCL2	A4GALT	ANKRD22
USP3		BIKBA	SFRS5	GPR84	PSME2
USP12		RFXAP	SAMSN1	GSTM1	BT.96672
USP46		RSBN1L	CCL20	FOXO4	LDLR
USP22		TRIM13	XYLT2	EHF	PDE4B
USP7		PLEK	BT.64934	bta-mir-147	UBE2J1
RNF20		ARSJ	CCL4	MAMDC2	TSPYL2
RNF40		PWWP2B	BT.52154	VSIG4	JAG1
ARID1A		BT.65140	C5H12orf39	IL-8	MAFF
ARID1B		TSC22D3	MEFV	FABP4	bta-mir-147
TCEB1		ZNF238	CD3EAP	BT.42498	BT.88804
TCEB2		ZBTB10	PLK2	LDLR	PIM3
CUL2		BT.76574	SLC35A5	CA12	PSMA2
RBX1		BT.96927	MTP18	CFB	CFB
ATAD2B		CYR61	L3MBTL3	SLC44A2	MCOLN2
		RASGEF1B	BT.96927	MGC152281	BT.26847
		ZNF646	SPATA2L	SLC39A8	BT.101510
		BT.44392	TBC1D1	IL1A	PIK3AP1
		FAM212B	CNPY4	CCL20	ACSL1
		IRF2BP2	ZDHHC8	FKBP5	BMP1
			EHF	LTBP2	MAP3K8
			RABGEF1	CYP27A1	BT.68839
			TFAP4	MARCKSL1	MEIS2
			KDM6B	ZCCHC11	XRN2
			SMAD6	TSFM	MMP25
			STX11	C7ORF58	BT.29684
			ARID5B	ACAT2	DAXX
			BT.59251	PEX7	IRF1
			PLXNB2	PSMA6	TNIP1
			GALNT7	CXCL2	MXD4
			RYBP	BT.17885	TNIP3
			CXXC5	TSPYL2	BT.33242
			FAM136A	KIAA0226L	IGF2BP3
			ZNF652	GCH1	MAOA
			SMYD4	RETN	TSPAN13
			WTAP	MT2	TMEM158
			BT.87427	CPM	TSFM
			PVRL1	PIK3AP1	EID1
			FILIP1L	PIM3	TAF7
			KLHL8	APBA1	STIP1
			IRAK2	B4GALT6	SNX10
			TBC1D2	BT.20288	GPR84
			ACAT2	SLC2A1	TSG-6
			SEMA6A	MBP	HMGA1
			BT.25222	BT.88669	BT.24012
			TRERF1	IL1B	CCL4
			PLA2G4A	TM4SF19	GLT1D1
			BT.66399	MAFF	UNC13D
			LYL1	BT.68839	SOCS1
			FAM102B	CSF3	SP110
			MFSD7	BT.48219	CA12
			GABRA1	ZNF839	DUSP16
			RSPRY1	PDXK	BT.17885
			BT.21058	SLC6A6	RNF19B
			C14ORF43	TNFSF9	FAM111B
			UBE2B	AQPEP	MFNG
			TSFM	FAM214B	LMO6
			RAB11FIP5	KLF5	JUNB
			B3GNT1	BT.47673	APBA1
			ARRDC3	PPPDE2	TREX1
			SLC26A11	CSTB	TNFAIP3
			BT.20559	MEIS2	BT.42411
			FOS	CD59	C4H7orf41
			DUSP7	TSPO	NFIL3
			MOB3C	DENND3	TM4SF19
			CDC42EP3	MFNG	USP18
			FAM20C	SMPD1	BT.28477
			MGC139367	EZH1	MGC152281
			LRRC45	ALOX5	MX2
			UBE2J2	BT.36413	BT.42521
			PNPLA6	BT.24012	ISG20
			S1PR1	LRBA	HERC6
			BT.69491	SELENBP1	MBP
			HIF1A	NMB	ADCK3
			HDAC5	ETS2	UBA7
			NLRX1	BT.43334	SOCS3
			SOCS1	CDA	IL1RN
			MXD1	ANGPTL4	GAS1
			SLC46A1	C19ORF59	TGM1
			GPR84	BT.62377	NT5C3
			BT.39255	DUSP16	HIRIP3
			TMEM41B	SAT2	BT.30106
			MTMR9	TUBA1C	BT.87159
			LDLR	LRCH1	TCIRG1
			CBX8	TNF	MAPK1IP1L
			SMTNL2	BT.64229	IL7R
			P2RY13	CDCP1	PDXK
			BT.85182	HIF1A	BT.27723
			UNC5A	BT.25025	GSTM1
			CXCL2	UBXN2A	PD-L1
			SNX20	IL17	U6
			CDC25B	IRF1	TNFSF9
			INSIG1	JUNB	CYP27A1
			DPH3	NFKBID	BT.42450
			ACSL4	MEFV	BIRC3
			SELPLG	CALCRL	LRCH1
			BT.59327	BT.25997	SCLY
			CFB	CCRL2	BT.43334
			SLC11A2	BT.49564	ZCCHC11
			TMEM106C	SOCS1	NNAT
			BT.25695	BT.87276	BT.36413
			NDEL1	CAPS	BT.88775
			BT.62656	BT.101510	BT.56804
			CCRN4L	ACRBP	BT.48958
			FAM188A	SOCS3	PSMD3
			ZFP64	CNP	RILPL2
			ARL4A	IFT27	TDRD7
			C9ORF59	ECE1	VNN1
			GTF2H1	TREML2	FAM167B
			IRS2	C3H1ORF92	SAT2
			FHOD1	MOV10	BT.19592
			CDK17	CR2	CDCP1
			SLC35C1	CDC42EP2	BT.97089
			NAV1	EIF2C4	CXXC5
			BT.53231	FCAR	MT2
			FBXL3	TEK	C13H20ORF108
			BT.87211	MMP25	ITGB5
			SGK1	TBC1D9	ASL
			ETF1	AMPD3	PVRL2
			UBXN7	RNF13	CFD
			WDR51B	BT.56804	BT.26227
			WDR6	MTHFS	HERC5
			CDC42EP4	BT.28477	UNC5A
			IL1A	BIKBA	RSAD2
			CLIC3	FYN	BT.37348
			RASGEF1B	GPD1L	MLKL
			UBE2W	BT.97257	RHOU
			LRCH1	LRP8	BT.33292
			TAB2	IL7R	PARP10
			DEDD	SBNO2	BT.36400
			BT.24855	CPAMD8	SRD5A1
			BT.17885	STARD13	IFITM3
			BTG1	KLHL4	CYP3A5
			PMS2	TXN	COL14A1
			BT.22438	MXD4	TNF
			PTPN11	CYP3A5	HSD17B14
			BT.102954	BT.102239	AMICA1
			C19H17orf59	PGK1	SNAP29
			ANKRD13D	ALDH3A2	SLC44A2
			TNIP3	BT.30256	VPS37C
			KLHL24	TWF1	BT.104982
			RNF113A	DDB1	PNPT1
			NYNRIN	SMYD4	ANGPTL4
			HES2	PLEK	C7H19ORF66
			BT.62474	SPTLC3	ARHGAP35
			BT.37348	TMEM206	PSMB10
			C6H4orf32	CTSL1	B3GNT5
			THTPA	C4H7orf41	BT.44795
			MGC142702	RNF169	ECE1
			TAGAP	CCL3	IFI35
			CCDC6	FADS3	SLC39A8
			ETV3	DCBLD1	PITPNC1
			ANKRD22	LPP	MOSC2
			BT.35142	PSME1	TNFAIP1
			REL	RNASE4	ISG15
			BT.69099	SH2D4A	ETS2
			TNFSF15	ELN	GNB5
			SASH3	BT.23126	ALOX5
			YIPF4	TRPV1	IL17
			KIAA1432	CGNL1	VDAC5P
			ZNF664	SLC2A3	EIF2C2
			HDHD3	BT.97089	KLHL4
			BT.98842	BT.88775	FAM20C
			KBTBD2	CASP4	FLIP
			CYB5R4	RHBDF2	BT.56667
			PRICKLE4	PPARG	BT.24770
			NEIL1	STAB1	STAB1
			GATSL3	NNT	BT.97257
			GPR137	F3	SLC6A6
			KIAA0247	ES1	C19ORF59
			LDB1	DFNA5	BMK
			NT5C3	SLC6A9	BT.59680
			GTF2I	SDC4	SFXN3
			GRAP	VLDLR	IFT27
			BT.24855	GM2A	BT.37736
			TMEM158	PRDX5	BT.102008
			MESDC1	EIF2C2	BT.58902
			ARHGAP30	PLXNA1	BT.20517
			BT.41970	SAA1	BT.37782
			BT.70581	BT.53705	BT.61756
			BT.20288	MBOAT1	BT.69491
			FBXW11	ACP6	G0S2
			TM4SF19	IL15RA	NAIP
			ALCAM	PTPN12	ZBP1
			C18H19ORF12	PLD3	S100A8
			CC2D1A	BT.19592	RENBP
			DYRK1B	PLA2G15	TRIM36
			MGAT4A	BT.61572	BCL2L15
			PLAGL2	SCLY	GDA
			ZMYM3	BDH2	TAP1
			IL-8	PLAUR	LRBA
			PWWP2A	BT.30982	BOVAGGRUS
			KATNAL1	ARID3A	FCAR
			IKBKB	HECW2	CCT8
			MEMO1	AMICA1	SLC2A4RG
			CNNM3	PLAU	PTPN1
			AKIRIN1	ZDHHC18	C3H1ORF92
			TDG	SYT11	ANXA3
			CHMP4A	TGM1	CLEC6A
			SH3TC1	PQLC3	BT.27986
			BT.100854	BT.87427	BT.30256
			SKIL	BT.18504	CXCL2
			F3	BT.20327	EZH1
			DOLPP1	ATP1B1	BT.88669
			UFSP1	NFIL3	DNAJA1
			MARCKSL1	C7H19ORF66	NPL
			RABEPK	SLAMF8	BT.48025
			BT.88841	PBXIP1	ZNFX1
			GPD2	TRIM8	ELN
			NEDD4	SORL1	ZDHHC3
			BT.51509	UBE2B	TXN
			IFT57	TDG	CADM1
			IL10	SLC1A3	BT.62377
			CNOT7	BT.26847	ENPP4
			RNF187	SLC13A5	ANTXR2
			TRAF1	BT.70619	CR2
			PRDM1	LIF	TREML2
			RNF19A	SLC16A6	DNAJC1
			BT.21805	U6	BT.102599
			CSF3	MCOLN3	EPB41L3
			WDFY2	BT.66173	DKFZP564O0823
			IRF2BP2	SNX10	GBP4
			ZNF296	RRAS	CCL5
			RCAN1	PHACTR2	FAM188A
			BT.22399	GAS1	TRIM38
			EIF1	HSD17B14	ORAI2
			G0S2	RNASE6	AZI1
			THAP11	BT.62656	CMPK2
			BT.88492	HSD17B11	IL6
			ZBTB9	FOLR2	GBP5
			BT.59823	MST1R	PSMD14
			KLHL22	PLCB2	ACRBP
			TANK	LAIR1	PQLC3
			ZFAND6	DSCR6	IFIT2
			CEP250	CTSF	B4GALT5
			OSGIN2	PSME2	DHDH
			CDC42SE1	ITSN1	CA5B
			TRIM36	CCDC41	AMPD3
			TWISTNB	ADAM28	BT.76413
			DCP1A	BT.58893	BT.25997
			MMS19	BT.102008	TRIM8
			BATF	RASA2	MRPL32
			BT.56804	CFD	SDC4
			LPAR5	TRIM36	GCH1
			BT.91312	TRAF3	BCAR1
			NLRP1	ADRB2	SUOX
			TTC7A	IL4R	BT.27564
			ATF6	CCDC6	PARP12
			BCL3	CD1A	PID1
			TYSND1	HSD17B7	GPR125
			BT.21011	ANG	TBC1D30
			CARKL	CTTN	BT.102259
			TBK1	ICAM1	BT.20178
			SOCS3	ZSWIM4	FAM82A2
			TSPYL4	RETSAT	LAIR1
			TUBG2	FAM49B	PML
			VMAC	KCNT1	NDST1
			HMGCR	GAS6	CTSL1
			SPTSSA	MAOA	BT.88578
			BT.60919	NLRP12	LMAN2L
			C28H10ORF35	CLIC4	VSIG4
			TCTEX1D2	UNC5A	HIF1A
			NINJ1	BT.33292	ASRGL1
			ZNF575	C18H19ORF12	MESDC1
			CCL3	PNPLA6	BT.48219
			MAPKAPK2	BT.88578	BT.61572
			BCL2A1	NLK	NEDD9
			BT.52934	BT.58717	ITGB8
			GPBP1	SLC30A4	MST1R
			CCDC41	ZNF45	LIMK1
			CXCL2	PIK3R5	BT.92388
			XKR8	BT.20737	LGALS9
			LYPLAL1	MESDC1	IFIH1
			LPAR3	UTP14A	ABTB2
			BT.102239	IL17REL	NPLOC4
			UBE4B	BT.92388	PLSCR4
			BT.21658	ADCK3	HPSE
			TRIM8	SLC25A16	BT.96927
			UAP1	GSTT1	SIGLEC1
			C1D	B3GNT5	BT.53596
			GAL3ST4	PID1	BT.61283
			NUDT22	SPTSSA	VEGFA
			PIK3C2B	LGALS9	SDS
			DSCR3	FAM177A1	HGF
			SERPINH1	LMAN2L	TWSG1
			THOP1	RAMP2	ABCA3
			BT.76547	SLC44A3	LRP8
			BT.88023	SLCO4A1	PIK3R5
			SPG21	ABCC3	IL-8
			PIM3	BT.37348	SPG21
			DGKZ	SNX30	CDC42EP3
			SPAG1	HBEGF	AGPAT5
			HSPA13	GLCCI1	FKBP5
			TNFRSF21	CYB5R1	MTMR14
			SLAIN2	GGH	ICAM1
			TSC22D3	TWISTNB	NNT
			BT.87967	ATP2B1	SMYD4
			MRI1	PIK3CD	IL15RA
			STRN3	PLD4	VPS37A
			BT.23126	GUSB	RARS2
			EXOC5	AKIRIN2	LTBP2
			PIK3AP1	FLIP	RNASE4
			TACC3	CGI-119	ATP6V1E1
			POGLUT1	CADM1	CTNNB1
			RNF169	MRC2	ARF4
			TRIM28	BT.42521	PSMA5
			SBNO2	LYN	STAR
			C26H10ORF2	PHC2	BIKBA
			CLIP2	BT.22783	BT.60918
			TSG101	FBXL21	BT.96733
			KPNA1	SLC2A4RG	WARS
			EIF4EBP1	BT.48025	SUPT4H1
			MRPL51	BT.61756	DAK
			USP12	SPRY4	RNASE6
			SAP30	BT.44996	BT.29090
			B4GALT5	NLRP3	GGH
			ALAS1	RND1	BT.20288
			FAM189B	SLC37A2	PSMD11
			AGFG2	BT.45031	C1ORF9
			SLC48A1	NQO2	MEF2C
			DBP	SRXN1	CNPY4
			BT.68997	SLC12A2	BT.22783
			BT.31012	RGAG4	BHLHE40
			TNIP1	HDAC4	FOLR2
			VEGFA	FAM167B	BT.97581
			BT.61032	CCL8	BT.68933
			IGFBP3	RELB	ADPGK
			CIAPIN1	PROKR2	TCP11L1
			BT.103020	ABCA3	SLAIN2
			TMEM34	GGT5	TRIM45
			NCKAP5L	2008-03-01	BT.39059
			IL1B	BT.24770	CALCRL
			SLC29A2	IL1RN	BT.98677
			FES	S100A9	DCBLD1
			MAPK8	ACP5	CXCL2
			BT.43504	ACSF2	TTN
			BT.48450	TWSG1	DNAJC30
			GNRHR2	GNG7	ABHD3
			TRIP10	C19ORF33	MX1
			POLR3G	BT.86196	TWISTNB
			BT.102008	CAT	BT.87276
			LRRC20	NAB1	EZH2
			EHHADH	CXXC5	PIK3IP1
			GCH1	TNFSF15	BT.45843
			ZBTB4	PKIA	KCNN4
			SNX27	STT3B	S100A9
			MAPK6	EDN1	SERPINB6
			STARD13	METTL21B	TDG
			BT.21907	IRAKM	FTSJD1
			BT.22184	BT.36400	RHBDF1
			ZNF211	MTMR14	RICTOR
			HPS3	THRSP	EML3
			CSNK1A1	SDS	C18ORF8
			DARS2	BT.69491	BT.87402
			STARD8	BT.61987	NMRAL1
			LIN7C	TIAM2	BT.87427
			ZNF410	DDAH2	DAZAP1
			B3GNT2	BT.53596	C29H11orf54
			BT.105016	PD-L1	TIEG2
			BT.45031	AVIL	R3HCC1
			TIEG2	SPG21	RNF187
			SCAMP5	AGPAT4	CXCL6
			BT.95322	BT.61430	MOB3C
			MED18	MOSC2	S1PR1
			IL17	LGALS3	TAP
			ZSWIM4	TXNL1	SFN
			WDR7	MOBKL3	C7H19orf10
			SLC1A4	EHHADH	IL1A
			RILPL2	BT.99652	PSMF1
			SAMD4B	KMO	NSFL1C
			FAM49A	CAPN5	TBC1D9
			SIPA1	SESN1	PSMA4
			MOBKL3	BT.53925	TXNL1
			METTL21B	SLC44A1	BT.18516
			SNX10	ANTXR2	SLC30A4
			FITM2	PSMA2	OPTN
			C10H14ORF169	MAPK6	BT.58717
			NFAT5	PLCD1	TFRC
			BT.47460	FLT1	PLEK
			DOK1	CD44	UCHL1
			GPR132	SERPINE1	CGI-119
			BT.27986	ALDH2	HK2
			BT.17324	COL8A2	BT.87114
			DDX3Y	PRKAG3	ARMCX6
			ABHD8	N4BP3	UBE2B
			MNT	RILPL2	NCEH1
			RASA2	NOL3	BT.63981
			TYRO3	GNAS	DUSP7
			BT.28541	PRKCSH	GPC1
			ALDH18A1	BT.22086	EIF2AK2
			PD-L1	MDFIC	CRTC1
			PDCD4	BT.101029	BT.101029
			PDE8A	CECR1	PSMB2
			SEC14L2	GBP5	SETMAR
			IL7R	CCDC80	BT.23126
			WDR81	RAC3	PSMA6
			PRP	ACAA1	C19ORF33
			MRAS	KLHL24	NAT1
			CLDN1	GJB2	CD44
			BT.89482	RGS16	MAPKAPK3
			KCNC1	LDHA	BT.26763
			SLC25A16	TBC1D30	BT.52934
			BT.64650	POLR3K	BT.88795
			EIF2C2	HOXB9	ABCC3
			TESK1	ADORA3	CARS
			EEF2K	TUBA1B	TAPBP
			THUMPD1	C13H20ORF108	STK3
			VPS37A	IQGAP2	BT.61430
			BT.53583	TAP	CSTB
			MBOAT1	C5H12orf75	ZDHHC18
			RELB	ADD3	ACER3
			ZNF174	SGPL1	ARSJ
			BT.42498	BT.96672	BT.106205
			TEX30	C2ORF17	TUBA1C
			PPAPDC3	BRD8	BRN
			RNF19B	MED11	SELENBP1
			BT.20945	FAM20C	TGM2
			APPL2	PDCD4	SLC25A35
			POP7	USP12	NIP30
			BT.37782	TXNDC9	ADRM1
			WAC	PLK3	FAM177A1
			CREB1	VAT1	RRAS
			TMEM2	ISG20	IFI44L
			BT.45467	PSTPIP2	ADD3
			IRF2BPL	ABTB2	GNG7
			C18ORF8	BT.40405	PLCD1
			TOMM34	LAP	METTL18
			SLC2A3	ENTPD7	BT.24663
			THAP3	CCL5	VOPP1
			CNNM4	EMR1	PHC2
			RASA3	SELK	BT.62474
			ROS1	ISG15	S100A2
			BT.90528	ATG4D	ADORA3
			OSBPL3	PPP1R3C	STEAP3
			IL4R	BT.49540	PEX7
			YRDC	BT.101768	COX17
			BT.49434	BT.77209	STT3B
			BT.55400	P2RY12	HOXB9
			TNFAIP8	PABPC5	DFNA5
			SGSM1	CCRN4L	PSMA1
			KIAA0226L	S100A8	ANG
			GBP5	MX2	BT.78456
			FICD	IGF2BP3	IGFBP3
			FBXL17	ASRGL1	NFE2L1
			BT.58902	BT.49778	STARD8
			BT.25287	RABGEF1	BT.64160
			MAP3K7IP1	VDAC5P	CDC42EP2
			C24H18orf32	DCAF8	BT.22570
			PAQR7	SLC17A5	EIF1
			ZCWPW2	KLHL13	BT.93593
			FAIM	MANB	CYB5A
			FAM164C	PPP2R5A	ZFP62
			TGM1	DENND1C	RAC3
			ST7	BT.91229	IFIT1
			POLD2	BT.106520	MMP14
			UNC119	WWOX	CARKL
			PTBP1	C12H13orf33	BT.34832
			SAA3	BT.45696	BT.91229
			DDIT4	LY86	DDAH2
			ITGB8	FAM188A	AGPAT4
			EIF2S2	BAIAP2	SEMA4D
			P2RY5	PSMA1	BRD8
			SDCCAG8	BT.28708	PLXNA1
			CA5B	DNAJB9	BCL2L12
			HSPA12B	BT.91786	SP140L
			STK3	ARMCX6	MBOAT1
			TBC1D2B	STAR	KLHL24
			BT.61029	P4HA2	ARID3A
			PARP2	C10H11ORF46	EPSTI1
			MBP	PGA	EHHADH
			CASP4	GAPT	RNF114
			PLXNA1	ATP6V1E1	F11R
			SELRC1	EID1	WBP2
			RARG	CPA3	P2RY6
			ARF4	BT.18516	CPM
			BT.76175	BT.35049	MRC2
			PBXIP1	BRN	BT.40405
			OPTN	EMR4P	MTHFS
			TLR4	KBTBD6	PLSCR2
			CIZ1	APPL1	IFITM2
			WDR47	BT.66156	IFT172
			ARSJ	GTF2H1	ACAA1
			RBMS1	ZHX3	RHBDF2
			PDLIM2	SIRPB2	PIK3CD
			USP36	TXNRD1	IFIT3
			MGC139109	HERC6	IL1B
			ZNF467	BT.76413	BT.41610
			BT.38707	RAF1	AIDA
			PRKAG3	WTAP	NEU1
			SIGMAR1	THUMPD1	AQPEP
			VTI1A	BHLHE40	BT.46545
			ANKRD13C	BT.87445	SESN1
			DCBLD1	EPB41L3	SLC1A3
			KDM2B	BT.25483	PSMD7
			ZBTB17	BT.87114	CXCL2
			MSH2	AZI1	TUBA1B
			KLHL18	GLTSCR2	BT.41610
			PPCS	DYRK1B	ATP2B1
			KIAA1033	CYCS	FTSJD2
			CRTC1	STIP1	PLA2G7
			RGS1	BT.39059	BT.64749
			BT.20044	BT.103407	ZNF664
			UBE2S	BT.85344	CDH23
			TRIP10	SYP	SGPL1
			NLRC4	PPP1R15B	THUMPD1
			CXCL6	FXYD1	KIAA0494
			C29H11orf83	SNHG12	XPNPEP1
			MRPL34	ACSL1	AKIRIN2
			BT.88215	SH3PXD2B	ANG2
			NR2F6	SLC20A1	TERF2IP
			SPTY2D1	RAI14	FUNDC1
			LDLRAP1	BCKDHA	SNHG12
			SLC20A1	DUSP7	RNF113A
			U2AF1	AK3	BT.27095
			CDCP1	SLIT3	BT.91437
			PDCD10	RHOU	BT.20737
			PRPSAP2	GCLC	SBNO2
			ARHGAP22	BT.68917	SPATA20
			IFIH1	SLC39A10	SLAMF8
			VDAC5P	KLHL8	PSMD12
			TP53INP2	LIMK1	B4GALT6
			ABCD1	PSMD14	GPAM
			TWSG1	RAMP3	THRSP
			CTDSP2	FUT8	SYT11
			TEX264	PDE8A	BT.22086
			TP53RK	DPH3	DHRS1
			NFIL3	PRDM1	BT.85182
			QPCTL	ALDH9A1	NLRC5
			PDF	HMGA1	PBXIP1
			U6	SLC25A19	BT.70619
			PCBD1	TREM2	NAB1
			KLHDC3	PHKA1	BT.34069
			CLK3	BT.68623	F8
			ADAT1	UGDH	BT.85344
			BAZ1A	PLA2G7	UBE2J2
			RWDD4A	BT.61295	NFE2L3
			BT.88578	PDK2	ORC4
			ANGPTL4	BT.96733	BT.35848
			CCL2	HIRIP3	BT.46878
			BT.35848	BT.44742	IFNAR2
			BCDIN3	C1ORF9	MSH2
			ANKLE1	IGSF3	ALAS1
			N4BP1	NCEH1	PGAM5
			PSD4	ARHGAP35	IL17REL
			MORC3	CCL16	SYP
			CPEB4	HGF	DNAJC18
			TSKU	BT.33191	CAPS
			bta-mir-147	BT.54888	FAM214A
			PIM1	AHSA1	ZNF45
			SLC16A5	MAPK1IP1L	BT.45949
			SELK	BCAS3	BT.41700
			FAHD1	SETD7	TCFL2
			BT.43804	C5H12orf39	BT.49045
			DBN1	TPM4	IL11RA
			C19ORF55	UBXN7	ARRDC3
			DDA1	MMP14	RNF169
			RECQL	SFN	CBS
			AEBP2	BT.29711	NQO1
			BT.52712	HCN2	TTYH1
			SEC24B	RSAD2	PTPN12
			CASP8	LTA4H	BT.43571
			2001-03-01	C15ORF63	BT.66156
			ZFYVE19	KLHL3	SPTLC3
			IRF8	ULK1	SBDS
			BT.61805	MAPK12	BT.22590
			C1ORF9	TARM1	DMWD
			PRKX	TEC	SLC2A3
			SOLH	DHDH	BT.26851
			DNAJA1	GDI1	SAA1
			NUB1	GLDN	BT.24813
			FAM155B	SLCO4C1	BT.53393
			PLCB2	ECHDC2	SLC25A16
			CDC5L	SLC28A3	RPS4
			CHST11	TCIRG1	BT.105959
			SNN	GNG5	LTA4H
			ACPP	CXCL16	BT.66399
			ARHGAP9	PTPN9	THRB
			DOK2	TGIF1	CYP20A1
			AACS	NMRAL1	PLAU
			FAM117A	SEMA3F	CCL8
			UBE2N	EDA	BT.102239
			BT.65140	DNAJA1	IL18BP
			BMF	SAMSN1	EMP1
			MARVELD1	HPS3	BT.62821
			FOXO1	MT1E	BT.30982
			NT5C2	NAIP	BT.55206
			M-SAA3.2	COL14A1	LAP
			PTPN12	GCFC2	WDR6
			RBBP6	OPTN	PRKCSH
			PYGO2	DAK	RELB
			BT.28705	NRM	JMJD6
			H1F0	STARD8	PTPN2
			PER1	EMP1	PPA1
			CACHD1	FUCA1	HARS
			NSUN6	SMARCA1	ERMP1
			FUT8	ATAD1	GRINA
			LRSAM1	DAXX	DYNC1LI2
			PIP4K2B	BT.87211	UBXN2A
			EDN1	BT.46878	C29H11orf67
			DCTD	CTNNB1	TGIF1
			CHEK2	CD101	NUFIP2
			SLC27A1	CCL2	MKNK2
			TMEM150A	PSMB10	AP1S2
			ETS2	NLRX1	C3H1orf54
			NAA30	BT.87159	BT.69928
			BT.28878	SUOX	H3F3A
			NR4A1	DUSP6	SLCO4A1
			SYAP1	PIK3IP1	PPP1R15B
			INTS3	BT.96927	BT.62192
			PKP4	SUMF1	DDX58
			C2ORF69	PROCR	SFRP4
			MAF	PVRL3	TBRG1
			BT.29684	RNF19A	PMS2
			CHUK	TFRC	TACR2
			POLR3GL	PSMD3	NAGK
			ZCWPW1	VNN1	PSEN2
			FANCA	MYLIP	AGRN
			TBRG1	SRD5A1	SDC1
			CYSLTR2	SLAIN2	ACAT1
			FKBP5	TRIB1	GPD1
			PIK3IP1	TRIM45	TAX1BP1
			BT.26676	HMGN5	BT.64703
			ACSL5	CCPG1	CGREF1
			BT.88395	TTC25	NLK
			TRIM56	UAP1	AGPHD1
			KBP	HK2	C21H15ORF40
			RFK	BT.63814	VCPIP1
			SETMAR	CDC42SE2	USP12
			BT.64122	TNFRSF6B	BT.105716
			BT.89962	BT.103068	TOR3A
			KIAA0391	ARHGAP18	MAGEH1
			POLR2C	RNF130	BT.39806
			SLC39A3	THRB	PLAC8
			CCL8	SEC23B	KBTBD2
			BT.44915	ACER3	FXYD1
			AKIRIN2	BT.87724	C23H6ORF62
			PSMA6	RPA1	BTG1
			C21H14orf79	UPB1	RAI14
			CCDC125	PPM1D	PPARG
			BT.72504	BT.62033	BT.22952
			C19ORF59	PNPLA8	RPS6KA4
			NCBP1	STEAP3	BT.68746
			GTF3C1	BT.97581	PDK2
			ARMCX2	ZBP1	DNAJB9
			CRKL	C3H1orf54	MIB1
			COA5	SCARF1	SMYD2
			BT.52886	CDC42EP4	RGAG4
			CRISPLD2	RNFT1	CD300E
			BIRC2	BT.66001	BT.21805
			SEMA4F	CCT8	TIAM2
			ZBTB3	PNO1	CTTN
			BT.20178	POU2F2	ATP6V1D
			NLK	BRWD2	BT.20599
			EFNB1	TANK	IRAK2
			NUDT16	BT.28045	APOL3
			SGPL1	VPS37C	SLC25A19
			NPEPPS	C1D	BT.106367
			NRAS	PHF14	RPS4XP21
			FAM46B	MKNK2	PCCB
			SLCO4A1	APPBP2	TNFSF15
			MAP3K15	MT1A	BT.21055
			UBAP1	FGF1	ACTN1
			ARC	NSUN6	ZNF512
			BIN3	BT.66399	ETV3
			MINA	GRK5	KLHL3
			C4ORF3	ORAI2	HTRA1
			ZNF248	BTG2	PGK1
			USP33	ULBP3	BTG2
			BT.20099	ARF4	SNX27
			DNAJB14	GLDC	ECHS1
			SBDS	NDUFV2	BT.105016
			TWF1	BT.53798	PRDM1
			HPS6	MAPKAPK3	RGS16
			MAPK14	RNF113A	ACP6
			POLR2K	RBMS1	LGALS3BP
			TRIM32	MSC	HSH2D
			PEX7	LTB4R	SLC35A3
			PCYT2	ARSA	GAS6
			SPRY4	ATP10D	NXPH3
			JUN	BT.20111	UTP15
			USP18	PARP1	NFKBID
			BT.49772	BT.26797	FAM117A
			C19H17orf62	CPNE2	IL23A
			BEND3	BT.63640	AIG1
			TMEM33	SNX27	ZSWIM4
			BT.61295	SCHIP1	PSMB9
			NUMBL	MT1E	CDC37L1
			TIAM2	FAH	RABGEF1
			NCF4	MS4A7	SLC17A5
			ATAD1	TAF13	SLC44A3
			KIAA1467	PSIP1	BT.105991
			TOR1AIP1	S100A2	MANF
			VLDLR	MRPL52	B3GNT3
			CEP85	TTYH1	BT.45031
			IFT74	BT.75887	GM2A
			ASTE1	BT.33242	TRIM25
			FN3KRP	LRRC16A	IL12B
			TBC1D22B	S1PR1	GDAP2
			TMEM246	SGK1	CPSF1
			ARRDC2	BT.37170	ARMC2
			RIN1	MRPL32	CRKL
			TFEB	ABHD3	BT.37170
			KCTD10	AIG1	OTUD4
			TP53I3	ZNF219	FAM3C
			CD300E	BT.68694	CPA3
			ADORA3	FAM111A	SPNS1
			TSEN2	BT.37186	FAM100B
			BT.68623	SORBS3	RPS5
			DEF6	ATP6V1G1	YRDC
			BT.69225	VEGFB	FADD
			BT.74440	RAF1	EIF2S2
			BT.95772	HSPC321	ZNF598
			MAP7D3	BT.58971	SGCA
			BT.76048	GPR126	CYSTM1
			PRDM2	UBQLN2	SYNE1
			TRIM66	VWA3B	CCL20
			ARHGAP25	NEDD4	TM4SF1
			TSEN54	BT.22570	HAUS4
			SGSH	BT.105991	CTDSP1
			CGI-119	MANF	CSRNP2
			NUFIP2	SLC16A1	BT.52886
			NUDT6	RNPEP	UBXN7
			BT.20671	MEF2C	BT.51603
			RP2	TCP11L1	COL8A2
			C4H7orf23	SFXN2	BT.91216
			PPP1R15B	MICALL1	RPS6KA5
			AGPAT6	HERC5	LSM12
			APEX2	IFITM3	BT.58971
			OPA1	SYT5	HMGB1
			HSD3B7	SLC16A7	STARD13
			HEXDC	GPD2	CCL3
			HIG2	ACADSB	C2ORF17
			SOD2	BT.48958	HMGB1
			CHN2	BT.24520	PSMA7
			MSC	VOPP1	PLCB2
			ABI3	SLC35A3	BT.19792
			ZNF689	TMEM192	ZNF839
			ANP32A	FAM8A1	KLF3
			ABI1	C29H11orf67	TIGD2
			CCDC115	ENTPD1	PLAUR
			RSL24D1	CALM	CLCF1
			BT.42411	BT.24841	MOBKL3
			RPA1	BT.52886	KCNT1
			RNF13	TACC2	TLK2
			CD83	TEF	PNPLA6
			BT.44392	UBE2N	PPAP2A
			RECQL5	BT.35140	TRIB1
			MCL1	CDC42EP3	FANCA
			PWWP2B	FAM167A	NDRG3
			CSNK1G1	DDA1	BT.9455
			C2ORF28	TTC19	GGT5
			ZNF16	MX1	BT.66173
			ORAI1	SIDT1	PRR5
			HARBI1	COPS3	TATDN1
			USP15	CEP250	CAT
			BRD2	CYB5A	RNF130
			CSNK2A2	BT.56096	C8H9orf91
			BT.106551	BT.54851	RNF19A
			ARHGAP10	RBL1	S100B
			C13H20orf118	BT.63981	ZNF283
			C22H3orf14	BT.45843	MYO7A
			PFKFB3	PADI2	TBC1D2B
			WDR26	EPHX1	ENTPD7
			MEF2C	BT.42450	RAMP3
			MKS1	SEMA4C	FDX1
			VIMP	SNAP29	S100A12
			BT.56667	NEDD9	BT.64559
			ARID3A	PSMA4	HBEGF
			PLEK2	INPP5K	P2RY12
			RXRB	S1PR3	BT.19212
			MDM2	BT.68975	ICAM2
			MTFR1	VCAN	IL4I1
			ENTPD7	MT3	KDM2B
			ADO	B4GALT5	VASH1
			WDR76	CCT6A	CDA
			RGS20	HYI	RNF126
			ZHX3	TIEG2	BT.33191
			VOPP1	ARMC2	RTN4IP1
			BT.43222	FAM214A	BT.59327
			BT.46948	PTPN22	BT.54746
			MBLAC2	TREM1	SEMA4C
			AGTPBP1	MB21D2	C15ORF63
			FAM129A	MXD1	CCT6A
			C19ORF68	YRDC	DNPEP
			ZSWIM7	BT.103911	MGAT4A
			LINS	WDR76	MTHFD1
			IPO7	HADHA	ZDHHC14
			DLK2	C19H17orf62	IL4R
			HACE1	PITPNC1	VLDLR
			SESN1	LPAR5	PPP2R5A
			ACVR2B	TMEM33	APPL1
			BT.51888	MGC148992	CDC5L
			IFFO1	SDC1	CTSK
			PRR12	SNX20	PSMD4
			PSMD12	RPS6KA5	SLC12A2
			EIF2AK2	IFRD1	BT.33608
			EZH1	RFX7	PSEN1
			BT.59536	MGC128424	UBQLN2
			BT.41610	TBC1D2B	NLRP12
			RSAD2	USP18	BT.81882
			MAGEH1	RHBDF1	DSCR3
			NFATC2	ULK2	TRIB3
			ZNF526	ZNF283	BT.93168
			B4GALT3	MCART1	TMEM150B
			RAD51D	BT.20582	MAFG
			SMNDC1	TCN1	BT.28437
			KIAA1614	BT.29684	HEATR7A
			GPR183	ERMP1	CCL16
			FAM100B	METTL20	MORF4L2
			CMPK2	HPCAL1	BT.44742
			BT.43244	ELOVL5	KIAA0355
			AGFG1	EIF4E	IFI44
			ZBED5	BT.37525	TM7SF4
			NAB1	PITPNM1	RNF13
			SRI	CLCA3	PANX1
			KCNE3	GLIS3	RABGGTA
			CCDC51	CUGBP1	HSPA6
			NFKBID	UBA7	TEAD3
			STAG2	TBKBP1	SESN3
			NAGLU	PRKAG2	BRWD2
			AMIGO1	STX2	HDDC3
			HPSE	TRAPPC2	SAMD4B
			NAIP	BT.27462	GPD2
			FAM18B1	RARRES1	DEPDC7
			STX4	C17ORF67	LSG1
			CSRP1	HSPA6	BT.69450
			MLYCD	TLE3	EMR4P
			RAB20	ABCB6	ATP11C
			MGC148992	BT.21055	SLC13A5
			NDUFV2	FAM111B	CD151
			GART	SPATA20	CNNM3
			CD38	PRDX1	PAFAH2
			CUGBP1	BT.54007	ITSN1
			MIER1	CRKL	CXCL16
			DFNA5	FAM55C	SLC28A3
			EIF1	TYMS	PLK3
			BCL7B	P2RY10	ATP6V1G1
			GGA1	SASH3	FECH
			PPARGC1B	BT.57470	SLC6A9
			ERF	NCAPD3	BT.20327
			CDA	MZT1	AHSA2
			RAD9A	BT.48829	PAPD7
			MMADHC	SHMT1	BT.22022
			RSBN1	TARS	DHX40
			CSF2	BT.26227	SLC37A2
			TAOK3	TMEM45B	PROKR2
			2009-03-01	MYO7A	SLC29A1
			OXLD1	IPP	PSMB3
			BT.34284	SCARB2	S1PR2
			BT.89866	BT.105181	ACS
			ZNF140	ABHD12	SHMT1
			TMEM173	BT.69928	PDCD4
			DCXR	PGAM1	C5H12orf39
			FUZ	SH2D7	BT.52802
			TRIM41	BCL3	POLB
			BT.26797	TP53I3	BT.95772
			ABHD15	NCOA4	HVCN1
			TSC22D4	SSH3	PKIA
			MAFG	THBD	GAMT
			UNC93A	PSMA5	BT.106520
			NLRP12	BCAT1	ZNF503
			HMOX2	ABCA7	FADS3
			TMEM161A	BT.85209	TARS
			BT.63231	S100B	TMEM230
			HDDC3	CHST3	SFXN2
			SLC6A6	MLKL	MAN1C1
			BT.33136	FGFRL1	BT.28556
			CLN5	EIF3F	RFK
			GSDMD	NUFIP2	SRP19
			INTS12	ACSS2	PLEKHN1
			DDX3X	EIF2S2	CD2BP2
			ZNF238	SYMPK	RETN
			BT.64547	NOL7	BT.18504
			MED13	GPR125	BT.45569
			PLEKHG1	KDM2B	POLR2C
			PIK3R5	PHF2	BT.64229
			GAS2L3	EIF1	CCL2
			FLOT1	BT.26980	BT.86811
			PLCD1	HRMT1L2	HSD17B11
			ECE1	OGFRL1	GUSB
			BT.52155	PSMD12	DUSP5
			TDP1	DNAH17	NDRG1
			BT.29369	LRRN4CL	BT.62645
			BT.46878	CMPK2	BT.62458
			HERC5	LRRC8B	TEC
			YEATS4	PXN	F11
			HABP4	PPAP2A	PLD3
			EPSTI1	BT.89019	BT.63387
			BT.78843	HTRA1	BAK1
			TIFA	VPS13C	SMPD1
			BRMS1	BT.22022	MICAL3
			BT.64822	SGIP1	WWOX
			BCAS2	PPM1F	USP15
			IER5L	LDB1	WWP1
			PEF1	BT.34221	RBMS1
			DHX36	VPS37A	FUCA1
			FAAP24	BT.22952	BT.45558
			VDAC2	ARRDC4	NOL7
			SLC16A1	ACAT1	SASH3
			SYP	IFT172	RANBP6
			bta-mir-22	EPHX3	BT.46948
			TFRC	TNFSF13	MARS2
			SRD5A3	PTPN1	CLIC4
			BT.25320	bta-mir-6518	AHSA1
			CD2BP2	DUSP5	BT.54076
			UBTD2	BT.64559	SH2D4A
			BT.48025	C29H11orf54	CD59
			SNORA67	CLEC1A	BT.28708
			PTGFRN	BT.64749	BT.99652
			VPS18	TACR2	HECW2
			DIS3L	ZNF512	SYMPK
			SUOX	PARP2	CCDC80
			RTN3	GPCPD1	PRKD3
			SPIRE2	GPSM2	BT.39255
			TEC	RNF24	BDH2
			ZNF667	MORF4L2	ADAR
			BT.92137	SLC25A6	ZHX3
			MINK1	ARL6IP5	TH1L
			BT.61756	TRMT6	RQCD1
			AARS	ARSK	BT.91133
			RAC1	SLC40A1	GPX7
			BT.55613	AXL	CALCOCO2
			BT.103496	TBX2	LARGE
			STARD6	PTGER4	CEP250
			RNF138	ICOSLG	ACSF2
			ZNF568	BT.87967	TADA3L
			PSTPIP2	C23H6ORF62	KBTBD6
			TNFRSF18	BCL2L15	IKBKAP
			TBC1D8	BT.33136	ZNF667
			BT.51832	BT.51603	PDE12
			HMGXB4	DGKH	UNC84B
			BT.22129	DNAJC18	BT.37525
			NUP35	PRKAR2B	PRDX5
			BT.76413	RSPRY1	SERPINE1
			FBXO38	BT.97025	TTLL4
			DUSP16	CGREF1	ABCB6
			TRIT1	BT.102875	BT.47865
			GTPBP5	DNAJC24	RAMP2
			MCM9	LASS1	FAM49B
			NFIA	FDX1	ZNF211
			FBXO33	TLR2	CDC42EP4
			LTA	BT.54076	EIF6
			TMEM143	PNP	ABCD3
			TMEM231	USP15	BT.22851
			GPR125	UTP15	BT.20099
			ATP11B	BT.20559	BT.58907
			SNX30	BT.75328	SMARCA1
			TTLL12	DUSP8	RSC1A1
			BT.24269	RFNG	BT.29711
			KDM6A	CLCF1	SERTAD1
			GDPD5	SLC46A3	BT.92088
			GNAI3	BT.37142	BT.62616
			EGR3	BT.19212	BT.17789
			EFHB	HSPB6	TARM1
			SFXN5	BT.103113	MB21D2
			LYN	PNKD	HYI
			LPIN3	HDDC3	CCDC41
			NME6	BT.68746	DCK
			BT.92009	CCND1	PSMB8
			SPHK2	NXPH3	PHF15
			CDR2L	TGM2	AGPAT6
			SGMS2	BCL2L11	EIF4EBP2
			ACPT	JAM2	TRMT6
			SNAP25	NDE1	LITAF
			BT.91089	BT.37860	SPTLC2
			2008-03-01	NKG7	CSF2RB
			ANKRD28	IFNAR2	HSPA8
			GRASP	BT.52934	DOC2B
			ADRBK1	FAM114A2	TRAF1
			AFF4	SLC12A4	DYRK1B
			TMF1	CATD	CUGBP1
			RGS16	IL23A	ATP9B
			BAMBI	PEA15	BT.98842
			CAMK2D	NUDT12	BT.67755
			MKNK2	BT.19195	HSP90AA1
			C3ORF58	CLDN1	BT.98765
			BT.44996	BT.95772	PSTPIP2
			TMEM101	NECAP1	LGALS3
			ZNF672	CD97	BT.66001
			TOM40A	BT.88138	SPRY4
			GEMIN4	DENR	IQGAP2
			BT.87159	PLAC8	PNPLA7
			TXNL4B	FLNB	PEA15
			PRKCD	RNF19B	APOBR
			BT.92462	UNC84B	METTL1
			BT.22674	MGST1	TMEM33
			TIPIN	TRAF1	LPP
			AIM1	TMEM25	DTX3L
			C6H4orf34	SUPT4H1	B3GNT2
			ATP6V1G1	TAF7	BT.105181
			LIF	RNASEH2A	CYP4F22
			BT.68746	BT.91437	NDRG2
			TRA2A	TCEAL4	MGC148992
			ERCC3	FAM49A	RNF103
			TLR2	AP1G2	DBP
			NIPBL	BT.67755	GTF2I
			PDE4A	EVI2A	BT.49089
			TATDN2	BT.87209	ZMIZ2
			SPRTN	SESN3	TLR2
			TPD52L2	BT.60918	LDHB
			CTNS	SPOP	ZNF362
			NFE2	TIMP3	PDE4A
			ZNF770	BT.88484	TACC2
			EPS8	ALDOA	UPB1
			SLC35A3	SERGEF	BT.88362
			RBM43	BT.88249	ADRB2
			RAP2C	BT.37868	KLHL13
			YARS2	SGCA	PDGFC
			RBL1	BT.48108	C5ORF42
			TPGS1	BT.38237	TREM2
			CD300LF	HIP1R	HNRPH2
			TBC1D9	BT.85182	FITM2
			C18H19orf54	BT.70066	FAM172A
			ZNF362	BT.64160	MESDC2
			AGPAT4	ADAMTSL4	PNPLA8
			RPUSD4	PDLIM1	BT.68634
			METTL21A	METTL1	EPB41L1
			BT.35194	BT.78456	ACPP
			COPS3	CDK5RAP2	TMEM48
			PLSCR2	DAZAP1	WDR19
			TFPI2	BT.47690	DENR
			BT.105011	C9ORF59	MLYCD
			CHEK1	CORO1C	BT.61412
			JMJD1C	CARKL	C2orf50
			TAX1BP1	BT.45893	BT.22507
			GAS7	GBP4	PLAC8
			PPP1R2	TBC1D12	PLEKHG1
			BT.27994	SYDE1	GTPBP1
			PICALM	BT.52802	PSMD2
			MED11	G3PDH	GDI1
			BT.64740	FAM100B	BT.87211
			CLEC4E	NIPAL3	NSUN6
			SOS1	BT.69099	SIAT4B
			RBM18	STK3	MTERFD3
			ARL6IP6	RBL2	BT.24841
			BT.21584	PPA1	BT.49134
			TXNRD1	SPRED2	BT.87724
			ORAI2	BEX2	NUPR1
			MYO1F	BT.20263	GOLGA7
			BT.103404	SDHB	BT.26797
			FBXW2	NFKBIE	BT.49540
			IL23A	HAUS4	PHGDH
			UBTF	DCBLD2	CCRN4L
			BT.91783	BT.103053	NQO2
			AQPEP	UNC13D	GNLY
			DENR	BT.68276	PRPSAP2
			ARL6IP5	NADSYN1	MT-ND3
			APOLD1	VASH1	CAPN1
			BT.40228	UBE2J2	RASA3
			SUZ12	PRR5	TNFSF13
			CYP3A5	BT.26062	SPSB2
			GEM	UBAP1	HADHB
			BT.55206	ATP2B2	ELMOD2
			NRM	LIN7C	RBL2
			ZBTB44	TAP1	C19H17orf62
			GGCX	TM7SF4	MB21D1
			SMC3	AKAP4	SERPINH1
			PROCA1	TIPIN	LIF
			FAM111B	EPS8	DSCR6
			SGK3	BT.54746	PTBP1
			BT.41610	CDS2	BT.23353
			RPUSD1	BT.42764	WBP1
			DAXX	SERPINH1	CPNE6
			BT.38428	SLAMF1	TRIM27
			PCNA	LRRC45	PDE8A
			ITSN1	CXADR	KPNA1
			BT.26851	NR1D2	LPL
			RNASEK	ATG9A	P2RX3
			ANKRD13A	EIF2C1	RAB26
			KCNC3	CYSTM1	BT.54888
			BT.31254	MAF	MCOLN3
			CENPO	VPS41	DENND1C
			BT.96672	UCHL1	BT.68694
			CYB5B	TTC38	ST13
			KCTD1	FAM127A	HCN2
			TMEM187	BT.55613	SLC4A2
			ZNF529	CLEC6A	BT.34221
			PSMD3	VWF	CD163
			PLAUR	BT.18780	BT.87920
			SHOC2	PNPLA7	KIAA0226L
			MTHFSD	TBC1D4	PGA
			PAFAH1B2	TMEM87B	BCAT1
			PPP6C	SEMA6A	MANB
			LRFN4	CNNM3	NPEPPS
			UBE2J1	PTPN2	HEXDC
			FLVCR1	MAN1C1	HIGD1D
			IFRG15	BT.87402	BCKDHA
			SLAMF7	BT.45038	GLIPR1
			BT.61674	CCDC51	LAPTM4B
			BT.65236	BT.44795	PCBP4
			LSR	FAM53B	RPS7
			POLR2E	CHUK	HSPA1A
			TDRD7	CAPN11	TWF1
			ANKRD12	TMEM189	ANKRA2
			MAP2K3	TREML1	ATXN7L3B
			UNG	PSMB9	TMTC2
			MORF4L2	CACNB3	NCKAP1
			BT.24770	AGPAT5	BT.62656
			CARD14	IGF-I	BT.100721
			BT.48999	IL1R2	CAPN11
			ACER3	BSCL2	BT.52411
			RAP1B	FICD	RASA2
			CNTFR	MTFR1	MYO18A
			EPM2AIP1	SCPEP1	SLC39A10
			IPP	A2M	MSRB2
			bta-mir-6527	FCER2	MTHFD2
			MBIP	BT.103203	BT.26972
			IPO13	TMEM22	ZBED5
			PAPD4	MTERFD3	DPH3
			JMY	MOB3C	UBE2S
			SMURF1	ARHGAP25	FYN
			C9ORF69	USO1	BT.75887
			SLAIN1	TMEM230	ATG4D
			NKAP	SLC38A7	SAMM50
			EPHB3	BT.22507	CD1A
			BT.105015	NECAP2	STX11
			ITSN2	HTR7	C1S
			IL1F6	BT.88795	BT.86915
			BT.24583	BT.59327	NUDT21
			CISH	MTCH1	BTK
			SLC25A39	PITPNB	BT.22214
			RSC1A1	PSMA7	GXYLT2
			SPSB2	ENPP1	GCDH
			PSIP1	ZRANB3	2008-03-01
			PURA	LY9	BSG
			BRIX1	BT.44027	CACNB3
			XPO7	SMPD3	NOTCH2
			PPPDE2	BT.34089	GPBP1
			ABCC3	NAGK	AGAP3
			SEC23B	UTP14A	BT.68733
			MDFIC	RENBP	BT.33136
			CCDC165	TMCO7	GALT
			COMMD5	PARP12	D2HGDH
			BT.100877	P2RX5	MACROD1
			BT.91032	PAFAH2	NRN1
			EGFR	AIM1	CHST3
			UGDH	GCDH	ZNF507
			C3H1orf52	XRN2	S1PR3
			SENP5	SUCNR1	TBC1D12
			CDK10	BT.93156	HSF2
			HLX	NGFR	BT.47690
			TCFL2	BCL7B	CHRNE
			BT.106587	RALA	TUBB4A
			ANKRD58	NDRG3	HADHA
			PIK3CD	CD300E	UBFD1
			GRB2	KCTD5	TANK
			ARRB1	BT.105081	CLCA3
			BT.45725	ATF3	GRK5
			PLSCR3	BT.46641	BT.102307
			BT.61678	BT.30106	METTL21B
			PPIF	CCDC57	MDM2
			BT.61430	TDRD7	HSPH1
			CYTH2	STXBP5	ATXN3
			BT.102163	BT.98765	SIRPB2
			BRAT1	SGSH	GCA
			BT.64703	TP53INP2	FUS
			ANKRD50	ETF1	CRYL1
			PDK2	FMO5	ALDOA
			MAPK1IP1L	CNPY4	PPP2R3C
			ACSS2	SEC61G	ACAT2
			LZTS2	BT.101639	BT.32315
			BHLHE40	CEP76	IMPDH1
			AMACR	7SK	TMEM22
			TRAPPC2L	CRYBG3	BT.77209
			BCORL1	IRF8	FAM127A
			HSPC321	KBTBD2	BT.68975
			BLM	SLC30A1	CENPH
			FMNL3	DSCR3	MCL1
			BT.32841	ZBTB47	AGPS
			C2ORF17	PRKCB	MUC1
			RASSF3	IFIT1	BT.45290
			UBE3A	EXT1	PGLYRP2
			BT.45843	CEP85L	MT3
			GCLC	BT.102962	PYGB
			INPPL1	DDX3Y	BT.89962
			BT.68733	BT.21907	SERPINB1
			PHF2	ATP6V1D	METTL13
			ACSL1	FERMT2	ATP10D
				WWP1	BT.28359
				NEU1	KMO
				RHOBTB3	BT.28045
				RFK	BT.81816
				PPBP	BT.76048
				BT.105716	NLRP1
				KDM3B	CBLL1
				BT.24324	TAB2
				ZSWIM6	CASP8
				FGD2	SNRNP27
				ADAM15	CDADC1
				MTHFD1	BT.63814
				BT.21805	ALDH9A1
				CCDC141	EPHX1
				F8	RBM4B
				FAM96B	KLHL8
				KPNA1	CS
				SEMA4A	RBM43
				S1PR2	MSC
				BT.100721	BT.65578
				HABP4	PARP11
				ADH5	ZMYM6
				BT.48995	ALDH2
				TTN	BT.53705
				SGSM1	PARP2
				SH3BP5	NECAP1
				TNFRSF21	LGALS8
				DBP	MUT
				DUS2L	TTC19
				PCCB	DNAH17
				BT.39255	SIGLEC10
				DNAJB14	TIMP4
				DOT1L	FLT1
				GZF1	BT.101239
				XRCC1	ARHGAP18
				RASGEF1A	NUDT12
				BT.91133	BT.60938
				MGC139109	CCDC51
				TLR5	C6ORF192
				SLC4A2	BT.45038
				CDK17	PAPD4
				LIG1	BT.103276
				NXT2	CHKA
				NUCB1	TRAF2
				RHOC	NCAPD3
				RAB26	PELI1
				BT.67498	FBXO33
				CISH	BT.29579
				BT.58902	PSMC1
				PARP10	PARP9
				BT.70303	FOS
				BT.104135	SLC16A6
				GRN	DAPK3
				CPNE6	ATL3
				FANCI	NADSYN1
				BT.55896	IFT74
				BT.87076	WTAP
				BT.64023	BEX2
				IFT20	GATM
				NEK2	BT.59536
				KIAA0494	ZBTB47
				TPD52	DYNC1I1
				TUBB6	ESCO1
				CHORDC1	RECS1
				ANGPTL4	C9ORF59
				HSD17B12	FAF2
				RARS2	FUT4
				LMO6	BT.49274
				NOTCH2	MEFV
				BT.38575	ARRDC4
				ALAS1	VPS41
				TPMT	BT.44411
				CASP8	PAK1
				CTSH	TSPYL4
				AFTPH	SRGAP1
				BTBD2	BT.63640
				BT.87920	CSF3
				ZNF174	BTBD2
				HNRPH2	YARS
				BT.87360	PLA2G15
				IRAK2	KIAA0247
				PSEN2	VPS16
				BT.64791	RETSAT
				HMOX1	BT.39424
				NLRC5	GLDN
				BT.59823	MAP2K4
				GPR18	NFKBIE
				KIAA0247	PHRF1
				BT.28584	BT.48909
				FAM185A	CHCHD7
				SIAE	HARBI1
				BT.65045	CAMK1
				HEXA	CTSF
				TGM3	TLE3
				TTC13	CHEK2
				FCGRT	PTOV1
				RASA4	BCL3
				BT.48837	NUB1
				C2CD2L	PTPLA
				ZBTB44	LPIN3
				TAF9B	SHBG
				WNK1	PAPSS1
				PMS2	BT.28878
				ARMCX2	LRRC31
				GPD1	MTFR1
				PTER	BID1
				AKR7A3	TEX12
				SPSB2	GFPT2
				STX10	NECAB2
				C7H19orf10	TRIM21
				TPCN1	ZNF32
				PPP2R2C	MICALL1
				TTLL4	FABP3
				FECH	BT.88914
				GRB2	PKIB
				RNF103	UBE2F
				SPRY1	BT.30326
				CCDC11	CAB39
				AFAP1	TCFL5
				BT.81335	ENPP1
				BT.17691	TMEM25
				YPEL2	PABPC4
				PSMB2	ATP6V0D1
				SLC22A23	FCER1G
				BT.24872	BT.45850
				BT.62616	PARP1
				CIT	PRDX1
				BT.46948	CCDC115
				ZDHHC2	APEH
				FOSL2	PRKAG3
				TATDN1	MPND
				BT.40394	BCAS3
				PLXNC1	PIGB
				M6PRBP1	CDK8
				AKIRIN1	DHRS9
				BT.27986	WWC3
				FAM46B	SNX19
				LRMP	GRB2
				NAPB	EIF4E
				BT.35142	GNPAT
				BT.26851	RPS11
				GPAM	RPL23
				DHRS3	DHX8
				BT.60919	MS4A7
				ANG2	ZRANB3
				MPND	POU2F2
				GFPT2	MLLT11
				TUBB2B	N4BP1
				ACPP	STX10
				SP110	SORBS3
				BT.20583	RFNG
				HSPA8	BCL7B
				FAM213B	MED11
				KIAA0528	BT.37860
				FIG4	TXNL4B
				CCDC88B	RFX7
				CCNG1	ZNF672
				APIP	ENTPD1
				NYNRIN	BT.28270
				PICALM	MT-CYB
				ZNF672	EGFR
				LPL	CEP85L
				PSEN1	CYCS
				CRTAP	ADSSL1
				CEP78	BT.53925
				ITFG3	MYO1B
				PRP	GCNT2
				SLC12A6	BT.44996
				BT.44867	AVIL
				BTG1	BT.20263
				LTA	LASS1
				IFIT2	LBR
				SRSF7	SLC43A3
				TEX12	SLC12A6
				ADIPOR1	MT1A
				GNE	RARRES1
				SELPLG	BT.64791
				ZNF516	CGNL1
				PDGFC	BT.103911
				BT.45558	TTC13
				ZNF461	CANX
				BYSL	PPT2
				TRIM25	ULK2
				ODC1	C6ORF132
				BT.102599	WDFY2
				BT.57991	DAP
				BT.77481	BAIAP2
				WDR6	FAM49A
				CTPS	PROCR
				NDRG1	BT.63222
				TMEM144	RPL37
				BT.50945	FYTTD1
				BT.30635	RBL1
				HOGA1	ANGPTL4
				TTYH2	ANKH
				DHRS1	BT.37186
				SRA1	BT.98214
				R3HCC1	LRRC8B
				BT.45586	MXD1
				HRH2	MGC143035
				TSPAN15	BT.57991
				DNAJC1	C20ORF18
				ITM2B	STAM
				PTAFR	DYNLT3
				DMWD	BOLA
				BT.28878	BT.103306
				GATAD2B	MAPKAPK2
				B3GNT3	BT.70303
				INTS2	ARL8A
				NDST1	SLC2A8
				BT.105959	ZFP161
				RRAS2	SUMF1
				CD3EAP	CDK5RAP2
				GOLGA7	RPA1
				CDH23	BT.26062
				BT.25222	SH3PXD2B
				NUP188	EDA
				BT.20991	RCHY1
				UBE2W	TM6SF2
				ETFDH	RAPGEF6
				ATP2A2	JAM2
				NBR1	LDB1
				BT.98842	SPG11
				UBE2J1	BFAR
				DNAJB11	TP53INP2
				TM4SF18	TMEM144
				NCKIPSD	B3GNT7
				MAGEH1	EDN1
				CD151	PTPN9
				POLB	CD3EAP
				GALM	MAPK12
				UBR7	ULK1
				CRYL1	FABP5
				PVRL1	ABHD12
				BT.92088	TP53I3
				ASAM	LRRC45
				C2H2ORF24	FBRS
				BT.86915	ABHD13
				IQCA1	P2RY13
				TAX1BP1	MFAP1
				SERINC3	TSPYL1
				RNF187	SLC40A1
				MSH2	TRPM2
				BT.104277	SSBP4
				BT.28705	ASTE1
				BTK	MGC142702
				RBM3	BT.29175
				HMGB1	SELE
				SLC25A35	UNC119
				GK	PNKD
				RPS5	BT.105081
				BT.31273	ARCN1
				MAK16	AK3
				TIGD2	IPP
				BT.103339	FGFRL1
				DKFZP564O0823	MT1E
				CA5B	ETF1
				BNIP3	BT.38707
				DEFB7	DCXR
				ZFP36L2	RASGEF1B
				IGFBP6	HSPC321
				TMEM47	STX2
				ANKMY2	TMEM47
				PRR15	C3ORF58
				LDHB	HMOX1
				FAM55B	ANAPC4
				NDRG2	PSIP1
				C5H12ORF57	BT.31012
				HVCN1	ETFDH
				KRT10	BT.105913
				PION	HLCS
				CASQ1	PSMC5
				GCA	KIF5C
				CHSY3	C12H13orf33
				CEBPG	MOSPD2
				HPS1	IFRD1
				ARPC2	SYNJ2
				BT.61976	MGC159500
				TMEM41B	MAF
				VPS16	SUCNR1
				AHSA2	BLM
				RASGEF1B	RAD23A
				SCP2	CLUAP1
				PLSCR4	C5H22orf28
				BT.93854	FMO5
				XBP1	CCDC92
				ENPP4	BT.45696
				SCIN	FAM46B
				BT.26573	BT.33961
				SLC29A1	ACADSB
				HARS	TPCN1
				HSD3B7	ABCA7
				BT.53314	PANK1
				CSF2RB	SDHAF1
				BT.39424	RASGRP3
				HLTF	C6ORF170
				GNPDA1	IPPK
				BLM	BT.58970
				BT.19792	EIF3E
				GRIPAP1	CCDC22
				S100A12	BEND6
				FAM71F1	GSS
				CCDC115	DUSP4
				APEH	TTC25
				SHBG	BT.21584
				LMTK2	BT.29646
				BT.24840	DIP2A
				CPEB3	LRRC16A
				ZEB1	RNF208
				SEMA4D	KBP
				FAM179B	MARVELD2
				BT.47865	DNAJB1
				RASA3	MDFIC
				BT.69126	SMURF1
				GLCE	MORC3
				GMDS	ARRB2
				BT.41610	KCNC1
				MACROD1	PHF7
				EIF3E	LDHA
				RPS6KA4	FAM13B
				FUS	IGSF3
				EIF6	GCFC2
				UBE2F	GNG5
				ORAOV1	CDC42SE1
				IL21R	DCAF8
				FNTA	BT.65397
				TSPAN2	OSBPL1A
				MYO1B	BT.102977
				ABHD2	HSD3B7
				MICAL2	MT1E
				RPGR	TRANK1
				ALOX5AP	C3ORF78
				NFIA	XPA
				SLC43A3	TPD52
				PPEF2	LMTK2
				SNX5	FUT8
				BT.90528	PLD4
				RECQL5	CD97
				ETV3	GSTT1
				BT.86811	BT.28705
				SYNJ2	SERINC5
				BT.25129	NLRP3
				CCT2	MAPK6
				BT.58356	BCKDHB
				DYNLRB1	N4BP3
				EIF2AK2	DPM3
				BT.67771	BT.86196
				EIF4A1	TNFRSF6B
				UBE2S	CMLKR1
				ATP11C	PSMB5
				KALRN	SLCO4C1
				LIPM	C10H11ORF46
				FGD1	BT.56096
				FAM82A2	UBE2L6
				SERPINB1	CTSH
				PCSK4	BT.53583
				BCL2L1	RND1
				FAM117A	RYR1
				INHBA	SLC16A1
				BT.47162	UBAP1
				AGPHD1	TMEM39A
				ADCY7	BT.61295
				CYTH4	TMEM109
				TFDP2	ZNF174
				TBCD	DHX32
				CTLA-4	BT.95439
				IPO4	BPNT1
				CCDC34	KLHDC3
				BT.76048	UBE2N
				BT.45850	BT.21058
				BT.24813	BT.38237
				PPL	BT.90528
				IL13RA1	SMNDC1
				SS18	TM4SF18
				CRELD2	MED15
				BT.103768	IGSF8
				FABP5	TRAPPC2
				AUTS2	GALK1
				SLC25A29	SLIT3
				CDC42BPB	BT.24269
				WDR81	BT.102962
				STK11IP	BT.96666
				ZC4H2	SLC25A20
				FBXW11	FAM127A
				RG9MTD3	PRKAG2
				ZNF286A	UROC1
				BOLA-DMA	CLYBL
				SH2D1B	BAG1
				BT.34069	BT.22438
				CEP152	HMOX2
				BT.24269	ZC4H2
				MMP19	BT.87694
				BT.21058	BT.60919
				FMNL3	BT.38428
				CMLKR1	FAM53B
				AP1S2	PABPC5
				IL17F	CHURC1
				HMGN3	PLA2R1
				MAP2K6	CAPN5
				SIAT4B	PHF11
				CHKA	TMEM45B
				CYBA	SLAMF1
				FAM134B	PPP2R2C
				VWA5A	LAS1L
				FBP2	S100G
				BT.25102	DNAJB4
				BT.68634	BT.41970
				DEPDC7	BT.68917
				GALT	SPTSSA
				CYP4F22	CEP19
				KDM6B	C29H11orf10
				CYP20A1	NGFR
				RAB11A	CHST15
				MGC142702	BT.88138
				PGLYRP2	C13H20orf118
				BT.41610	BT.67498
				SMC2	BT.101768
				ABHD5	SEC61G
				CAB39	RNF44
				DPP9	C5H12orf32
				CNTFR	PDLIM1
				LPIN3	BT.56882
				EREG	SGK1
				SH3BGRL	RNF157
				RRM1	MBTPS1
				BT.63222	RPS4X
				ANKH	CLDN1
				RNF125	GPSM2
				EHMT2	BT.40394
				BT.49731	BT.103407
				DYNLT3	XRCC1
				HJURP	LIMD1
				DCXR	HERC2
				POLR2K	BT.62033
				TFEB	NHSL1
				UBFD1	C4H7orf23
				ZNF527	C17ORF67
				UBA3	SMC3
				LGALS3BP	PAPD5
				TIMP4	ZNF286A
				CHST15	MCART1
				SLC25A20	MTOR
				IFIH1	BT.70066
				ITGA2B	TIFA
				MAP2K3	PSMD1
				VDAC2	DPP9
				DYNLT1	PPP2R4
				MYO18A	P4HA2
				PYGB	INHBA
				NHSL1	MGC137058
				ATG4A	PFKFB2
				MYL9	BT.61987
				GNB2L1	MRPL52
				C3ORF15	PKM2
				ARHGAP19	BT.103427
				BT.96666	PVRL3
				BRIX1	FMNL3
				TRNT1	IL17F
				NCLN	BT.29619
				SAMD4B	COPS3
				SBDS	STXBP5
				H3F3A	EMR1
				HSPH1	FBXO25
				DNAH9	PTPLB
				CAMK1	TMEM173
				SNAPC1	TMEM206
				WDSUB1	FOXK2
				CDC25B	BT.28648
				LSM12	EBF4
				VEGFC	BT.51888
				TMTC2	PKP4
				AK4	ATG9A
				IFNG	ATP5G2
				SLC29A3	HBXIP
				SEMA4F	BT.48490
				LARGE	KALRN
				DMBT1	ELK4
				SLC26A11	BT.20991
				BT.28359	NPHP1
				BT.45655	PDHB
				BT.55206	DOK2
				BACE1	ZNF8
				MGC142792	TEP1
				BT.61412	BT.67771
				BT.65397	DNMT1
				PATL2	BT.20790
				TRAF2	FIG4
				CD163	MRPL34
				MAT2B	KCND1
				CYBASC3	FAM213B
				SNN	SS18
				C4ORF3	SDHB
				BT.45949	TOX4
				MMP1	XBP1
				RYBP	AVEN
				RERE	GCLC
				BT.27723	BT.106071
				CAPN1	BT.25483
				BT.27564	TCN1
				C29H11orf10	CCND1
				MALT1	SGSM1
				BT.89235	IRF3
				BT.62821	LRP10
				SPRYD3	XRCC3
				BIN3	DDX52
				GLA	MAPK8
				TANC2	BNIP3
				APOLD1	DMBT1
				ATP5G2	ICK
				SCAPER	TASP1
				FAM127A	BT.54851
				SLC2A8	BT.30694
				NAT1	MXI1
				BT.106554	PITPNB
				TRPM2	ADAM28
				PNPT1	JMY
				DEFB4A	LIN7C
				MIA	DNAJC28
				CD300LG	WDR81
				CDC5L	RAF1
				IFITM2	SCFD2
				CNNM2	BT.27462
				DOK2	STAT2
				BT.26545	FGL2
				C13H20orf118	METTL20
				COX7A2	BT.49269
				MUC1	IQCA1
				BT.29416	CLIC1
				ZNF32	RAB11A
				STMN1	BT.102557
				ZNF652	ZFP1
				PDE5A	GRIPAP1
				LYRM5	DDI2
				BT.103276	SARS
				AGL	CCRK
				NFATC2	HIP1
				ZNF362	BT.19425
				D2HGDH	CYB5RL
				BT.58907	SNX30
				CBX8	DUSP6
				SOAT1	UAP1
				BT.49134	PNO1
				WDR19	ABHD5
				BT.63473	BT.35140
				SLC16A3	ITFG3
				BT.55400	G3PDH
				KCNC1	ZNF281
				C2orf50	APOE
				PTPLAD1	BT.44392
				SNX18	STK11IP
				CYTIP	ADAMTS14
				MAN1A2	TXNDC9
				BT.64208	HACE1
				PLEX2	PADI2
				PKIB	RIPK1
				C3ORF67	HABP4
				C18ORF8	WSB2
				TEAD3	BT.49309
				BT.59018	CHRAC1
				CHEK1	AFF4
				CIZ1	ZMYM5
				GALK1	LTA
				C2ORF28	DENND4B
				C10H14orf21	FOXRED1
				KCNN4	TAGLN2
				MOSPD1	NSMAF
				BCAR1	KCTD5
				ORC4	F3
				KIAA0020	IFIT5
				PELI1	BT.19195
				RCHY1	SLC16A7
				CLN3	PPIG
				ECHS1	CEP78
				DENND4B	DFFA
				BT.53583	IGSF6
				NAV3	MYH15
				CENPF	EIF2C1
				BT.88280	SH2D7
				SNAP25	CYB5D2
				ABHD14B	GPR126
				ARHGEF1	CHORDC1
				NPLOC4	CHEK1
				PLA2G4F	ARFGAP3
				MAFG	TRIAP1
				FILIP1	IMPA1
				C3H1orf52	BT.88484
				FAM60A	FAM3B
				IFIT3	TMEM41B
				PCNT	GALNT1
				MYOF	TMEM143
				PATZ1	EEF1A1
				REEP6	PKIG
				AARS	CSAD
				SLC36A1	VPS54
				GPBP1	SPRED2
				BT.64703	BT.58072
				SLC30A5	LPAR5
				IFI44L	CLCN7
				POC1A	ATP6V0B
				JUN	CPNE2
				TMEM19	RIP5
				HCRTR1	NPRL2
				MIB1	GAS7
				TAPT1	RCOR3
				TTK	BT.44027
				BT.91216	ZNF784
				ZSCAN21	RECQL5
				RELT	PFDN5
				BT.41970	TMEM189
				POLA1	RCBTB2
				PHF20	NBR1
				C6ORF170	MKS1
				NFAT5	TMEM192
				KCND1	TRIM7
				LYRM1	SLC25A4
				ABCD1	FBP2
				IGFBP3	NEDD4
				PLA2R1	GPT2
				BT.38710	PON2
				YES1	PRKDC
				PSMB5	IL2RA
				BT.103427	bta-mir-6518
				ANXA2	BT.62337
				TAGLN2	FANCE
				NEIL2	CPT1B
				MLLT4	CCR7
				HLCS	B4GALT1
				CCBE1	TTC9C
				HMOX2	MYCBPAP
				BT.24835	PLDN
				CA11	SELK
				CYB5D2	AIP
				TIMM17A	TYRO3
				TMEM68	C10H14orf149
				VAPB	BACE1
				CDKN2AIPNL	BT.50945
				EPB41L1	REEP6
				KCNC3	NIPA2
				ERO1L	PPP2CA
				MTF1	ATF6
				TRIM7	CCDC146
				AMOT	CLCC1
				MIDN	LACTB2
				NUMBL	AMIGO3
				BT.68933	BT.25320
				DUSP4	C5H12orf75
				SPE39	GOLGA1
				BT.93332	NXT2
				MAP7D3	ARHGAP19
				FADD	APIP
				BT.44465	GOLGA5
				ZNF548	SRXN1
				WBP1	SERGEF
				IGBP1	ETAA1
				PLEKHG1	UGCG
				SPCS3	CDKN1B
				SIK3	ALDH18A1
				FAF2	BT.25129
				STX11	RGS2
				NMD3	RHOC
				GALK2	NHEJ1
				ST3GAL1	PBX2
				BT.22129	SRSF7
				PSMB3	CNOT7
				GALE	BT.103053
				NKAIN1	CLEC1A
				RNF126	C13H20orf111
				ASL	SEMA4A
				BT.55356	BT.34596
				MSRB2	VKORC1
				CA4	ES1
				SLC8A1	ADAMTSL4
				GTF2A2	CIDEA
				SMC3	FBXL4
				USP8	NEIL2
				SPTY2D1	PRKAR2B
				CSF2	RABEPK
				PTTG1IP	AIM2
				PGAM5	BT.73383
				YLPM1	PHF2
				KIAA0355	BT.75328
				PKIG	UTP14A
				PSPC1	CYCS
				BT.89177	TSCOT
				PFDN2	TP53BP2
				FXYD6	BT.87445
				TBL2	BT.103113
				EXOC4	NBEAL1
				BT.20178	IFI30
				PHGDH	MBD1
				TBRG1	SLC25A6
				BT.29579	NEDD4L
				TMX1	ZNF184
				TSPYL4	BT.62468
				ETFB	PPP1R3C
				PCMTD2	BCAR3
				TDP1	MBIP
				DNTTIP2	BT.81335
				TAB2	CNTLN
				ACAD9	DYNLRB1
				CD2BP2	LRRC20
				BT.49447	HIST1H2BI
				C6ORF89	ORAI3
				MTIF3	AKIRIN1
				PDHB	ATP6V0D2
				C3ORF58	TXNRD1
				C10H15orf44	BT.28338
				SCFD2	ADIPOR1
				TMEM173	FBXL21
				MYH15	TCF7L2
				ELOVL1	CETN3
				CDON	BT.45893
				FAM126A	RAD50
				BT.24663	BT.103949
				CDKN2C	ETFB
				NCALD	C2ORF69
				DCPS	NOL3
				STIL	MYLIP
				ROS1	FOP
				GNG5P2	NUDT16
				CHEK2	VAT1
				TMF1	MGC128424
				FBXO25	SLFN11
				BT.3417	LY86
				BT.105011	TREM1
				LYPD5	BT.42400
				MAP2K5	MGC148449
				ABI3	GZF1
				GALNT6	CPOX
				BT.64382	SPE39
				TRIM32	MGC157043
				C3H1ORF41	CCNI
				PDSS2	BT.21658
				RSC1A1	ZEB1
				COX17	BT.64023
				PANK1	FHL3
				CSF2RA	TRPV2
				CCDC58	CCDC141
				RCN2	CMTM7
				CEP27	STMN1
				BT.53243	IFT80
				ADRM1	CTNNBIP1
				BT.59061	TICAM2
				C5H22orf28	UBA3
				AGAP3	TBKBP1
				RNASEH2C	SMCR7L
				KIAA0195	RBP4
				C5H12orf32	MBLAC2
				DCTN6	POP7
				BT.36159	MINA
[truncated: 4,974 more rows]

## Sheet: Diff expressed GOI 
0 common elements in "GOI" and "2 HPI":						up/down	8 common elements in "GOI" and "6 HPI":				up/down	37 common elements in "GOI" and "24 HPI":				up/down	48 common elements in "GOI" and "48 HPI":
						↓	TRIM28				↑	DNMT1				↑	DNMT1
						↓	HDAC5				↓	CTCF				↓	DNMT3A
						↓	KDM2B				↑	HDAC1				↓	CTCF
						↑	EZH1				↑	HDAC4				↓	TRIM28
						↑	PRDM2				↓	HDAC5				↑	HDAC1
						↓	SETMAR				↑	HDAC7				↑	HDAC4
						↓	SMYD4				↓	HDAC9				↓	HDAC5
						↑	USP12				↓	TET2				↑	HDAC7
											↓	TET3				↓	HDAC9
						3up 5down					↓	KDM1A				↓	TET2
											↓	KDM2B				↓	TET3
												MBD1				↓	KDM1A
											↓	RAC3				↓	KDM2B
		Highlighted box = DEG in 3 groups									↑	CLOCK					MBD1
											↑	DOT1L				↓	RAC3
		Red gene name = DEG in 2 groups									↓	EHMT2				↑	CLOCK
											↑	EZH1				↓	SIRT4
		Black gene name (no highlight) = DEG in only 1 group									↑	EZH2				↑	SIRT6
											↑	MLL5				↓	SIRT7
											↑	PRDM2				↑	DOT1L
											↓	SETD2				↓	EHMT1
											↓	SETD4				↓	EHMT2
											↑	SETD7				↑	EZH1
											↑	SETMAR				↑	EZH2
											↓	SMYD2				↑	MLL2
											↓	SMYD3				↑	PRDM2
											↓	SMYD4				↓	SETD3
											↑	SUV39H2				↓	SETD4
											↑	PRMT5				↑	SETD5
											↓	DZIP3				↑	SETD7
											↓	H2B				↓	SETMAR
											↓	BRCA1				↓	SMYD2
											↓	BARD1				↓	SMYD3
											↑	USP12				↓	SMYD4
											↓	ARID1A				↑	SUV39H2
											↓	ARID1B				↑	SUV420H2
											↑	TCEB1				↑	PRMT2
																↑	PRMT5
											16up 21down					↓	ATM
																↓	DZIP3
																↓	H2B
																↓	H4
																↓	BARD1
																↑	USP12
																↓	ARID1B
																↑	TCEB1
																↓	TCEB2
																↓	RBX1
																19up29down
