# Supplementary material for: The bovine alveolar macrophage DNA methylome is resilient to infection with Mycobacterium bovis
Source: Sci Rep. 2019 Feb 6;9:1510. doi: 10.1038/s41598-018-37618-z (PMC6365515; doi:10.1038/s41598-018-37618-z)
Supplement: Supplementary file 5 — Supplementary Table 2 [file 41598_2018_37618_MOESM5_ESM.xlsx]

## Sheet: Legend
Sheet	Description
QC data	Output of FastQC items and values.
Pivot Table - Infection	Pivot table investigating the effect of infection (M. bovis, control) on QC metrics
Pivot Table - Bisulfite	Pivot table investigating the effect of bisulfite treatment on QC metrics
Pivot Table - Sample	Pivot table comparing QC metrics between samples.
Pivot Table - Mate	Pivot table comparing QC metrics between read mates.

## Sheet: QC data
Value	QC	File	Sample	Read	Treatment	Infection
PASS	Basic Statistics	C8_NOT_BS_GCCAAT_R1_merged.fastq.gz	C8	R1	NOT BS	Control
PASS	Per base sequence quality	C8_NOT_BS_GCCAAT_R1_merged.fastq.gz	C8	R1	NOT BS	Control
PASS	Per tile sequence quality	C8_NOT_BS_GCCAAT_R1_merged.fastq.gz	C8	R1	NOT BS	Control
PASS	Per sequence quality scores	C8_NOT_BS_GCCAAT_R1_merged.fastq.gz	C8	R1	NOT BS	Control
PASS	Per base sequence content	C8_NOT_BS_GCCAAT_R1_merged.fastq.gz	C8	R1	NOT BS	Control
PASS	Per sequence GC content	C8_NOT_BS_GCCAAT_R1_merged.fastq.gz	C8	R1	NOT BS	Control
PASS	Per base N content	C8_NOT_BS_GCCAAT_R1_merged.fastq.gz	C8	R1	NOT BS	Control
PASS	Sequence Length Distribution	C8_NOT_BS_GCCAAT_R1_merged.fastq.gz	C8	R1	NOT BS	Control
PASS	Sequence Duplication Levels	C8_NOT_BS_GCCAAT_R1_merged.fastq.gz	C8	R1	NOT BS	Control
PASS	Overrepresented sequences	C8_NOT_BS_GCCAAT_R1_merged.fastq.gz	C8	R1	NOT BS	Control
FAIL	Adapter Content	C8_NOT_BS_GCCAAT_R1_merged.fastq.gz	C8	R1	NOT BS	Control
FAIL	Kmer Content	C8_NOT_BS_GCCAAT_R1_merged.fastq.gz	C8	R1	NOT BS	Control
PASS	Basic Statistics	C1_ATCACG_R1_merged.fastq.gz	C1	R1	BS	Control
PASS	Per base sequence quality	C1_ATCACG_R1_merged.fastq.gz	C1	R1	BS	Control
PASS	Per tile sequence quality	C1_ATCACG_R1_merged.fastq.gz	C1	R1	BS	Control
PASS	Per sequence quality scores	C1_ATCACG_R1_merged.fastq.gz	C1	R1	BS	Control
FAIL	Per base sequence content	C1_ATCACG_R1_merged.fastq.gz	C1	R1	BS	Control
PASS	Per sequence GC content	C1_ATCACG_R1_merged.fastq.gz	C1	R1	BS	Control
PASS	Per base N content	C1_ATCACG_R1_merged.fastq.gz	C1	R1	BS	Control
PASS	Sequence Length Distribution	C1_ATCACG_R1_merged.fastq.gz	C1	R1	BS	Control
PASS	Sequence Duplication Levels	C1_ATCACG_R1_merged.fastq.gz	C1	R1	BS	Control
PASS	Overrepresented sequences	C1_ATCACG_R1_merged.fastq.gz	C1	R1	BS	Control
FAIL	Adapter Content	C1_ATCACG_R1_merged.fastq.gz	C1	R1	BS	Control
FAIL	Kmer Content	C1_ATCACG_R1_merged.fastq.gz	C1	R1	BS	Control
PASS	Basic Statistics	C7_NOT_BS_TTAGGC_R1_merged.fastq.gz	C7	R1	NOT BS	Control
PASS	Per base sequence quality	C7_NOT_BS_TTAGGC_R1_merged.fastq.gz	C7	R1	NOT BS	Control
PASS	Per tile sequence quality	C7_NOT_BS_TTAGGC_R1_merged.fastq.gz	C7	R1	NOT BS	Control
PASS	Per sequence quality scores	C7_NOT_BS_TTAGGC_R1_merged.fastq.gz	C7	R1	NOT BS	Control
PASS	Per base sequence content	C7_NOT_BS_TTAGGC_R1_merged.fastq.gz	C7	R1	NOT BS	Control
PASS	Per sequence GC content	C7_NOT_BS_TTAGGC_R1_merged.fastq.gz	C7	R1	NOT BS	Control
PASS	Per base N content	C7_NOT_BS_TTAGGC_R1_merged.fastq.gz	C7	R1	NOT BS	Control
PASS	Sequence Length Distribution	C7_NOT_BS_TTAGGC_R1_merged.fastq.gz	C7	R1	NOT BS	Control
PASS	Sequence Duplication Levels	C7_NOT_BS_TTAGGC_R1_merged.fastq.gz	C7	R1	NOT BS	Control
PASS	Overrepresented sequences	C7_NOT_BS_TTAGGC_R1_merged.fastq.gz	C7	R1	NOT BS	Control
FAIL	Adapter Content	C7_NOT_BS_TTAGGC_R1_merged.fastq.gz	C7	R1	NOT BS	Control
FAIL	Kmer Content	C7_NOT_BS_TTAGGC_R1_merged.fastq.gz	C7	R1	NOT BS	Control
PASS	Basic Statistics	C8_TGACCA_R2_merged.fastq.gz	C8	R2	BS	Control
FAIL	Per base sequence quality	C8_TGACCA_R2_merged.fastq.gz	C8	R2	BS	Control
WARN	Per tile sequence quality	C8_TGACCA_R2_merged.fastq.gz	C8	R2	BS	Control
PASS	Per sequence quality scores	C8_TGACCA_R2_merged.fastq.gz	C8	R2	BS	Control
FAIL	Per base sequence content	C8_TGACCA_R2_merged.fastq.gz	C8	R2	BS	Control
WARN	Per sequence GC content	C8_TGACCA_R2_merged.fastq.gz	C8	R2	BS	Control
PASS	Per base N content	C8_TGACCA_R2_merged.fastq.gz	C8	R2	BS	Control
PASS	Sequence Length Distribution	C8_TGACCA_R2_merged.fastq.gz	C8	R2	BS	Control
PASS	Sequence Duplication Levels	C8_TGACCA_R2_merged.fastq.gz	C8	R2	BS	Control
PASS	Overrepresented sequences	C8_TGACCA_R2_merged.fastq.gz	C8	R2	BS	Control
FAIL	Adapter Content	C8_TGACCA_R2_merged.fastq.gz	C8	R2	BS	Control
FAIL	Kmer Content	C8_TGACCA_R2_merged.fastq.gz	C8	R2	BS	Control
PASS	Basic Statistics	C6_NOT_BS_CTTGTA_R1_merged.fastq.gz	C6	R1	NOT BS	Control
PASS	Per base sequence quality	C6_NOT_BS_CTTGTA_R1_merged.fastq.gz	C6	R1	NOT BS	Control
PASS	Per tile sequence quality	C6_NOT_BS_CTTGTA_R1_merged.fastq.gz	C6	R1	NOT BS	Control
PASS	Per sequence quality scores	C6_NOT_BS_CTTGTA_R1_merged.fastq.gz	C6	R1	NOT BS	Control
PASS	Per base sequence content	C6_NOT_BS_CTTGTA_R1_merged.fastq.gz	C6	R1	NOT BS	Control
PASS	Per sequence GC content	C6_NOT_BS_CTTGTA_R1_merged.fastq.gz	C6	R1	NOT BS	Control
PASS	Per base N content	C6_NOT_BS_CTTGTA_R1_merged.fastq.gz	C6	R1	NOT BS	Control
PASS	Sequence Length Distribution	C6_NOT_BS_CTTGTA_R1_merged.fastq.gz	C6	R1	NOT BS	Control
PASS	Sequence Duplication Levels	C6_NOT_BS_CTTGTA_R1_merged.fastq.gz	C6	R1	NOT BS	Control
PASS	Overrepresented sequences	C6_NOT_BS_CTTGTA_R1_merged.fastq.gz	C6	R1	NOT BS	Control
FAIL	Adapter Content	C6_NOT_BS_CTTGTA_R1_merged.fastq.gz	C6	R1	NOT BS	Control
FAIL	Kmer Content	C6_NOT_BS_CTTGTA_R1_merged.fastq.gz	C6	R1	NOT BS	Control
PASS	Basic Statistics	C4_TGACCA_R2_merged.fastq.gz	C4	R2	BS	Control
FAIL	Per base sequence quality	C4_TGACCA_R2_merged.fastq.gz	C4	R2	BS	Control
WARN	Per tile sequence quality	C4_TGACCA_R2_merged.fastq.gz	C4	R2	BS	Control
PASS	Per sequence quality scores	C4_TGACCA_R2_merged.fastq.gz	C4	R2	BS	Control
FAIL	Per base sequence content	C4_TGACCA_R2_merged.fastq.gz	C4	R2	BS	Control
WARN	Per sequence GC content	C4_TGACCA_R2_merged.fastq.gz	C4	R2	BS	Control
PASS	Per base N content	C4_TGACCA_R2_merged.fastq.gz	C4	R2	BS	Control
PASS	Sequence Length Distribution	C4_TGACCA_R2_merged.fastq.gz	C4	R2	BS	Control
PASS	Sequence Duplication Levels	C4_TGACCA_R2_merged.fastq.gz	C4	R2	BS	Control
WARN	Overrepresented sequences	C4_TGACCA_R2_merged.fastq.gz	C4	R2	BS	Control
FAIL	Adapter Content	C4_TGACCA_R2_merged.fastq.gz	C4	R2	BS	Control
FAIL	Kmer Content	C4_TGACCA_R2_merged.fastq.gz	C4	R2	BS	Control
PASS	Basic Statistics	M11_ACTTGA_R2_merged.fastq.gz	M11	R2	BS	M. bovis
PASS	Per base sequence quality	M11_ACTTGA_R2_merged.fastq.gz	M11	R2	BS	M. bovis
WARN	Per tile sequence quality	M11_ACTTGA_R2_merged.fastq.gz	M11	R2	BS	M. bovis
PASS	Per sequence quality scores	M11_ACTTGA_R2_merged.fastq.gz	M11	R2	BS	M. bovis
FAIL	Per base sequence content	M11_ACTTGA_R2_merged.fastq.gz	M11	R2	BS	M. bovis
WARN	Per sequence GC content	M11_ACTTGA_R2_merged.fastq.gz	M11	R2	BS	M. bovis
PASS	Per base N content	M11_ACTTGA_R2_merged.fastq.gz	M11	R2	BS	M. bovis
PASS	Sequence Length Distribution	M11_ACTTGA_R2_merged.fastq.gz	M11	R2	BS	M. bovis
PASS	Sequence Duplication Levels	M11_ACTTGA_R2_merged.fastq.gz	M11	R2	BS	M. bovis
PASS	Overrepresented sequences	M11_ACTTGA_R2_merged.fastq.gz	M11	R2	BS	M. bovis
FAIL	Adapter Content	M11_ACTTGA_R2_merged.fastq.gz	M11	R2	BS	M. bovis
FAIL	Kmer Content	M11_ACTTGA_R2_merged.fastq.gz	M11	R2	BS	M. bovis
PASS	Basic Statistics	M4_ACAGTG_R2_merged.fastq.gz	M4	R2	BS	M. bovis
FAIL	Per base sequence quality	M4_ACAGTG_R2_merged.fastq.gz	M4	R2	BS	M. bovis
WARN	Per tile sequence quality	M4_ACAGTG_R2_merged.fastq.gz	M4	R2	BS	M. bovis
PASS	Per sequence quality scores	M4_ACAGTG_R2_merged.fastq.gz	M4	R2	BS	M. bovis
FAIL	Per base sequence content	M4_ACAGTG_R2_merged.fastq.gz	M4	R2	BS	M. bovis
WARN	Per sequence GC content	M4_ACAGTG_R2_merged.fastq.gz	M4	R2	BS	M. bovis
PASS	Per base N content	M4_ACAGTG_R2_merged.fastq.gz	M4	R2	BS	M. bovis
PASS	Sequence Length Distribution	M4_ACAGTG_R2_merged.fastq.gz	M4	R2	BS	M. bovis
PASS	Sequence Duplication Levels	M4_ACAGTG_R2_merged.fastq.gz	M4	R2	BS	M. bovis
WARN	Overrepresented sequences	M4_ACAGTG_R2_merged.fastq.gz	M4	R2	BS	M. bovis
FAIL	Adapter Content	M4_ACAGTG_R2_merged.fastq.gz	M4	R2	BS	M. bovis
FAIL	Kmer Content	M4_ACAGTG_R2_merged.fastq.gz	M4	R2	BS	M. bovis
PASS	Basic Statistics	M6_GGCTAC_R1_merged.fastq.gz	M6	R1	BS	M. bovis
PASS	Per base sequence quality	M6_GGCTAC_R1_merged.fastq.gz	M6	R1	BS	M. bovis
PASS	Per tile sequence quality	M6_GGCTAC_R1_merged.fastq.gz	M6	R1	BS	M. bovis
PASS	Per sequence quality scores	M6_GGCTAC_R1_merged.fastq.gz	M6	R1	BS	M. bovis
FAIL	Per base sequence content	M6_GGCTAC_R1_merged.fastq.gz	M6	R1	BS	M. bovis
WARN	Per sequence GC content	M6_GGCTAC_R1_merged.fastq.gz	M6	R1	BS	M. bovis
PASS	Per base N content	M6_GGCTAC_R1_merged.fastq.gz	M6	R1	BS	M. bovis
PASS	Sequence Length Distribution	M6_GGCTAC_R1_merged.fastq.gz	M6	R1	BS	M. bovis
PASS	Sequence Duplication Levels	M6_GGCTAC_R1_merged.fastq.gz	M6	R1	BS	M. bovis
PASS	Overrepresented sequences	M6_GGCTAC_R1_merged.fastq.gz	M6	R1	BS	M. bovis
FAIL	Adapter Content	M6_GGCTAC_R1_merged.fastq.gz	M6	R1	BS	M. bovis
FAIL	Kmer Content	M6_GGCTAC_R1_merged.fastq.gz	M6	R1	BS	M. bovis
PASS	Basic Statistics	C4_NOT_BS_GCCAAT_R1_merged.fastq.gz	C4	R1	NOT BS	Control
PASS	Per base sequence quality	C4_NOT_BS_GCCAAT_R1_merged.fastq.gz	C4	R1	NOT BS	Control
PASS	Per tile sequence quality	C4_NOT_BS_GCCAAT_R1_merged.fastq.gz	C4	R1	NOT BS	Control
PASS	Per sequence quality scores	C4_NOT_BS_GCCAAT_R1_merged.fastq.gz	C4	R1	NOT BS	Control
PASS	Per base sequence content	C4_NOT_BS_GCCAAT_R1_merged.fastq.gz	C4	R1	NOT BS	Control
PASS	Per sequence GC content	C4_NOT_BS_GCCAAT_R1_merged.fastq.gz	C4	R1	NOT BS	Control
PASS	Per base N content	C4_NOT_BS_GCCAAT_R1_merged.fastq.gz	C4	R1	NOT BS	Control
PASS	Sequence Length Distribution	C4_NOT_BS_GCCAAT_R1_merged.fastq.gz	C4	R1	NOT BS	Control
PASS	Sequence Duplication Levels	C4_NOT_BS_GCCAAT_R1_merged.fastq.gz	C4	R1	NOT BS	Control
PASS	Overrepresented sequences	C4_NOT_BS_GCCAAT_R1_merged.fastq.gz	C4	R1	NOT BS	Control
FAIL	Adapter Content	C4_NOT_BS_GCCAAT_R1_merged.fastq.gz	C4	R1	NOT BS	Control
FAIL	Kmer Content	C4_NOT_BS_GCCAAT_R1_merged.fastq.gz	C4	R1	NOT BS	Control
PASS	Basic Statistics	C11_CAGATC_R2_merged.fastq.gz	C11	R2	BS	Control
FAIL	Per base sequence quality	C11_CAGATC_R2_merged.fastq.gz	C11	R2	BS	Control
WARN	Per tile sequence quality	C11_CAGATC_R2_merged.fastq.gz	C11	R2	BS	Control
PASS	Per sequence quality scores	C11_CAGATC_R2_merged.fastq.gz	C11	R2	BS	Control
FAIL	Per base sequence content	C11_CAGATC_R2_merged.fastq.gz	C11	R2	BS	Control
WARN	Per sequence GC content	C11_CAGATC_R2_merged.fastq.gz	C11	R2	BS	Control
PASS	Per base N content	C11_CAGATC_R2_merged.fastq.gz	C11	R2	BS	Control
PASS	Sequence Length Distribution	C11_CAGATC_R2_merged.fastq.gz	C11	R2	BS	Control
PASS	Sequence Duplication Levels	C11_CAGATC_R2_merged.fastq.gz	C11	R2	BS	Control
PASS	Overrepresented sequences	C11_CAGATC_R2_merged.fastq.gz	C11	R2	BS	Control
FAIL	Adapter Content	C11_CAGATC_R2_merged.fastq.gz	C11	R2	BS	Control
FAIL	Kmer Content	C11_CAGATC_R2_merged.fastq.gz	C11	R2	BS	Control
PASS	Basic Statistics	C5_CAGATC_R1_merged.fastq.gz	C5	R1	BS	Control
PASS	Per base sequence quality	C5_CAGATC_R1_merged.fastq.gz	C5	R1	BS	Control
PASS	Per tile sequence quality	C5_CAGATC_R1_merged.fastq.gz	C5	R1	BS	Control
PASS	Per sequence quality scores	C5_CAGATC_R1_merged.fastq.gz	C5	R1	BS	Control
FAIL	Per base sequence content	C5_CAGATC_R1_merged.fastq.gz	C5	R1	BS	Control
WARN	Per sequence GC content	C5_CAGATC_R1_merged.fastq.gz	C5	R1	BS	Control
PASS	Per base N content	C5_CAGATC_R1_merged.fastq.gz	C5	R1	BS	Control
PASS	Sequence Length Distribution	C5_CAGATC_R1_merged.fastq.gz	C5	R1	BS	Control
PASS	Sequence Duplication Levels	C5_CAGATC_R1_merged.fastq.gz	C5	R1	BS	Control
PASS	Overrepresented sequences	C5_CAGATC_R1_merged.fastq.gz	C5	R1	BS	Control
FAIL	Adapter Content	C5_CAGATC_R1_merged.fastq.gz	C5	R1	BS	Control
FAIL	Kmer Content	C5_CAGATC_R1_merged.fastq.gz	C5	R1	BS	Control
PASS	Basic Statistics	M4_ACAGTG_R1_merged.fastq.gz	M4	R1	BS	M. bovis
PASS	Per base sequence quality	M4_ACAGTG_R1_merged.fastq.gz	M4	R1	BS	M. bovis
PASS	Per tile sequence quality	M4_ACAGTG_R1_merged.fastq.gz	M4	R1	BS	M. bovis
PASS	Per sequence quality scores	M4_ACAGTG_R1_merged.fastq.gz	M4	R1	BS	M. bovis
FAIL	Per base sequence content	M4_ACAGTG_R1_merged.fastq.gz	M4	R1	BS	M. bovis
WARN	Per sequence GC content	M4_ACAGTG_R1_merged.fastq.gz	M4	R1	BS	M. bovis
PASS	Per base N content	M4_ACAGTG_R1_merged.fastq.gz	M4	R1	BS	M. bovis
PASS	Sequence Length Distribution	M4_ACAGTG_R1_merged.fastq.gz	M4	R1	BS	M. bovis
PASS	Sequence Duplication Levels	M4_ACAGTG_R1_merged.fastq.gz	M4	R1	BS	M. bovis
PASS	Overrepresented sequences	M4_ACAGTG_R1_merged.fastq.gz	M4	R1	BS	M. bovis
FAIL	Adapter Content	M4_ACAGTG_R1_merged.fastq.gz	M4	R1	BS	M. bovis
FAIL	Kmer Content	M4_ACAGTG_R1_merged.fastq.gz	M4	R1	BS	M. bovis
PASS	Basic Statistics	M7_CGATGT_R1_merged.fastq.gz	M7	R1	BS	M. bovis
PASS	Per base sequence quality	M7_CGATGT_R1_merged.fastq.gz	M7	R1	BS	M. bovis
PASS	Per tile sequence quality	M7_CGATGT_R1_merged.fastq.gz	M7	R1	BS	M. bovis
PASS	Per sequence quality scores	M7_CGATGT_R1_merged.fastq.gz	M7	R1	BS	M. bovis
FAIL	Per base sequence content	M7_CGATGT_R1_merged.fastq.gz	M7	R1	BS	M. bovis
WARN	Per sequence GC content	M7_CGATGT_R1_merged.fastq.gz	M7	R1	BS	M. bovis
PASS	Per base N content	M7_CGATGT_R1_merged.fastq.gz	M7	R1	BS	M. bovis
PASS	Sequence Length Distribution	M7_CGATGT_R1_merged.fastq.gz	M7	R1	BS	M. bovis
PASS	Sequence Duplication Levels	M7_CGATGT_R1_merged.fastq.gz	M7	R1	BS	M. bovis
PASS	Overrepresented sequences	M7_CGATGT_R1_merged.fastq.gz	M7	R1	BS	M. bovis
FAIL	Adapter Content	M7_CGATGT_R1_merged.fastq.gz	M7	R1	BS	M. bovis
FAIL	Kmer Content	M7_CGATGT_R1_merged.fastq.gz	M7	R1	BS	M. bovis
PASS	Basic Statistics	C1_NOT_BS_TTAGGC_R2_merged.fastq.gz	C1	R2	NOT BS	Control
FAIL	Per base sequence quality	C1_NOT_BS_TTAGGC_R2_merged.fastq.gz	C1	R2	NOT BS	Control
WARN	Per tile sequence quality	C1_NOT_BS_TTAGGC_R2_merged.fastq.gz	C1	R2	NOT BS	Control
PASS	Per sequence quality scores	C1_NOT_BS_TTAGGC_R2_merged.fastq.gz	C1	R2	NOT BS	Control
WARN	Per base sequence content	C1_NOT_BS_TTAGGC_R2_merged.fastq.gz	C1	R2	NOT BS	Control
PASS	Per sequence GC content	C1_NOT_BS_TTAGGC_R2_merged.fastq.gz	C1	R2	NOT BS	Control
PASS	Per base N content	C1_NOT_BS_TTAGGC_R2_merged.fastq.gz	C1	R2	NOT BS	Control
PASS	Sequence Length Distribution	C1_NOT_BS_TTAGGC_R2_merged.fastq.gz	C1	R2	NOT BS	Control
PASS	Sequence Duplication Levels	C1_NOT_BS_TTAGGC_R2_merged.fastq.gz	C1	R2	NOT BS	Control
WARN	Overrepresented sequences	C1_NOT_BS_TTAGGC_R2_merged.fastq.gz	C1	R2	NOT BS	Control
FAIL	Adapter Content	C1_NOT_BS_TTAGGC_R2_merged.fastq.gz	C1	R2	NOT BS	Control
FAIL	Kmer Content	C1_NOT_BS_TTAGGC_R2_merged.fastq.gz	C1	R2	NOT BS	Control
PASS	Basic Statistics	C7_NOT_BS_TTAGGC_R2_merged.fastq.gz	C7	R2	NOT BS	Control
FAIL	Per base sequence quality	C7_NOT_BS_TTAGGC_R2_merged.fastq.gz	C7	R2	NOT BS	Control
WARN	Per tile sequence quality	C7_NOT_BS_TTAGGC_R2_merged.fastq.gz	C7	R2	NOT BS	Control
PASS	Per sequence quality scores	C7_NOT_BS_TTAGGC_R2_merged.fastq.gz	C7	R2	NOT BS	Control
FAIL	Per base sequence content	C7_NOT_BS_TTAGGC_R2_merged.fastq.gz	C7	R2	NOT BS	Control
PASS	Per sequence GC content	C7_NOT_BS_TTAGGC_R2_merged.fastq.gz	C7	R2	NOT BS	Control
PASS	Per base N content	C7_NOT_BS_TTAGGC_R2_merged.fastq.gz	C7	R2	NOT BS	Control
PASS	Sequence Length Distribution	C7_NOT_BS_TTAGGC_R2_merged.fastq.gz	C7	R2	NOT BS	Control
PASS	Sequence Duplication Levels	C7_NOT_BS_TTAGGC_R2_merged.fastq.gz	C7	R2	NOT BS	Control
PASS	Overrepresented sequences	C7_NOT_BS_TTAGGC_R2_merged.fastq.gz	C7	R2	NOT BS	Control
FAIL	Adapter Content	C7_NOT_BS_TTAGGC_R2_merged.fastq.gz	C7	R2	NOT BS	Control
FAIL	Kmer Content	C7_NOT_BS_TTAGGC_R2_merged.fastq.gz	C7	R2	NOT BS	Control
PASS	Basic Statistics	M5_ACTTGA_R2_merged.fastq.gz	M5	R2	BS	M. bovis
FAIL	Per base sequence quality	M5_ACTTGA_R2_merged.fastq.gz	M5	R2	BS	M. bovis
WARN	Per tile sequence quality	M5_ACTTGA_R2_merged.fastq.gz	M5	R2	BS	M. bovis
PASS	Per sequence quality scores	M5_ACTTGA_R2_merged.fastq.gz	M5	R2	BS	M. bovis
FAIL	Per base sequence content	M5_ACTTGA_R2_merged.fastq.gz	M5	R2	BS	M. bovis
WARN	Per sequence GC content	M5_ACTTGA_R2_merged.fastq.gz	M5	R2	BS	M. bovis
PASS	Per base N content	M5_ACTTGA_R2_merged.fastq.gz	M5	R2	BS	M. bovis
PASS	Sequence Length Distribution	M5_ACTTGA_R2_merged.fastq.gz	M5	R2	BS	M. bovis
WARN	Sequence Duplication Levels	M5_ACTTGA_R2_merged.fastq.gz	M5	R2	BS	M. bovis
WARN	Overrepresented sequences	M5_ACTTGA_R2_merged.fastq.gz	M5	R2	BS	M. bovis
FAIL	Adapter Content	M5_ACTTGA_R2_merged.fastq.gz	M5	R2	BS	M. bovis
FAIL	Kmer Content	M5_ACTTGA_R2_merged.fastq.gz	M5	R2	BS	M. bovis
PASS	Basic Statistics	C11_NOT_BS_GATCAG_R1_merged.fastq.gz	C11	R1	NOT BS	Control
PASS	Per base sequence quality	C11_NOT_BS_GATCAG_R1_merged.fastq.gz	C11	R1	NOT BS	Control
PASS	Per tile sequence quality	C11_NOT_BS_GATCAG_R1_merged.fastq.gz	C11	R1	NOT BS	Control
PASS	Per sequence quality scores	C11_NOT_BS_GATCAG_R1_merged.fastq.gz	C11	R1	NOT BS	Control
PASS	Per base sequence content	C11_NOT_BS_GATCAG_R1_merged.fastq.gz	C11	R1	NOT BS	Control
PASS	Per sequence GC content	C11_NOT_BS_GATCAG_R1_merged.fastq.gz	C11	R1	NOT BS	Control
PASS	Per base N content	C11_NOT_BS_GATCAG_R1_merged.fastq.gz	C11	R1	NOT BS	Control
PASS	Sequence Length Distribution	C11_NOT_BS_GATCAG_R1_merged.fastq.gz	C11	R1	NOT BS	Control
PASS	Sequence Duplication Levels	C11_NOT_BS_GATCAG_R1_merged.fastq.gz	C11	R1	NOT BS	Control
PASS	Overrepresented sequences	C11_NOT_BS_GATCAG_R1_merged.fastq.gz	C11	R1	NOT BS	Control
FAIL	Adapter Content	C11_NOT_BS_GATCAG_R1_merged.fastq.gz	C11	R1	NOT BS	Control
FAIL	Kmer Content	C11_NOT_BS_GATCAG_R1_merged.fastq.gz	C11	R1	NOT BS	Control
PASS	Basic Statistics	C5_NOT_BS_GATCAG_R2_merged.fastq.gz	C5	R2	NOT BS	Control
FAIL	Per base sequence quality	C5_NOT_BS_GATCAG_R2_merged.fastq.gz	C5	R2	NOT BS	Control
WARN	Per tile sequence quality	C5_NOT_BS_GATCAG_R2_merged.fastq.gz	C5	R2	NOT BS	Control
PASS	Per sequence quality scores	C5_NOT_BS_GATCAG_R2_merged.fastq.gz	C5	R2	NOT BS	Control
WARN	Per base sequence content	C5_NOT_BS_GATCAG_R2_merged.fastq.gz	C5	R2	NOT BS	Control
PASS	Per sequence GC content	C5_NOT_BS_GATCAG_R2_merged.fastq.gz	C5	R2	NOT BS	Control
PASS	Per base N content	C5_NOT_BS_GATCAG_R2_merged.fastq.gz	C5	R2	NOT BS	Control
PASS	Sequence Length Distribution	C5_NOT_BS_GATCAG_R2_merged.fastq.gz	C5	R2	NOT BS	Control
PASS	Sequence Duplication Levels	C5_NOT_BS_GATCAG_R2_merged.fastq.gz	C5	R2	NOT BS	Control
WARN	Overrepresented sequences	C5_NOT_BS_GATCAG_R2_merged.fastq.gz	C5	R2	NOT BS	Control
FAIL	Adapter Content	C5_NOT_BS_GATCAG_R2_merged.fastq.gz	C5	R2	NOT BS	Control
FAIL	Kmer Content	C5_NOT_BS_GATCAG_R2_merged.fastq.gz	C5	R2	NOT BS	Control
PASS	Basic Statistics	C12_TAGCTT_R2_merged.fastq.gz	C12	R2	BS	Control
PASS	Per base sequence quality	C12_TAGCTT_R2_merged.fastq.gz	C12	R2	BS	Control
WARN	Per tile sequence quality	C12_TAGCTT_R2_merged.fastq.gz	C12	R2	BS	Control
PASS	Per sequence quality scores	C12_TAGCTT_R2_merged.fastq.gz	C12	R2	BS	Control
FAIL	Per base sequence content	C12_TAGCTT_R2_merged.fastq.gz	C12	R2	BS	Control
WARN	Per sequence GC content	C12_TAGCTT_R2_merged.fastq.gz	C12	R2	BS	Control
PASS	Per base N content	C12_TAGCTT_R2_merged.fastq.gz	C12	R2	BS	Control
PASS	Sequence Length Distribution	C12_TAGCTT_R2_merged.fastq.gz	C12	R2	BS	Control
PASS	Sequence Duplication Levels	C12_TAGCTT_R2_merged.fastq.gz	C12	R2	BS	Control
PASS	Overrepresented sequences	C12_TAGCTT_R2_merged.fastq.gz	C12	R2	BS	Control
FAIL	Adapter Content	C12_TAGCTT_R2_merged.fastq.gz	C12	R2	BS	Control
FAIL	Kmer Content	C12_TAGCTT_R2_merged.fastq.gz	C12	R2	BS	Control
PASS	Basic Statistics	M8_ACAGTG_R2_merged.fastq.gz	M8	R2	BS	M. bovis
PASS	Per base sequence quality	M8_ACAGTG_R2_merged.fastq.gz	M8	R2	BS	M. bovis
WARN	Per tile sequence quality	M8_ACAGTG_R2_merged.fastq.gz	M8	R2	BS	M. bovis
PASS	Per sequence quality scores	M8_ACAGTG_R2_merged.fastq.gz	M8	R2	BS	M. bovis
FAIL	Per base sequence content	M8_ACAGTG_R2_merged.fastq.gz	M8	R2	BS	M. bovis
WARN	Per sequence GC content	M8_ACAGTG_R2_merged.fastq.gz	M8	R2	BS	M. bovis
PASS	Per base N content	M8_ACAGTG_R2_merged.fastq.gz	M8	R2	BS	M. bovis
PASS	Sequence Length Distribution	M8_ACAGTG_R2_merged.fastq.gz	M8	R2	BS	M. bovis
PASS	Sequence Duplication Levels	M8_ACAGTG_R2_merged.fastq.gz	M8	R2	BS	M. bovis
PASS	Overrepresented sequences	M8_ACAGTG_R2_merged.fastq.gz	M8	R2	BS	M. bovis
FAIL	Adapter Content	M8_ACAGTG_R2_merged.fastq.gz	M8	R2	BS	M. bovis
FAIL	Kmer Content	M8_ACAGTG_R2_merged.fastq.gz	M8	R2	BS	M. bovis
PASS	Basic Statistics	C6_TAGCTT_R2_merged.fastq.gz	C6	R2	BS	Control
FAIL	Per base sequence quality	C6_TAGCTT_R2_merged.fastq.gz	C6	R2	BS	Control
WARN	Per tile sequence quality	C6_TAGCTT_R2_merged.fastq.gz	C6	R2	BS	Control
PASS	Per sequence quality scores	C6_TAGCTT_R2_merged.fastq.gz	C6	R2	BS	Control
FAIL	Per base sequence content	C6_TAGCTT_R2_merged.fastq.gz	C6	R2	BS	Control
WARN	Per sequence GC content	C6_TAGCTT_R2_merged.fastq.gz	C6	R2	BS	Control
PASS	Per base N content	C6_TAGCTT_R2_merged.fastq.gz	C6	R2	BS	Control
PASS	Sequence Length Distribution	C6_TAGCTT_R2_merged.fastq.gz	C6	R2	BS	Control
PASS	Sequence Duplication Levels	C6_TAGCTT_R2_merged.fastq.gz	C6	R2	BS	Control
WARN	Overrepresented sequences	C6_TAGCTT_R2_merged.fastq.gz	C6	R2	BS	Control
FAIL	Adapter Content	C6_TAGCTT_R2_merged.fastq.gz	C6	R2	BS	Control
FAIL	Kmer Content	C6_TAGCTT_R2_merged.fastq.gz	C6	R2	BS	Control
PASS	Basic Statistics	C1_NOT_BS_TTAGGC_R1_merged.fastq.gz	C1	R1	NOT BS	Control
PASS	Per base sequence quality	C1_NOT_BS_TTAGGC_R1_merged.fastq.gz	C1	R1	NOT BS	Control
PASS	Per tile sequence quality	C1_NOT_BS_TTAGGC_R1_merged.fastq.gz	C1	R1	NOT BS	Control
PASS	Per sequence quality scores	C1_NOT_BS_TTAGGC_R1_merged.fastq.gz	C1	R1	NOT BS	Control
PASS	Per base sequence content	C1_NOT_BS_TTAGGC_R1_merged.fastq.gz	C1	R1	NOT BS	Control
PASS	Per sequence GC content	C1_NOT_BS_TTAGGC_R1_merged.fastq.gz	C1	R1	NOT BS	Control
PASS	Per base N content	C1_NOT_BS_TTAGGC_R1_merged.fastq.gz	C1	R1	NOT BS	Control
PASS	Sequence Length Distribution	C1_NOT_BS_TTAGGC_R1_merged.fastq.gz	C1	R1	NOT BS	Control
PASS	Sequence Duplication Levels	C1_NOT_BS_TTAGGC_R1_merged.fastq.gz	C1	R1	NOT BS	Control
PASS	Overrepresented sequences	C1_NOT_BS_TTAGGC_R1_merged.fastq.gz	C1	R1	NOT BS	Control
FAIL	Adapter Content	C1_NOT_BS_TTAGGC_R1_merged.fastq.gz	C1	R1	NOT BS	Control
FAIL	Kmer Content	C1_NOT_BS_TTAGGC_R1_merged.fastq.gz	C1	R1	NOT BS	Control
PASS	Basic Statistics	C4_TGACCA_R1_merged.fastq.gz	C4	R1	BS	Control
PASS	Per base sequence quality	C4_TGACCA_R1_merged.fastq.gz	C4	R1	BS	Control
PASS	Per tile sequence quality	C4_TGACCA_R1_merged.fastq.gz	C4	R1	BS	Control
PASS	Per sequence quality scores	C4_TGACCA_R1_merged.fastq.gz	C4	R1	BS	Control
FAIL	Per base sequence content	C4_TGACCA_R1_merged.fastq.gz	C4	R1	BS	Control
WARN	Per sequence GC content	C4_TGACCA_R1_merged.fastq.gz	C4	R1	BS	Control
PASS	Per base N content	C4_TGACCA_R1_merged.fastq.gz	C4	R1	BS	Control
PASS	Sequence Length Distribution	C4_TGACCA_R1_merged.fastq.gz	C4	R1	BS	Control
PASS	Sequence Duplication Levels	C4_TGACCA_R1_merged.fastq.gz	C4	R1	BS	Control
PASS	Overrepresented sequences	C4_TGACCA_R1_merged.fastq.gz	C4	R1	BS	Control
FAIL	Adapter Content	C4_TGACCA_R1_merged.fastq.gz	C4	R1	BS	Control
FAIL	Kmer Content	C4_TGACCA_R1_merged.fastq.gz	C4	R1	BS	Control
PASS	Basic Statistics	C6_NOT_BS_CTTGTA_R2_merged.fastq.gz	C6	R2	NOT BS	Control
FAIL	Per base sequence quality	C6_NOT_BS_CTTGTA_R2_merged.fastq.gz	C6	R2	NOT BS	Control
WARN	Per tile sequence quality	C6_NOT_BS_CTTGTA_R2_merged.fastq.gz	C6	R2	NOT BS	Control
PASS	Per sequence quality scores	C6_NOT_BS_CTTGTA_R2_merged.fastq.gz	C6	R2	NOT BS	Control
FAIL	Per base sequence content	C6_NOT_BS_CTTGTA_R2_merged.fastq.gz	C6	R2	NOT BS	Control
PASS	Per sequence GC content	C6_NOT_BS_CTTGTA_R2_merged.fastq.gz	C6	R2	NOT BS	Control
PASS	Per base N content	C6_NOT_BS_CTTGTA_R2_merged.fastq.gz	C6	R2	NOT BS	Control
PASS	Sequence Length Distribution	C6_NOT_BS_CTTGTA_R2_merged.fastq.gz	C6	R2	NOT BS	Control
PASS	Sequence Duplication Levels	C6_NOT_BS_CTTGTA_R2_merged.fastq.gz	C6	R2	NOT BS	Control
WARN	Overrepresented sequences	C6_NOT_BS_CTTGTA_R2_merged.fastq.gz	C6	R2	NOT BS	Control
FAIL	Adapter Content	C6_NOT_BS_CTTGTA_R2_merged.fastq.gz	C6	R2	NOT BS	Control
FAIL	Kmer Content	C6_NOT_BS_CTTGTA_R2_merged.fastq.gz	C6	R2	NOT BS	Control
PASS	Basic Statistics	C11_NOT_BS_GATCAG_R2_merged.fastq.gz	C11	R2	NOT BS	Control
FAIL	Per base sequence quality	C11_NOT_BS_GATCAG_R2_merged.fastq.gz	C11	R2	NOT BS	Control
WARN	Per tile sequence quality	C11_NOT_BS_GATCAG_R2_merged.fastq.gz	C11	R2	NOT BS	Control
PASS	Per sequence quality scores	C11_NOT_BS_GATCAG_R2_merged.fastq.gz	C11	R2	NOT BS	Control
WARN	Per base sequence content	C11_NOT_BS_GATCAG_R2_merged.fastq.gz	C11	R2	NOT BS	Control
PASS	Per sequence GC content	C11_NOT_BS_GATCAG_R2_merged.fastq.gz	C11	R2	NOT BS	Control
PASS	Per base N content	C11_NOT_BS_GATCAG_R2_merged.fastq.gz	C11	R2	NOT BS	Control
PASS	Sequence Length Distribution	C11_NOT_BS_GATCAG_R2_merged.fastq.gz	C11	R2	NOT BS	Control
PASS	Sequence Duplication Levels	C11_NOT_BS_GATCAG_R2_merged.fastq.gz	C11	R2	NOT BS	Control
PASS	Overrepresented sequences	C11_NOT_BS_GATCAG_R2_merged.fastq.gz	C11	R2	NOT BS	Control
FAIL	Adapter Content	C11_NOT_BS_GATCAG_R2_merged.fastq.gz	C11	R2	NOT BS	Control
FAIL	Kmer Content	C11_NOT_BS_GATCAG_R2_merged.fastq.gz	C11	R2	NOT BS	Control
PASS	Basic Statistics	C8_TGACCA_R1_merged.fastq.gz	C8	R1	BS	Control
PASS	Per base sequence quality	C8_TGACCA_R1_merged.fastq.gz	C8	R1	BS	Control
PASS	Per tile sequence quality	C8_TGACCA_R1_merged.fastq.gz	C8	R1	BS	Control
PASS	Per sequence quality scores	C8_TGACCA_R1_merged.fastq.gz	C8	R1	BS	Control
FAIL	Per base sequence content	C8_TGACCA_R1_merged.fastq.gz	C8	R1	BS	Control
PASS	Per sequence GC content	C8_TGACCA_R1_merged.fastq.gz	C8	R1	BS	Control
PASS	Per base N content	C8_TGACCA_R1_merged.fastq.gz	C8	R1	BS	Control
PASS	Sequence Length Distribution	C8_TGACCA_R1_merged.fastq.gz	C8	R1	BS	Control
PASS	Sequence Duplication Levels	C8_TGACCA_R1_merged.fastq.gz	C8	R1	BS	Control
PASS	Overrepresented sequences	C8_TGACCA_R1_merged.fastq.gz	C8	R1	BS	Control
FAIL	Adapter Content	C8_TGACCA_R1_merged.fastq.gz	C8	R1	BS	Control
FAIL	Kmer Content	C8_TGACCA_R1_merged.fastq.gz	C8	R1	BS	Control
PASS	Basic Statistics	C8_NOT_BS_GCCAAT_R2_merged.fastq.gz	C8	R2	NOT BS	Control
FAIL	Per base sequence quality	C8_NOT_BS_GCCAAT_R2_merged.fastq.gz	C8	R2	NOT BS	Control
WARN	Per tile sequence quality	C8_NOT_BS_GCCAAT_R2_merged.fastq.gz	C8	R2	NOT BS	Control
PASS	Per sequence quality scores	C8_NOT_BS_GCCAAT_R2_merged.fastq.gz	C8	R2	NOT BS	Control
WARN	Per base sequence content	C8_NOT_BS_GCCAAT_R2_merged.fastq.gz	C8	R2	NOT BS	Control
PASS	Per sequence GC content	C8_NOT_BS_GCCAAT_R2_merged.fastq.gz	C8	R2	NOT BS	Control
PASS	Per base N content	C8_NOT_BS_GCCAAT_R2_merged.fastq.gz	C8	R2	NOT BS	Control
PASS	Sequence Length Distribution	C8_NOT_BS_GCCAAT_R2_merged.fastq.gz	C8	R2	NOT BS	Control
PASS	Sequence Duplication Levels	C8_NOT_BS_GCCAAT_R2_merged.fastq.gz	C8	R2	NOT BS	Control
PASS	Overrepresented sequences	C8_NOT_BS_GCCAAT_R2_merged.fastq.gz	C8	R2	NOT BS	Control
FAIL	Adapter Content	C8_NOT_BS_GCCAAT_R2_merged.fastq.gz	C8	R2	NOT BS	Control
FAIL	Kmer Content	C8_NOT_BS_GCCAAT_R2_merged.fastq.gz	C8	R2	NOT BS	Control
PASS	Basic Statistics	M11_ACTTGA_R1_merged.fastq.gz	M11	R1	BS	M. bovis
PASS	Per base sequence quality	M11_ACTTGA_R1_merged.fastq.gz	M11	R1	BS	M. bovis
PASS	Per tile sequence quality	M11_ACTTGA_R1_merged.fastq.gz	M11	R1	BS	M. bovis
PASS	Per sequence quality scores	M11_ACTTGA_R1_merged.fastq.gz	M11	R1	BS	M. bovis
FAIL	Per base sequence content	M11_ACTTGA_R1_merged.fastq.gz	M11	R1	BS	M. bovis
WARN	Per sequence GC content	M11_ACTTGA_R1_merged.fastq.gz	M11	R1	BS	M. bovis
PASS	Per base N content	M11_ACTTGA_R1_merged.fastq.gz	M11	R1	BS	M. bovis
PASS	Sequence Length Distribution	M11_ACTTGA_R1_merged.fastq.gz	M11	R1	BS	M. bovis
PASS	Sequence Duplication Levels	M11_ACTTGA_R1_merged.fastq.gz	M11	R1	BS	M. bovis
PASS	Overrepresented sequences	M11_ACTTGA_R1_merged.fastq.gz	M11	R1	BS	M. bovis
FAIL	Adapter Content	M11_ACTTGA_R1_merged.fastq.gz	M11	R1	BS	M. bovis
FAIL	Kmer Content	M11_ACTTGA_R1_merged.fastq.gz	M11	R1	BS	M. bovis
PASS	Basic Statistics	C5_CAGATC_R2_merged.fastq.gz	C5	R2	BS	Control
FAIL	Per base sequence quality	C5_CAGATC_R2_merged.fastq.gz	C5	R2	BS	Control
WARN	Per tile sequence quality	C5_CAGATC_R2_merged.fastq.gz	C5	R2	BS	Control
PASS	Per sequence quality scores	C5_CAGATC_R2_merged.fastq.gz	C5	R2	BS	Control
FAIL	Per base sequence content	C5_CAGATC_R2_merged.fastq.gz	C5	R2	BS	Control
WARN	Per sequence GC content	C5_CAGATC_R2_merged.fastq.gz	C5	R2	BS	Control
PASS	Per base N content	C5_CAGATC_R2_merged.fastq.gz	C5	R2	BS	Control
PASS	Sequence Length Distribution	C5_CAGATC_R2_merged.fastq.gz	C5	R2	BS	Control
PASS	Sequence Duplication Levels	C5_CAGATC_R2_merged.fastq.gz	C5	R2	BS	Control
WARN	Overrepresented sequences	C5_CAGATC_R2_merged.fastq.gz	C5	R2	BS	Control
FAIL	Adapter Content	C5_CAGATC_R2_merged.fastq.gz	C5	R2	BS	Control
FAIL	Kmer Content	C5_CAGATC_R2_merged.fastq.gz	C5	R2	BS	Control
PASS	Basic Statistics	M5_ACTTGA_R1_merged.fastq.gz	M5	R1	BS	M. bovis
PASS	Per base sequence quality	M5_ACTTGA_R1_merged.fastq.gz	M5	R1	BS	M. bovis
PASS	Per tile sequence quality	M5_ACTTGA_R1_merged.fastq.gz	M5	R1	BS	M. bovis
PASS	Per sequence quality scores	M5_ACTTGA_R1_merged.fastq.gz	M5	R1	BS	M. bovis
FAIL	Per base sequence content	M5_ACTTGA_R1_merged.fastq.gz	M5	R1	BS	M. bovis
WARN	Per sequence GC content	M5_ACTTGA_R1_merged.fastq.gz	M5	R1	BS	M. bovis
PASS	Per base N content	M5_ACTTGA_R1_merged.fastq.gz	M5	R1	BS	M. bovis
PASS	Sequence Length Distribution	M5_ACTTGA_R1_merged.fastq.gz	M5	R1	BS	M. bovis
WARN	Sequence Duplication Levels	M5_ACTTGA_R1_merged.fastq.gz	M5	R1	BS	M. bovis
WARN	Overrepresented sequences	M5_ACTTGA_R1_merged.fastq.gz	M5	R1	BS	M. bovis
FAIL	Adapter Content	M5_ACTTGA_R1_merged.fastq.gz	M5	R1	BS	M. bovis
FAIL	Kmer Content	M5_ACTTGA_R1_merged.fastq.gz	M5	R1	BS	M. bovis
PASS	Basic Statistics	M6_GGCTAC_R2_merged.fastq.gz	M6	R2	BS	M. bovis
FAIL	Per base sequence quality	M6_GGCTAC_R2_merged.fastq.gz	M6	R2	BS	M. bovis
WARN	Per tile sequence quality	M6_GGCTAC_R2_merged.fastq.gz	M6	R2	BS	M. bovis
PASS	Per sequence quality scores	M6_GGCTAC_R2_merged.fastq.gz	M6	R2	BS	M. bovis
FAIL	Per base sequence content	M6_GGCTAC_R2_merged.fastq.gz	M6	R2	BS	M. bovis
WARN	Per sequence GC content	M6_GGCTAC_R2_merged.fastq.gz	M6	R2	BS	M. bovis
PASS	Per base N content	M6_GGCTAC_R2_merged.fastq.gz	M6	R2	BS	M. bovis
PASS	Sequence Length Distribution	M6_GGCTAC_R2_merged.fastq.gz	M6	R2	BS	M. bovis
PASS	Sequence Duplication Levels	M6_GGCTAC_R2_merged.fastq.gz	M6	R2	BS	M. bovis
WARN	Overrepresented sequences	M6_GGCTAC_R2_merged.fastq.gz	M6	R2	BS	M. bovis
FAIL	Adapter Content	M6_GGCTAC_R2_merged.fastq.gz	M6	R2	BS	M. bovis
FAIL	Kmer Content	M6_GGCTAC_R2_merged.fastq.gz	M6	R2	BS	M. bovis
PASS	Basic Statistics	M1_CGATGT_R1_merged.fastq.gz	M1	R1	BS	M. bovis
PASS	Per base sequence quality	M1_CGATGT_R1_merged.fastq.gz	M1	R1	BS	M. bovis
PASS	Per tile sequence quality	M1_CGATGT_R1_merged.fastq.gz	M1	R1	BS	M. bovis
PASS	Per sequence quality scores	M1_CGATGT_R1_merged.fastq.gz	M1	R1	BS	M. bovis
FAIL	Per base sequence content	M1_CGATGT_R1_merged.fastq.gz	M1	R1	BS	M. bovis
WARN	Per sequence GC content	M1_CGATGT_R1_merged.fastq.gz	M1	R1	BS	M. bovis
PASS	Per base N content	M1_CGATGT_R1_merged.fastq.gz	M1	R1	BS	M. bovis
PASS	Sequence Length Distribution	M1_CGATGT_R1_merged.fastq.gz	M1	R1	BS	M. bovis
PASS	Sequence Duplication Levels	M1_CGATGT_R1_merged.fastq.gz	M1	R1	BS	M. bovis
PASS	Overrepresented sequences	M1_CGATGT_R1_merged.fastq.gz	M1	R1	BS	M. bovis
FAIL	Adapter Content	M1_CGATGT_R1_merged.fastq.gz	M1	R1	BS	M. bovis
FAIL	Kmer Content	M1_CGATGT_R1_merged.fastq.gz	M1	R1	BS	M. bovis
PASS	Basic Statistics	M12_GGCTAC_R1_merged.fastq.gz	M12	R1	BS	M. bovis
PASS	Per base sequence quality	M12_GGCTAC_R1_merged.fastq.gz	M12	R1	BS	M. bovis
PASS	Per tile sequence quality	M12_GGCTAC_R1_merged.fastq.gz	M12	R1	BS	M. bovis
PASS	Per sequence quality scores	M12_GGCTAC_R1_merged.fastq.gz	M12	R1	BS	M. bovis
FAIL	Per base sequence content	M12_GGCTAC_R1_merged.fastq.gz	M12	R1	BS	M. bovis
WARN	Per sequence GC content	M12_GGCTAC_R1_merged.fastq.gz	M12	R1	BS	M. bovis
PASS	Per base N content	M12_GGCTAC_R1_merged.fastq.gz	M12	R1	BS	M. bovis
PASS	Sequence Length Distribution	M12_GGCTAC_R1_merged.fastq.gz	M12	R1	BS	M. bovis
PASS	Sequence Duplication Levels	M12_GGCTAC_R1_merged.fastq.gz	M12	R1	BS	M. bovis
PASS	Overrepresented sequences	M12_GGCTAC_R1_merged.fastq.gz	M12	R1	BS	M. bovis
FAIL	Adapter Content	M12_GGCTAC_R1_merged.fastq.gz	M12	R1	BS	M. bovis
FAIL	Kmer Content	M12_GGCTAC_R1_merged.fastq.gz	M12	R1	BS	M. bovis
PASS	Basic Statistics	M8_ACAGTG_R1_merged.fastq.gz	M8	R1	BS	M. bovis
PASS	Per base sequence quality	M8_ACAGTG_R1_merged.fastq.gz	M8	R1	BS	M. bovis
PASS	Per tile sequence quality	M8_ACAGTG_R1_merged.fastq.gz	M8	R1	BS	M. bovis
PASS	Per sequence quality scores	M8_ACAGTG_R1_merged.fastq.gz	M8	R1	BS	M. bovis
FAIL	Per base sequence content	M8_ACAGTG_R1_merged.fastq.gz	M8	R1	BS	M. bovis
WARN	Per sequence GC content	M8_ACAGTG_R1_merged.fastq.gz	M8	R1	BS	M. bovis
PASS	Per base N content	M8_ACAGTG_R1_merged.fastq.gz	M8	R1	BS	M. bovis
PASS	Sequence Length Distribution	M8_ACAGTG_R1_merged.fastq.gz	M8	R1	BS	M. bovis
PASS	Sequence Duplication Levels	M8_ACAGTG_R1_merged.fastq.gz	M8	R1	BS	M. bovis
PASS	Overrepresented sequences	M8_ACAGTG_R1_merged.fastq.gz	M8	R1	BS	M. bovis
FAIL	Adapter Content	M8_ACAGTG_R1_merged.fastq.gz	M8	R1	BS	M. bovis
FAIL	Kmer Content	M8_ACAGTG_R1_merged.fastq.gz	M8	R1	BS	M. bovis
PASS	Basic Statistics	C12_TAGCTT_R1_merged.fastq.gz	C12	R1	BS	Control
PASS	Per base sequence quality	C12_TAGCTT_R1_merged.fastq.gz	C12	R1	BS	Control
PASS	Per tile sequence quality	C12_TAGCTT_R1_merged.fastq.gz	C12	R1	BS	Control
PASS	Per sequence quality scores	C12_TAGCTT_R1_merged.fastq.gz	C12	R1	BS	Control
FAIL	Per base sequence content	C12_TAGCTT_R1_merged.fastq.gz	C12	R1	BS	Control
WARN	Per sequence GC content	C12_TAGCTT_R1_merged.fastq.gz	C12	R1	BS	Control
PASS	Per base N content	C12_TAGCTT_R1_merged.fastq.gz	C12	R1	BS	Control
PASS	Sequence Length Distribution	C12_TAGCTT_R1_merged.fastq.gz	C12	R1	BS	Control
PASS	Sequence Duplication Levels	C12_TAGCTT_R1_merged.fastq.gz	C12	R1	BS	Control
PASS	Overrepresented sequences	C12_TAGCTT_R1_merged.fastq.gz	C12	R1	BS	Control
FAIL	Adapter Content	C12_TAGCTT_R1_merged.fastq.gz	C12	R1	BS	Control
FAIL	Kmer Content	C12_TAGCTT_R1_merged.fastq.gz	C12	R1	BS	Control
PASS	Basic Statistics	C1_ATCACG_R2_merged.fastq.gz	C1	R2	BS	Control
FAIL	Per base sequence quality	C1_ATCACG_R2_merged.fastq.gz	C1	R2	BS	Control
WARN	Per tile sequence quality	C1_ATCACG_R2_merged.fastq.gz	C1	R2	BS	Control
PASS	Per sequence quality scores	C1_ATCACG_R2_merged.fastq.gz	C1	R2	BS	Control
FAIL	Per base sequence content	C1_ATCACG_R2_merged.fastq.gz	C1	R2	BS	Control
WARN	Per sequence GC content	C1_ATCACG_R2_merged.fastq.gz	C1	R2	BS	Control
PASS	Per base N content	C1_ATCACG_R2_merged.fastq.gz	C1	R2	BS	Control
PASS	Sequence Length Distribution	C1_ATCACG_R2_merged.fastq.gz	C1	R2	BS	Control
PASS	Sequence Duplication Levels	C1_ATCACG_R2_merged.fastq.gz	C1	R2	BS	Control
WARN	Overrepresented sequences	C1_ATCACG_R2_merged.fastq.gz	C1	R2	BS	Control
FAIL	Adapter Content	C1_ATCACG_R2_merged.fastq.gz	C1	R2	BS	Control
FAIL	Kmer Content	C1_ATCACG_R2_merged.fastq.gz	C1	R2	BS	Control
PASS	Basic Statistics	C4_NOT_BS_GCCAAT_R2_merged.fastq.gz	C4	R2	NOT BS	Control
FAIL	Per base sequence quality	C4_NOT_BS_GCCAAT_R2_merged.fastq.gz	C4	R2	NOT BS	Control
WARN	Per tile sequence quality	C4_NOT_BS_GCCAAT_R2_merged.fastq.gz	C4	R2	NOT BS	Control
PASS	Per sequence quality scores	C4_NOT_BS_GCCAAT_R2_merged.fastq.gz	C4	R2	NOT BS	Control
FAIL	Per base sequence content	C4_NOT_BS_GCCAAT_R2_merged.fastq.gz	C4	R2	NOT BS	Control
PASS	Per sequence GC content	C4_NOT_BS_GCCAAT_R2_merged.fastq.gz	C4	R2	NOT BS	Control
PASS	Per base N content	C4_NOT_BS_GCCAAT_R2_merged.fastq.gz	C4	R2	NOT BS	Control
PASS	Sequence Length Distribution	C4_NOT_BS_GCCAAT_R2_merged.fastq.gz	C4	R2	NOT BS	Control
PASS	Sequence Duplication Levels	C4_NOT_BS_GCCAAT_R2_merged.fastq.gz	C4	R2	NOT BS	Control
WARN	Overrepresented sequences	C4_NOT_BS_GCCAAT_R2_merged.fastq.gz	C4	R2	NOT BS	Control
FAIL	Adapter Content	C4_NOT_BS_GCCAAT_R2_merged.fastq.gz	C4	R2	NOT BS	Control
FAIL	Kmer Content	C4_NOT_BS_GCCAAT_R2_merged.fastq.gz	C4	R2	NOT BS	Control
PASS	Basic Statistics	C6_TAGCTT_R1_merged.fastq.gz	C6	R1	BS	Control
PASS	Per base sequence quality	C6_TAGCTT_R1_merged.fastq.gz	C6	R1	BS	Control
PASS	Per tile sequence quality	C6_TAGCTT_R1_merged.fastq.gz	C6	R1	BS	Control
PASS	Per sequence quality scores	C6_TAGCTT_R1_merged.fastq.gz	C6	R1	BS	Control
FAIL	Per base sequence content	C6_TAGCTT_R1_merged.fastq.gz	C6	R1	BS	Control
WARN	Per sequence GC content	C6_TAGCTT_R1_merged.fastq.gz	C6	R1	BS	Control
PASS	Per base N content	C6_TAGCTT_R1_merged.fastq.gz	C6	R1	BS	Control
PASS	Sequence Length Distribution	C6_TAGCTT_R1_merged.fastq.gz	C6	R1	BS	Control
PASS	Sequence Duplication Levels	C6_TAGCTT_R1_merged.fastq.gz	C6	R1	BS	Control
PASS	Overrepresented sequences	C6_TAGCTT_R1_merged.fastq.gz	C6	R1	BS	Control
FAIL	Adapter Content	C6_TAGCTT_R1_merged.fastq.gz	C6	R1	BS	Control
FAIL	Kmer Content	C6_TAGCTT_R1_merged.fastq.gz	C6	R1	BS	Control
PASS	Basic Statistics	M1_CGATGT_R2_merged.fastq.gz	M1	R2	BS	M. bovis
FAIL	Per base sequence quality	M1_CGATGT_R2_merged.fastq.gz	M1	R2	BS	M. bovis
WARN	Per tile sequence quality	M1_CGATGT_R2_merged.fastq.gz	M1	R2	BS	M. bovis
PASS	Per sequence quality scores	M1_CGATGT_R2_merged.fastq.gz	M1	R2	BS	M. bovis
FAIL	Per base sequence content	M1_CGATGT_R2_merged.fastq.gz	M1	R2	BS	M. bovis
WARN	Per sequence GC content	M1_CGATGT_R2_merged.fastq.gz	M1	R2	BS	M. bovis
PASS	Per base N content	M1_CGATGT_R2_merged.fastq.gz	M1	R2	BS	M. bovis
PASS	Sequence Length Distribution	M1_CGATGT_R2_merged.fastq.gz	M1	R2	BS	M. bovis
PASS	Sequence Duplication Levels	M1_CGATGT_R2_merged.fastq.gz	M1	R2	BS	M. bovis
WARN	Overrepresented sequences	M1_CGATGT_R2_merged.fastq.gz	M1	R2	BS	M. bovis
FAIL	Adapter Content	M1_CGATGT_R2_merged.fastq.gz	M1	R2	BS	M. bovis
FAIL	Kmer Content	M1_CGATGT_R2_merged.fastq.gz	M1	R2	BS	M. bovis
PASS	Basic Statistics	C5_NOT_BS_GATCAG_R1_merged.fastq.gz	C5	R1	NOT BS	Control
PASS	Per base sequence quality	C5_NOT_BS_GATCAG_R1_merged.fastq.gz	C5	R1	NOT BS	Control
PASS	Per tile sequence quality	C5_NOT_BS_GATCAG_R1_merged.fastq.gz	C5	R1	NOT BS	Control
PASS	Per sequence quality scores	C5_NOT_BS_GATCAG_R1_merged.fastq.gz	C5	R1	NOT BS	Control
PASS	Per base sequence content	C5_NOT_BS_GATCAG_R1_merged.fastq.gz	C5	R1	NOT BS	Control
PASS	Per sequence GC content	C5_NOT_BS_GATCAG_R1_merged.fastq.gz	C5	R1	NOT BS	Control
PASS	Per base N content	C5_NOT_BS_GATCAG_R1_merged.fastq.gz	C5	R1	NOT BS	Control
PASS	Sequence Length Distribution	C5_NOT_BS_GATCAG_R1_merged.fastq.gz	C5	R1	NOT BS	Control
PASS	Sequence Duplication Levels	C5_NOT_BS_GATCAG_R1_merged.fastq.gz	C5	R1	NOT BS	Control
PASS	Overrepresented sequences	C5_NOT_BS_GATCAG_R1_merged.fastq.gz	C5	R1	NOT BS	Control
FAIL	Adapter Content	C5_NOT_BS_GATCAG_R1_merged.fastq.gz	C5	R1	NOT BS	Control
FAIL	Kmer Content	C5_NOT_BS_GATCAG_R1_merged.fastq.gz	C5	R1	NOT BS	Control
PASS	Basic Statistics	C12_NOT_BS_CTTGTA_R1_merged.fastq.gz	C12	R1	NOT BS	Control
PASS	Per base sequence quality	C12_NOT_BS_CTTGTA_R1_merged.fastq.gz	C12	R1	NOT BS	Control
PASS	Per tile sequence quality	C12_NOT_BS_CTTGTA_R1_merged.fastq.gz	C12	R1	NOT BS	Control
PASS	Per sequence quality scores	C12_NOT_BS_CTTGTA_R1_merged.fastq.gz	C12	R1	NOT BS	Control
PASS	Per base sequence content	C12_NOT_BS_CTTGTA_R1_merged.fastq.gz	C12	R1	NOT BS	Control
PASS	Per sequence GC content	C12_NOT_BS_CTTGTA_R1_merged.fastq.gz	C12	R1	NOT BS	Control
PASS	Per base N content	C12_NOT_BS_CTTGTA_R1_merged.fastq.gz	C12	R1	NOT BS	Control
PASS	Sequence Length Distribution	C12_NOT_BS_CTTGTA_R1_merged.fastq.gz	C12	R1	NOT BS	Control
PASS	Sequence Duplication Levels	C12_NOT_BS_CTTGTA_R1_merged.fastq.gz	C12	R1	NOT BS	Control
PASS	Overrepresented sequences	C12_NOT_BS_CTTGTA_R1_merged.fastq.gz	C12	R1	NOT BS	Control
FAIL	Adapter Content	C12_NOT_BS_CTTGTA_R1_merged.fastq.gz	C12	R1	NOT BS	Control
FAIL	Kmer Content	C12_NOT_BS_CTTGTA_R1_merged.fastq.gz	C12	R1	NOT BS	Control
PASS	Basic Statistics	M12_GGCTAC_R2_merged.fastq.gz	M12	R2	BS	M. bovis
FAIL	Per base sequence quality	M12_GGCTAC_R2_merged.fastq.gz	M12	R2	BS	M. bovis
WARN	Per tile sequence quality	M12_GGCTAC_R2_merged.fastq.gz	M12	R2	BS	M. bovis
PASS	Per sequence quality scores	M12_GGCTAC_R2_merged.fastq.gz	M12	R2	BS	M. bovis
FAIL	Per base sequence content	M12_GGCTAC_R2_merged.fastq.gz	M12	R2	BS	M. bovis
WARN	Per sequence GC content	M12_GGCTAC_R2_merged.fastq.gz	M12	R2	BS	M. bovis
PASS	Per base N content	M12_GGCTAC_R2_merged.fastq.gz	M12	R2	BS	M. bovis
PASS	Sequence Length Distribution	M12_GGCTAC_R2_merged.fastq.gz	M12	R2	BS	M. bovis
PASS	Sequence Duplication Levels	M12_GGCTAC_R2_merged.fastq.gz	M12	R2	BS	M. bovis
PASS	Overrepresented sequences	M12_GGCTAC_R2_merged.fastq.gz	M12	R2	BS	M. bovis
FAIL	Adapter Content	M12_GGCTAC_R2_merged.fastq.gz	M12	R2	BS	M. bovis
FAIL	Kmer Content	M12_GGCTAC_R2_merged.fastq.gz	M12	R2	BS	M. bovis
PASS	Basic Statistics	C7_ATCACG_R1_merged.fastq.gz	C7	R1	BS	Control
PASS	Per base sequence quality	C7_ATCACG_R1_merged.fastq.gz	C7	R1	BS	Control
PASS	Per tile sequence quality	C7_ATCACG_R1_merged.fastq.gz	C7	R1	BS	Control
PASS	Per sequence quality scores	C7_ATCACG_R1_merged.fastq.gz	C7	R1	BS	Control
FAIL	Per base sequence content	C7_ATCACG_R1_merged.fastq.gz	C7	R1	BS	Control
WARN	Per sequence GC content	C7_ATCACG_R1_merged.fastq.gz	C7	R1	BS	Control
PASS	Per base N content	C7_ATCACG_R1_merged.fastq.gz	C7	R1	BS	Control
PASS	Sequence Length Distribution	C7_ATCACG_R1_merged.fastq.gz	C7	R1	BS	Control
PASS	Sequence Duplication Levels	C7_ATCACG_R1_merged.fastq.gz	C7	R1	BS	Control
PASS	Overrepresented sequences	C7_ATCACG_R1_merged.fastq.gz	C7	R1	BS	Control
FAIL	Adapter Content	C7_ATCACG_R1_merged.fastq.gz	C7	R1	BS	Control
FAIL	Kmer Content	C7_ATCACG_R1_merged.fastq.gz	C7	R1	BS	Control
PASS	Basic Statistics	C12_NOT_BS_CTTGTA_R2_merged.fastq.gz	C12	R2	NOT BS	Control
FAIL	Per base sequence quality	C12_NOT_BS_CTTGTA_R2_merged.fastq.gz	C12	R2	NOT BS	Control
WARN	Per tile sequence quality	C12_NOT_BS_CTTGTA_R2_merged.fastq.gz	C12	R2	NOT BS	Control
PASS	Per sequence quality scores	C12_NOT_BS_CTTGTA_R2_merged.fastq.gz	C12	R2	NOT BS	Control
WARN	Per base sequence content	C12_NOT_BS_CTTGTA_R2_merged.fastq.gz	C12	R2	NOT BS	Control
PASS	Per sequence GC content	C12_NOT_BS_CTTGTA_R2_merged.fastq.gz	C12	R2	NOT BS	Control
PASS	Per base N content	C12_NOT_BS_CTTGTA_R2_merged.fastq.gz	C12	R2	NOT BS	Control
PASS	Sequence Length Distribution	C12_NOT_BS_CTTGTA_R2_merged.fastq.gz	C12	R2	NOT BS	Control
PASS	Sequence Duplication Levels	C12_NOT_BS_CTTGTA_R2_merged.fastq.gz	C12	R2	NOT BS	Control
PASS	Overrepresented sequences	C12_NOT_BS_CTTGTA_R2_merged.fastq.gz	C12	R2	NOT BS	Control
FAIL	Adapter Content	C12_NOT_BS_CTTGTA_R2_merged.fastq.gz	C12	R2	NOT BS	Control
FAIL	Kmer Content	C12_NOT_BS_CTTGTA_R2_merged.fastq.gz	C12	R2	NOT BS	Control
PASS	Basic Statistics	C7_ATCACG_R2_merged.fastq.gz	C7	R2	BS	Control
PASS	Per base sequence quality	C7_ATCACG_R2_merged.fastq.gz	C7	R2	BS	Control
WARN	Per tile sequence quality	C7_ATCACG_R2_merged.fastq.gz	C7	R2	BS	Control
PASS	Per sequence quality scores	C7_ATCACG_R2_merged.fastq.gz	C7	R2	BS	Control
FAIL	Per base sequence content	C7_ATCACG_R2_merged.fastq.gz	C7	R2	BS	Control
WARN	Per sequence GC content	C7_ATCACG_R2_merged.fastq.gz	C7	R2	BS	Control
PASS	Per base N content	C7_ATCACG_R2_merged.fastq.gz	C7	R2	BS	Control
PASS	Sequence Length Distribution	C7_ATCACG_R2_merged.fastq.gz	C7	R2	BS	Control
PASS	Sequence Duplication Levels	C7_ATCACG_R2_merged.fastq.gz	C7	R2	BS	Control
PASS	Overrepresented sequences	C7_ATCACG_R2_merged.fastq.gz	C7	R2	BS	Control
FAIL	Adapter Content	C7_ATCACG_R2_merged.fastq.gz	C7	R2	BS	Control
FAIL	Kmer Content	C7_ATCACG_R2_merged.fastq.gz	C7	R2	BS	Control
PASS	Basic Statistics	M7_CGATGT_R2_merged.fastq.gz	M7	R2	BS	M. bovis
FAIL	Per base sequence quality	M7_CGATGT_R2_merged.fastq.gz	M7	R2	BS	M. bovis
WARN	Per tile sequence quality	M7_CGATGT_R2_merged.fastq.gz	M7	R2	BS	M. bovis
PASS	Per sequence quality scores	M7_CGATGT_R2_merged.fastq.gz	M7	R2	BS	M. bovis
FAIL	Per base sequence content	M7_CGATGT_R2_merged.fastq.gz	M7	R2	BS	M. bovis
WARN	Per sequence GC content	M7_CGATGT_R2_merged.fastq.gz	M7	R2	BS	M. bovis
PASS	Per base N content	M7_CGATGT_R2_merged.fastq.gz	M7	R2	BS	M. bovis
PASS	Sequence Length Distribution	M7_CGATGT_R2_merged.fastq.gz	M7	R2	BS	M. bovis
PASS	Sequence Duplication Levels	M7_CGATGT_R2_merged.fastq.gz	M7	R2	BS	M. bovis
PASS	Overrepresented sequences	M7_CGATGT_R2_merged.fastq.gz	M7	R2	BS	M. bovis
FAIL	Adapter Content	M7_CGATGT_R2_merged.fastq.gz	M7	R2	BS	M. bovis
FAIL	Kmer Content	M7_CGATGT_R2_merged.fastq.gz	M7	R2	BS	M. bovis
PASS	Basic Statistics	C11_CAGATC_R1_merged.fastq.gz	C11	R1	BS	Control
PASS	Per base sequence quality	C11_CAGATC_R1_merged.fastq.gz	C11	R1	BS	Control
PASS	Per tile sequence quality	C11_CAGATC_R1_merged.fastq.gz	C11	R1	BS	Control
PASS	Per sequence quality scores	C11_CAGATC_R1_merged.fastq.gz	C11	R1	BS	Control
FAIL	Per base sequence content	C11_CAGATC_R1_merged.fastq.gz	C11	R1	BS	Control
WARN	Per sequence GC content	C11_CAGATC_R1_merged.fastq.gz	C11	R1	BS	Control
PASS	Per base N content	C11_CAGATC_R1_merged.fastq.gz	C11	R1	BS	Control
PASS	Sequence Length Distribution	C11_CAGATC_R1_merged.fastq.gz	C11	R1	BS	Control
PASS	Sequence Duplication Levels	C11_CAGATC_R1_merged.fastq.gz	C11	R1	BS	Control
PASS	Overrepresented sequences	C11_CAGATC_R1_merged.fastq.gz	C11	R1	BS	Control
FAIL	Adapter Content	C11_CAGATC_R1_merged.fastq.gz	C11	R1	BS	Control
FAIL	Kmer Content	C11_CAGATC_R1_merged.fastq.gz	C11	R1	BS	Control

## Sheet: Pivot Table - Infection
Treatment	BS
Count of Value	Column Labels
Row Labels	Control	M. bovis	Grand Total
Adapter Content	16	16	32
FAIL	16	16	32
Basic Statistics	16	16	32
PASS	16	16	32
Kmer Content	16	16	32
FAIL	16	16	32
Overrepresented sequences	16	16	32
PASS	12	11	23
WARN	4	5	9
Per base N content	16	16	32
PASS	16	16	32
Per base sequence content	16	16	32
FAIL	16	16	32
Per base sequence quality	16	16	32
FAIL	6	6	12
PASS	10	10	20
Per sequence GC content	16	16	32
PASS	2		2
WARN	14	16	30
Per sequence quality scores	16	16	32
PASS	16	16	32
Per tile sequence quality	16	16	32
PASS	8	8	16
WARN	8	8	16
Sequence Duplication Levels	16	16	32
PASS	16	14	30
WARN		2	2
Sequence Length Distribution	16	16	32
PASS	16	16	32
Grand Total	192	192	384
No obvious effect of infection on the QC.
Only BS-treated samples are shown by default, as M. bovis-infected do not include NOT_BS samples.

## Sheet: Pivot Table - Bisulfite
Infection	Control
Count of Value	Column Labels
Row Labels	BS	NOT BS	Grand Total
Adapter Content	16	16	32
FAIL	16	16	32
Basic Statistics	16	16	32
PASS	16	16	32
Kmer Content	16	16	32
FAIL	16	16	32
Overrepresented sequences	16	16	32
PASS	12	12	24
WARN	4	4	8
Per base N content	16	16	32
PASS	16	16	32
Per base sequence content	16	16	32
FAIL	16	3	19
PASS		8	8
WARN		5	5
Per base sequence quality	16	16	32
FAIL	6	8	14
PASS	10	8	18
Per sequence GC content	16	16	32
PASS	2	16	18
WARN	14		14
Per sequence quality scores	16	16	32
PASS	16	16	32
Per tile sequence quality	16	16	32
PASS	8	8	16
WARN	8	8	16
Sequence Duplication Levels	16	16	32
PASS	16	16	32
Sequence Length Distribution	16	16	32
PASS	16	16	32
Grand Total	192	192	384
As expected, BS-treated libraries systematically fail or show warnings Per base Sequence Content and Per sequence GC content.
As expected, all libraries fail Per base sequence content due to adapter trimming removing even a single trailing A at the 3' end of each mate.
All other QC metrics are comparable between the two treatments.
Only control samples are shown by default, as no NOT_BS samples are available for M. bovis-infected samples.

## Sheet: Pivot Table - Sample
Treatment	BS
Count of Value	Column Labels
Row Labels	C1	C11	C12	C4	C5	C6	C7	C8	M1	M11	M12	M4	M5	M6	M7	M8	Grand Total
Adapter Content	2	2	2	2	2	2	2	2	2	2	2	2	2	2	2	2	32
FAIL	2	2	2	2	2	2	2	2	2	2	2	2	2	2	2	2	32
Basic Statistics	2	2	2	2	2	2	2	2	2	2	2	2	2	2	2	2	32
PASS	2	2	2	2	2	2	2	2	2	2	2	2	2	2	2	2	32
Kmer Content	2	2	2	2	2	2	2	2	2	2	2	2	2	2	2	2	32
FAIL	2	2	2	2	2	2	2	2	2	2	2	2	2	2	2	2	32
Overrepresented sequences	2	2	2	2	2	2	2	2	2	2	2	2	2	2	2	2	32
PASS	1	2	2	1	1	1	2	2	1	2	2	1		1	2	2	23
WARN	1			1	1	1			1			1	2	1			9
Per base N content	2	2	2	2	2	2	2	2	2	2	2	2	2	2	2	2	32
PASS	2	2	2	2	2	2	2	2	2	2	2	2	2	2	2	2	32
Per base sequence content	2	2	2	2	2	2	2	2	2	2	2	2	2	2	2	2	32
FAIL	2	2	2	2	2	2	2	2	2	2	2	2	2	2	2	2	32
Per base sequence quality	2	2	2	2	2	2	2	2	2	2	2	2	2	2	2	2	32
FAIL	1	1		1	1	1		1	1		1	1	1	1	1		12
PASS	1	1	2	1	1	1	2	1	1	2	1	1	1	1	1	2	20
Per sequence GC content	2	2	2	2	2	2	2	2	2	2	2	2	2	2	2	2	32
PASS	1							1									2
WARN	1	2	2	2	2	2	2	1	2	2	2	2	2	2	2	2	30
Per sequence quality scores	2	2	2	2	2	2	2	2	2	2	2	2	2	2	2	2	32
PASS	2	2	2	2	2	2	2	2	2	2	2	2	2	2	2	2	32
Per tile sequence quality	2	2	2	2	2	2	2	2	2	2	2	2	2	2	2	2	32
PASS	1	1	1	1	1	1	1	1	1	1	1	1	1	1	1	1	16
WARN	1	1	1	1	1	1	1	1	1	1	1	1	1	1	1	1	16
Sequence Duplication Levels	2	2	2	2	2	2	2	2	2	2	2	2	2	2	2	2	32
PASS	2	2	2	2	2	2	2	2	2	2	2	2		2	2	2	30
WARN													2				2
Sequence Length Distribution	2	2	2	2	2	2	2	2	2	2	2	2	2	2	2	2	32
PASS	2	2	2	2	2	2	2	2	2	2	2	2	2	2	2	2	32
Grand Total	24	24	24	24	24	24	24	24	24	24	24	24	24	24	24	24	384
All samples display broadly similar QC metrics.
Only BS-libraries are shown by default, as no NOT_BS samples are available for M. bovis-infected samples.

## Sheet: Pivot Table - Mate
Count of Value	Column Labels
Row Labels	R1	R2	Grand Total
Adapter Content	24	24	48
FAIL	24	24	48
Basic Statistics	24	24	48
PASS	24	24	48
Kmer Content	24	24	48
FAIL	24	24	48
Overrepresented sequences	24	24	48
PASS	23	12	35
WARN	1	12	13
Per base N content	24	24	48
PASS	24	24	48
Per base sequence content	24	24	48
FAIL	16	19	35
PASS	8		8
WARN		5	5
Per base sequence quality	24	24	48
FAIL		20	20
PASS	24	4	28
Per sequence GC content	24	24	48
PASS	10	8	18
WARN	14	16	30
Per sequence quality scores	24	24	48
PASS	24	24	48
Per tile sequence quality	24	24	48
PASS	24		24
WARN		24	24
Sequence Duplication Levels	24	24	48
PASS	23	23	46
WARN	1	1	2
Sequence Length Distribution	24	24	48
PASS	24	24	48
Grand Total	288	288	576
Second read generally performed worse for Per tile sequence quality and Per base sequence quality and slightly worse for Overrepresented sequences and Per base sequence content (in certain batches only).
