# Supplementary material for: The bovine alveolar macrophage DNA methylome is resilient to infection with Mycobacterium bovis
Source: Sci Rep. 2019 Feb 6;9:1510. doi: 10.1038/s41598-018-37618-z (PMC6365515; doi:10.1038/s41598-018-37618-z)
Supplement: Supplementary file 8 — Supplementary Table 5 [file 41598_2018_37618_MOESM8_ESM.xlsx]

## Sheet: Legend
Sheet	Description
DMRs	Regions identified as differentially methylated in original data set.
DMRs - Randomised	Regions identified as differentially methylated in randomised data set.
Direction	Count and proportion of regions showing increased and decreased methylation level between the infection groups.

## Sheet: DMRs
chr	start	end	idxStart	idxEnd	cluster	n	width	invdensity	areaStat	maxStat	meanDiff	group1.mean	group2.mean	tstat.sd	direction
GJ059491.1	2397	2830	24388807	24388836	2047398	30	434	14.4667	-225.856	-5.50669	-0.348013	0.518127	0.86614	0.046303	hypo
20	41043887	41044312	18434566	18434582	955751	17	426	25.0588	-95.9256	-4.60807	-0.236499	0.380571	0.61707	0.0424899	hypo
13	48311708	48312207	12633591	12633606	432238	16	500	31.25	-79.1901	-4.84991	-0.170373	0.510811	0.681184	0.0354828	hypo
GJ059638.1	84	298	24415719	24415730	2047562	12	215	17.9167	76.9425	8.72907	0.151299	0.804112	0.652813	0.0236719	hyper
2	134523352	134523665	2233301	2233315	918904	15	314	20.9333	75.6702	5.24889	0.19821	0.636856	0.438646	0.037755	hyper
1	885160	885875	9758	9771	619	14	716	51.1429	74.7755	5.76419	0.210262	0.497722	0.28746	0.0376377	hyper
23	10037037	10037264	20332833	20332846	1088377	14	228	16.2857	-70.9077	-4.64874	-0.210058	0.419918	0.629975	0.0412248	hypo
16	75373507	75374197	15400935	15400948	654925	14	691	49.3571	-70.6215	-4.71459	-0.27445	0.560402	0.834852	0.045729	hypo
17	74143378	74143624	16243025	16243037	716791	13	247	19	-67.0597	-4.7968	-0.20583	0.499502	0.705332	0.0430744	hypo
21	66590390	66590617	19376161	19376173	1033846	13	228	17.5385	-66.9729	-4.60614	-0.230104	0.256672	0.486776	0.0451289	hypo
3	106110410	106110623	3128320	3128329	1432934	10	214	21.4	66.9022	7.28806	0.270414	0.622712	0.352298	0.0398085	hyper
8	63558649	63559412	8000147	8000156	1910571	10	764	76.4	64.1373	6.72348	0.274945	0.632291	0.357346	0.040678	hyper
25	7664792	7665014	21665787	21665799	1168632	13	223	17.1538	-63.7652	-4.63265	-0.166954	0.580201	0.747155	0.0333327	hypo
21	67374976	67375046	19396347	19396357	1034025	11	71	6.45455	63.3009	6.87709	0.338079	0.717646	0.379567	0.0589198	hyper
9	85021288	85021787	9050788	9050798	2032967	11	500	45.4545	62.9347	6.5712	0.248695	0.735945	0.487251	0.0399303	hyper
18	5310185	5310513	16351804	16351816	720528	13	329	25.3077	62.7595	4.99566	0.179885	0.678582	0.498697	0.0352682	hyper
18	64222612	64223015	17147990	17148001	758034	12	404	33.6667	-62.5331	-4.68506	-0.230126	0.469977	0.700103	0.045479	hypo
GJ059864.1	213	321	24464925	24464936	2047901	12	109	9.08333	62.0426	5.7489	0.2598	0.807822	0.548021	0.0503019	hyper
18	39218829	39219011	16769009	16769018	743667	10	183	18.3	62.0204	6.38636	0.281962	0.797574	0.515612	0.0504799	hyper
25	32387410	32387527	21960270	21960281	1185073	12	118	9.83333	-61.9836	-4.7856	-0.301994	0.162264	0.464258	0.0681179	hypo
3	18668526	18668643	2469499	2469506	1351861	8	118	14.75	61.9255	8.77006	0.316031	0.635901	0.319869	0.0407104	hyper
24	42175952	42176455	21245061	21245072	1152215	12	504	42	-61.3681	-4.91736	-0.199788	0.434452	0.63424	0.0391225	hypo
18	1891536	1891852	16309859	16309870	718215	12	317	26.4167	61.1706	5.37982	0.1771	0.872003	0.694903	0.0362308	hyper
22	52494312	52494805	20014915	20014924	1077351	10	494	49.4	-60.1958	-4.70059	-0.202346	0.336462	0.538808	0.0358977	hypo
GJ059517.1	63	283	24392156	24392165	2047432	10	221	22.1	-60.0651	-5.35017	-0.203591	0.417709	0.6213	0.0338997	hypo
X	90560683	90560814	24967220	24967227	2132320	8	132	16.5	59.9856	7.72306	0.413771	0.811152	0.397381	0.0579223	hyper
21	66954511	66954708	19385763	19385770	1033924	8	198	24.75	-59.1586	-6.10451	-0.297612	0.373185	0.670798	0.04022	hypo
6	108684370	108684551	6320271	6320281	1750802	11	182	16.5455	-58.4245	-4.81073	-0.197508	0.556635	0.754142	0.0359778	hypo
21	66577984	66578545	19376011	19376022	1033838	12	562	46.8333	-58.3912	-4.60647	-0.198462	0.517922	0.716384	0.0418518	hypo
6	68694003	68694204	5990296	5990306	1715147	11	202	18.3636	-56.8429	-4.876	-0.188804	0.305264	0.494069	0.0393543	hypo
5	57639180	57639417	4845731	4845738	1600382	8	238	29.75	56.7533	7.91133	0.271112	0.698545	0.427433	0.0390011	hyper
15	33826273	33826811	14180367	14180377	552716	11	539	49	-56.5014	-4.87433	-0.198658	0.48273	0.681389	0.0391611	hypo
GJ059930.1	94	186	24487922	24487930	2048030	9	93	10.3333	56.3405	6.81612	0.280155	0.898147	0.617991	0.044779	hyper
20	40375895	40376061	18429929	18429937	955097	9	167	18.5556	54.987	6.38774	0.347042	0.567022	0.21998	0.0537064	hyper
19	11069422	11069897	17276914	17276922	768378	9	476	52.8889	53.1498	6.78855	0.256843	0.64619	0.389347	0.0395808	hyper
9	95342093	95342304	9142161	9142167	2041487	7	212	30.2857	-52.6264	-4.69125	-0.329658	0.291484	0.621142	0.0431315	hypo
13	78055517	78056058	12999045	12999053	451467	9	542	60.2222	-52.48	-5.14224	-0.252494	0.510294	0.762787	0.0417971	hypo
9	86979182	86979662	9065974	9065984	2034693	11	481	43.7273	-52.3548	-4.70211	-0.185689	0.279964	0.465653	0.0377814	hypo
23	10121115	10121617	20333823	20333832	1088447	10	503	50.3	-51.302	-4.62635	-0.239396	0.557549	0.796945	0.0438699	hypo
11	21575116	21575433	10485702	10485708	250438	7	318	45.4286	50.9716	8.63152	0.261615	0.586948	0.325333	0.0398993	hyper
15	43653606	43654323	14270185	14270193	560730	9	718	79.7778	50.6029	5.91404	0.270726	0.58679	0.316065	0.04234	hyper
29	41712799	41713176	24080491	24080499	1333224	9	378	42	-50.5222	-4.82364	-0.194043	0.577891	0.771934	0.0352088	hypo
12	78931952	78932591	11965306	11965315	387330	10	640	64	-49.9639	-4.67153	-0.189772	0.493242	0.683015	0.0360705	hypo
18	51448111	51448582	16927719	16927727	751539	9	472	52.4444	-49.9011	-4.60177	-0.22943	0.309131	0.53856	0.0375069	hypo
2	61721666	61721844	1590081	1590087	856560	7	179	25.5714	48.7361	8.06795	0.292066	0.607303	0.315237	0.0395047	hyper
2	36375677	36376267	1442355	1442362	831113	8	591	73.875	-47.9648	-4.98344	-0.247004	0.440382	0.687386	0.0413077	hypo
25	33653702	33654048	21980625	21980634	1185654	10	347	34.7	47.6694	4.8947	0.165978	0.643079	0.4771	0.0372465	hyper
9	97517229	97517425	9175974	9175982	2042581	9	197	21.8889	-47.5404	-5.10701	-0.178448	0.711241	0.889689	0.035375	hypo
25	11000473	11000615	21715703	21715712	1170225	10	143	14.3	47.5228	4.84452	0.169626	0.793933	0.624307	0.035023	hyper
26	24429664	24429892	22416133	22416141	1209997	9	229	25.4444	-47.1559	-4.74456	-0.187616	0.6488	0.836415	0.037661	hypo
25	42757127	42757233	22208637	22208645	1188461	9	107	11.8889	-46.7864	-4.72737	-0.200603	0.491347	0.691951	0.0390275	hypo
27	32811494	32811728	23082909	23082917	1254434	9	235	26.1111	-46.784	-4.71899	-0.218989	0.304846	0.523835	0.0433845	hypo
GJ059695.1	3828	3855	24427795	24427799	2047607	5	28	5.6	46.3088	9.44431	0.272487	0.829092	0.556605	0.0294211	hyper
4	52150188	52150812	3763692	3763700	1489704	9	625	69.4444	45.7774	5.13119	0.174924	0.700204	0.52528	0.0358603	hyper
2	129317237	129317403	2134263	2134267	916910	5	167	33.4	-45.2514	-6.58746	-0.318098	0.486962	0.80506	0.0367436	hypo
16	62532608	62532871	15262633	15262640	645170	8	264	33	45.0179	6.07944	0.286067	0.581526	0.295459	0.0476948	hyper
12	34747590	34747993	11705323	11705325	345871	3	404	134.667	-44.9915	-13.8679	-0.558088	0.151166	0.709254	0.037308	hypo
8	103554194	103554813	8340591	8340599	1945299	9	620	68.8889	-44.792	-4.63789	-0.222612	0.508257	0.730868	0.0395263	hypo
GJ059814.1	3621	3954	24449749	24449753	2047834	5	334	66.8	-44.0915	-5.24724	-0.26426	0.324916	0.589176	0.0299799	hypo
25	10388138	10388316	21706053	21706059	1169931	7	179	25.5714	-43.0624	-5.21946	-0.285709	0.323385	0.609094	0.048304	hypo
8	31106978	31107360	7770254	7770260	1879416	7	383	54.7143	-42.7903	-4.92272	-0.256444	0.449906	0.70635	0.0424243	hypo
29	1886691	1887306	23711374	23711381	1301123	8	616	77	-42.7851	-4.61552	-0.218068	0.480213	0.698281	0.0399958	hypo
4	113638330	113638635	4259110	4259118	1544299	9	306	34	-42.6439	-4.64516	-0.177136	0.363235	0.540371	0.0403447	hypo
11	97872112	97872176	11133236	11133244	315609	9	65	7.22222	42.5242	4.75149	0.234576	0.646298	0.411722	0.048906	hyper
11	901604	901747	10266921	10266927	234856	7	144	20.5714	42.3868	6.30322	0.239099	0.731132	0.492033	0.0387434	hyper
1	140332551	140332769	926324	926331	135254	8	219	27.375	42.2436	5.64516	0.217076	0.6938	0.476725	0.0428288	hyper
20	6760847	6761117	18180242	18180247	923693	6	271	45.1667	42.2309	8.14978	0.29019	0.571157	0.280967	0.0417531	hyper
GJ059856.1	3836	3928	24462808	24462814	2047881	7	93	13.2857	42.1877	7.88064	0.119965	0.851569	0.731603	0.0199326	hyper
5	21875805	21876013	4556584	4556592	1568317	9	209	23.2222	-42.012	-4.634	-0.177491	0.58045	0.757941	0.0392846	hypo
19	52046567	52046834	17847396	17847403	792664	8	268	33.5	42.0048	5.30334	0.194394	0.482962	0.288568	0.0377542	hyper
5	23630353	23630651	4570696	4570703	1569895	8	299	37.375	-41.8302	-4.60198	-0.238849	0.41356	0.652408	0.0442278	hypo
2	133858836	133859271	2214339	2214346	918782	8	436	54.5	41.7904	5.78813	0.202746	0.743278	0.540532	0.0361598	hyper
27	42550749	42550960	23229806	23229813	1259805	8	212	26.5	41.5641	5.48033	0.373311	0.525524	0.152213	0.0646639	hyper
3	116651335	116651757	3272436	3272442	1439061	7	423	60.4286	41.3371	6.28055	0.225541	0.68396	0.458419	0.0377634	hyper
23	45039809	45040079	20700265	20700270	1114144	6	271	45.1667	41.2569	7.36538	0.284988	0.725006	0.440019	0.0390022	hyper
GJ059484.1	78	375	24386335	24386339	2047392	5	298	59.6	-40.9971	-6.52725	-0.235132	0.601396	0.836527	0.0286923	hypo
17	55438082	55438424	15933276	15933282	707338	7	343	49	40.6528	7.12769	0.228245	0.493329	0.265083	0.0381727	hyper
X	126257144	126257255	25156840	25156846	2165695	7	112	16	40.4677	5.97684	0.297054	0.811658	0.514604	0.0489441	hyper
25	28263384	28263766	21911630	21911637	1182228	8	383	47.875	-40.4277	-4.60593	-0.212467	0.436076	0.648542	0.0452499	hypo
24	50421303	50421448	21342441	21342446	1157768	6	146	24.3333	39.4537	7.75721	0.307713	0.840565	0.532852	0.0445491	hyper
8	78187741	78187878	8142660	8142666	1922468	7	138	19.7143	39.0245	5.70987	0.239064	0.8321	0.593037	0.0418742	hyper
19	28744183	28744676	17513890	17513897	779052	8	494	61.75	39.0034	4.93454	0.209897	0.616926	0.407029	0.0429524	hyper
4	11174944	11175506	3481890	3481896	1450230	7	563	80.4286	-38.8879	-4.72773	-0.188978	0.426016	0.614995	0.0349259	hypo
18	24060446	24060663	16630693	16630699	730911	7	218	31.1429	38.6464	5.78367	0.189954	0.466226	0.276272	0.0362761	hyper
18	21697077	21697296	16604763	16604767	729293	5	220	44	-38.4404	-6.98279	-0.311818	0.368372	0.68019	0.0407037	hypo
21	62894615	62894972	19327615	19327621	1031722	7	358	51.1429	-38.202	-4.94853	-0.24046	0.641829	0.882289	0.0467074	hypo
3	110227215	110227385	3180595	3180602	1435459	8	171	21.375	-38.1577	-4.617	-0.180145	0.556515	0.736661	0.0379038	hypo
6	37903651	37904117	5801299	5801304	1684974	6	467	77.8333	-38.1513	-5.08072	-0.243504	0.456732	0.700237	0.0383613	hypo
15	24206694	24207070	14066366	14066372	546473	7	377	53.8571	-38.0283	-4.61667	-0.230838	0.543462	0.7743	0.0418743	hypo
11	48067796	48068172	10687831	10687835	274371	5	377	75.4	-38.0032	-4.99658	-0.322569	0.415771	0.738341	0.0410155	hypo
X	2408899	2409101	24534034	24534041	2050782	8	203	25.375	-37.8183	-4.65708	-0.245167	0.665319	0.910486	0.0554408	hypo
6	36283813	36284130	5789789	5789794	1683398	6	318	53	-37.2533	-4.86925	-0.252325	0.265678	0.518003	0.0454314	hypo
5	84100219	84100476	5047754	5047759	1624371	6	258	43	-37.1286	-5.18131	-0.230045	0.35859	0.588636	0.036467	hypo
8	86873353	86873845	8211502	8211508	1930424	7	493	70.4286	36.9389	5.6952	0.222194	0.685403	0.463209	0.0395034	hyper
19	10390149	10390275	17270356	17270362	767857	7	127	18.1429	36.5706	5.32681	0.210447	0.64026	0.429814	0.0382847	hyper
9	9738709	9739067	8529565	8529570	1960922	6	359	59.8333	-36.4531	-4.64724	-0.309322	0.236287	0.545609	0.0564407	hypo
7	109134205	109134629	7474326	7474331	1849328	6	425	70.8333	36.3889	6.43703	0.317424	0.748092	0.430668	0.0492768	hyper
1	88158729	88158866	582167	582173	84880	7	138	19.7143	-36.2599	-4.7732	-0.228537	0.670042	0.898579	0.0416884	hypo
20	19347387	19347769	18281957	18281962	934909	6	383	63.8333	36.1092	7.44476	0.238709	0.607152	0.368444	0.0391769	hyper
6	95298913	95298950	6156486	6156492	1740959	7	38	5.42857	36.0506	5.45303	0.220415	0.22662	0.00620495	0.0497037	hyper
23	10337614	10337774	20336698	20336704	1088575	7	161	23	36.0288	5.39904	0.228233	0.805722	0.577489	0.0467797	hyper
5	119909564	119909660	5514421	5514427	1648560	7	97	13.8571	35.898	5.6124	0.203898	0.859953	0.656055	0.0392768	hyper
29	41808526	41808860	24082426	24082432	1333269	7	335	47.8571	35.8787	6.20497	0.212557	0.84651	0.633953	0.0439576	hyper
7	62503588	62504077	7134171	7134177	1805868	7	490	70	-35.5335	-4.61032	-0.190977	0.372996	0.563973	0.0386812	hypo
16	44597820	44598166	15036372	15036377	633206	6	347	57.8333	-35.3257	-4.98122	-0.221808	0.436781	0.658589	0.0377175	hypo
2	135968315	135968419	2274019	2274024	919113	6	105	17.5	35.2827	5.96956	0.266881	0.898362	0.631481	0.0410891	hyper
6	59817368	59817715	5930612	5930617	1706544	6	348	58	35.0157	5.95229	0.257409	0.693511	0.436102	0.0397679	hyper
13	12118086	12118357	12269954	12269960	404466	7	272	38.8571	-34.9079	-4.75801	-0.224596	0.169231	0.393826	0.0456869	hypo
14	72449749	72450183	13792978	13792983	513263	6	435	72.5	-34.8682	-5.67115	-0.235134	0.554021	0.789155	0.0382001	hypo
6	108087934	108088349	6302756	6302762	1750658	7	416	59.4286	34.76	5.38541	0.216909	0.567354	0.350445	0.0410398	hyper
11	29247246	29247326	10549542	10549545	257018	4	81	20.25	34.5384	8.8324	0.350428	0.875022	0.524594	0.0400854	hyper
11	99110720	99111426	11157217	11157222	316074	6	707	117.833	-33.9914	-4.72068	-0.20366	0.502991	0.706651	0.0392965	hypo
5	44794608	44794684	4745969	4745974	1588580	6	77	12.8333	33.9715	5.81085	0.212963	0.522176	0.309213	0.0390377	hyper
17	56584742	56584943	15948461	15948466	708095	6	202	33.6667	-33.833	-4.62423	-0.259547	0.365254	0.624802	0.0428369	hypo
18	1449000	1449194	16300285	16300290	718021	6	195	32.5	33.7317	6.4582	0.20792	0.640993	0.433072	0.0363611	hyper
X	33461994	33462233	24705110	24705114	2080577	5	240	48	-33.6144	-5.36184	-0.291952	0.583834	0.875786	0.0464821	hypo
22	4159928	4160488	19545335	19545341	1038777	7	561	80.1429	-33.6006	-4.72116	-0.176336	0.485522	0.661859	0.037796	hypo
10	37994058	37994427	9673223	9673226	177310	4	370	92.5	33.5399	10.1818	0.370439	0.674493	0.304054	0.0408681	hyper
8	74926516	74926947	8110404	8110407	1919832	4	432	108	33.4448	8.63159	0.380628	0.693473	0.312845	0.0429305	hyper
3	25721603	25721814	2535217	2535222	1357952	6	212	35.3333	-33.3246	-4.82544	-0.237624	0.26369	0.501314	0.040091	hypo
7	110965496	110965591	7498639	7498645	1850547	7	96	13.7143	-33.2108	-4.61511	-0.167454	0.41165	0.579104	0.0362562	hypo
9	89967481	89967781	9095637	9095642	2036935	6	301	50.1667	-33.2058	-4.69464	-0.191922	0.349704	0.541626	0.0382408	hypo
X	94378674	94378773	24991705	24991709	2135939	5	100	20	33.1926	6.84063	0.378887	0.935791	0.556904	0.0473032	hyper
15	83203379	83203767	14632259	14632265	593196	7	389	55.5714	-33.1848	-4.66535	-0.210447	0.368926	0.579373	0.0423001	hypo
26	37283006	37283402	22529919	22529924	1220793	6	397	66.1667	-33.0621	-4.7721	-0.212974	0.54382	0.756794	0.0422863	hypo
16	51204566	51204708	15137874	15137880	636610	7	143	20.4286	-33.0031	-4.6464	-0.168811	0.359869	0.52868	0.0395955	hypo
2	130980590	130980647	2161002	2161007	917639	6	58	9.66667	-32.8537	-5.25931	-0.178019	0.434573	0.612592	0.0351922	hypo
9	61433850	61434081	8885082	8885087	2010279	6	232	38.6667	32.7498	5.68273	0.253555	0.60034	0.346785	0.0419865	hyper
5	119909984	119910370	5514428	5514432	1648561	5	387	77.4	32.6537	7.03055	0.259056	0.814332	0.555276	0.0392768	hyper
5	97502457	97502745	5141198	5141203	1637253	6	289	48.1667	-32.6181	-4.79694	-0.220125	0.612354	0.832479	0.0393496	hypo
25	2086012	2086088	21578957	21578963	1165812	7	77	11	32.6022	4.67341	0.203722	0.807076	0.603354	0.0434488	hyper
3	2088841	2089139	2317601	2317605	1338015	5	299	59.8	-32.5574	-4.91803	-0.214968	0.445344	0.660312	0.0376187	hypo
25	27996731	27997144	21908172	21908177	1182030	6	414	69	-32.509	-4.61782	-0.271221	0.495362	0.766584	0.0454143	hypo
16	43685905	43686116	15023997	15024001	632655	5	212	42.4	32.4928	6.96603	0.270006	0.594556	0.32455	0.0403922	hyper
1	52603746	52604136	321660	321665	51264	6	391	65.1667	-32.3874	-4.69651	-0.238955	0.50771	0.746665	0.0419197	hypo
GJ059972.1	5380	5458	24501472	24501477	2048209	6	79	13.1667	-32.2684	-4.8124	-0.123258	0.741277	0.864535	0.0229251	hypo
21	31467378	31467728	19056018	19056022	1004755	5	351	70.2	32.1822	7.76588	0.254452	0.829153	0.574701	0.0385583	hyper
8	78189309	78189569	8142738	8142742	1922468	5	261	52.2	32.0266	7.02273	0.248516	0.746799	0.498283	0.0377808	hyper
17	14344929	14345037	15625896	15625901	670642	6	109	18.1667	-31.9823	-5.0995	-0.325886	0.451743	0.777629	0.0540597	hypo
14	57215594	57215887	13661456	13661461	500219	6	294	49	-31.948	-4.81691	-0.236074	0.453955	0.690029	0.0446596	hypo
19	50736427	50736694	17820223	17820226	792257	4	268	67	31.8391	8.90608	0.318399	0.557144	0.238745	0.0402577	hyper
3	110229249	110229419	3180651	3180656	1435459	6	171	28.5	31.7882	5.5705	0.204108	0.440086	0.235978	0.0376661	hyper
12	31423485	31423808	11659449	11659454	343929	6	324	54	31.761	5.96096	0.212982	0.748134	0.535152	0.0390626	hyper
4	75585310	75585645	3932624	3932628	1511872	5	336	67.2	31.5058	6.96928	0.264034	0.721299	0.457265	0.0412726	hyper
24	49124087	49124244	21326054	21326059	1156945	6	158	26.3333	-30.8973	-4.61426	-0.229999	0.164673	0.394672	0.040946	hypo
5	77831525	77831627	5007066	5007069	1618097	4	103	25.75	-30.8696	-7.33925	-0.30542	0.494254	0.799674	0.0424089	hypo
20	10384808	10385130	18216672	18216676	926517	5	323	64.6	30.8562	6.86279	0.247843	0.528364	0.280521	0.0408988	hyper
25	2734733	2734923	21594995	21594999	1166038	5	191	38.2	-30.82	-5.8992	-0.203803	0.492532	0.696335	0.035417	hypo
5	97568856	97569114	5142020	5142025	1637299	6	259	43.1667	-30.7838	-4.84513	-0.193273	0.494447	0.68772	0.0360427	hypo
3	16518720	16518772	2450858	2450863	1350011	6	53	8.83333	30.7096	5.20945	0.179558	0.619995	0.440438	0.0356876	hyper
6	69098700	69098790	5993616	5993621	1715520	6	91	15.1667	-30.4802	-4.90626	-0.20014	0.424832	0.624973	0.0392553	hypo
8	16687085	16687325	7665601	7665605	1865959	5	241	48.2	-30.4248	-4.76961	-0.243308	0.431369	0.674677	0.0396385	hypo
26	24946153	24946306	22423138	22423143	1210290	6	154	25.6667	30.3726	5.50814	0.16897	0.761098	0.592128	0.0391703	hyper
2	16719363	16719742	1295857	1295862	812722	6	380	63.3333	30.2862	5.22426	0.237977	0.697303	0.459326	0.0438876	hyper
5	110847715	110847947	5313321	5313325	1645530	5	233	46.6	30.2259	6.84387	0.232163	0.488223	0.25606	0.0374244	hyper
GJ059509.1	6419	6450	24391388	24391392	2047428	5	32	6.4	30.1777	6.60165	0.13464	0.887334	0.752694	0.0223111	hyper
11	92480611	92480740	11067874	11067879	311992	6	130	21.6667	30.0494	5.26538	0.196656	0.714469	0.517813	0.0377433	hyper
25	36411195	36411272	22036843	22036848	1186529	6	78	13	30.039	5.4108	0.190629	0.524011	0.333382	0.0367354	hyper
7	4630155	4630403	6544704	6544709	1760572	6	249	41.5	-29.9906	-4.78751	-0.206782	0.349844	0.556626	0.0398607	hypo
X	111322586	111322952	25088143	25088148	2151634	6	367	61.1667	29.9632	5.20446	0.253213	0.751363	0.49815	0.0541858	hyper
3	106246821	106247008	3129921	3129926	1433027	6	188	31.3333	-29.8434	-4.80887	-0.179093	0.589672	0.768766	0.0392328	hypo
16	56942689	56942891	15217399	15217403	640277	5	203	40.6	29.7288	6.66655	0.215264	0.758424	0.54316	0.0370782	hyper
3	104158820	104158970	3107376	3107380	1431536	5	151	30.2	-29.6894	-5.29991	-0.224197	0.487606	0.711803	0.0375469	hypo
22	33976345	33976745	19819266	19819270	1063147	5	401	80.2	29.579	6.86386	0.248155	0.822846	0.57469	0.0397068	hyper
18	21633775	21633960	16603899	16603904	729255	6	186	31	29.5545	5.306	0.194783	0.701233	0.50645	0.0402385	hyper
3	104316312	104316345	3108788	3108793	1431680	6	34	5.66667	29.3274	5.01115	0.18856	0.583169	0.39461	0.0375395	hyper
5	113607500	113607758	5359053	5359058	1646819	6	259	43.1667	-29.3045	-4.67367	-0.190575	0.50406	0.694635	0.0369104	hypo
15	81997079	81997130	14611974	14611978	592548	5	52	10.4	29.3029	6.07019	0.249223	0.430137	0.180914	0.0434318	hyper
17	74762118	74762213	16270738	16270743	716850	6	96	16	-29.2665	-4.80256	-0.192833	0.380862	0.573695	0.0393873	hypo
11	44609743	44609877	10653433	10653438	271716	6	135	22.5	-29.2551	-4.74281	-0.207942	0.29059	0.498532	0.0375441	hypo
19	23861497	23861837	17442165	17442169	776260	5	341	68.2	29.2549	6.59426	0.22643	0.856356	0.629925	0.03814	hyper
16	81134539	81134871	15483331	15483336	658306	6	333	55.5	29.2147	5.3063	0.179456	0.770555	0.591098	0.0368429	hyper
19	32721718	32722172	17564908	17564913	781295	6	455	75.8333	-29.2132	-4.66307	-0.190832	0.421194	0.612026	0.0355843	hypo
25	17244650	17244805	21783078	21783082	1174528	5	156	31.2	29.1382	5.92614	0.246113	0.616662	0.370548	0.039162	hyper
14	84104583	84104915	13901361	13901366	523163	6	333	55.5	29.126	5.34355	0.195343	0.555469	0.360126	0.040695	hyper
13	63749603	63749829	12817427	12817431	442773	5	227	45.4	-29.0989	-4.93019	-0.213984	0.469204	0.683188	0.0390367	hypo
29	18135749	18135961	23844285	23844289	1315359	5	213	42.6	-29.0332	-5.00242	-0.211589	0.342294	0.553883	0.0365772	hypo
1	150143265	150143482	1064887	1064892	140971	6	218	36.3333	28.9217	5.14056	0.214	0.526645	0.312645	0.0434108	hyper
29	51257161	51257243	24317542	24317547	1336100	6	83	13.8333	28.8466	4.81864	0.164347	0.428053	0.263706	0.0415994	hyper
20	71198770	71198953	18703535	18703540	980883	6	184	30.6667	28.8125	4.95398	0.1897	0.546761	0.357061	0.0407039	hyper
X	55317339	55317572	24811400	24811403	2099429	4	234	58.5	-28.7158	-6.50967	-0.369707	0.38056	0.750267	0.0452277	hypo
3	20171715	20171742	2485153	2485156	1353048	4	28	7	28.6871	7.57633	0.27329	0.710616	0.437325	0.0402006	hyper
25	27263609	27263897	21896786	21896790	1181618	5	289	57.8	-28.4996	-4.65292	-0.209229	0.524823	0.734052	0.0356536	hypo
19	8528052	8528356	17245223	17245228	766650	6	305	50.8333	28.4258	4.84305	0.169524	0.775286	0.605762	0.0360455	hyper
1	97336633	97336905	636735	636739	94060	5	273	54.6	28.4101	6.56963	0.198653	0.880957	0.682304	0.0392566	hyper
7	20953835	20954028	6760715	6760720	1769920	6	194	32.3333	-28.3614	-4.63291	-0.161604	0.413446	0.57505	0.0417317	hypo
7	12443584	12443905	6626565	6626568	1765463	4	322	80.5	28.3078	9.53232	0.290148	0.519107	0.228959	0.0404745	hyper
19	39911554	39911829	17675024	17675028	785329	5	276	55.2	-28.2739	-4.61515	-0.243724	0.575327	0.81905	0.0404644	hypo
15	14488342	14488544	13993571	13993576	537610	6	203	33.8333	28.2504	4.75897	0.182684	0.721696	0.539012	0.0366137	hyper
9	51598943	51599052	8826922	8826926	2000578	5	110	22	28.1903	5.82592	0.209393	0.635	0.425607	0.0396042	hyper
14	45146672	45146952	13585115	13585119	488847	5	281	56.2	-28.0333	-5.15703	-0.195812	0.318177	0.513989	0.0378946	hypo
10	13856246	13856489	9468688	9468691	156725	4	244	61	-28.0047	-5.80375	-0.243173	0.351879	0.595052	0.0365081	hypo
3	16812661	16812793	2455212	2455217	1350205	6	133	22.1667	-27.972	-4.60101	-0.204926	0.279526	0.484453	0.0457412	hypo
29	1978177	1978405	23712537	23712541	1301186	5	229	45.8	27.9174	5.67066	0.177757	0.844284	0.666527	0.037475	hyper
13	43022094	43022143	12574910	12574914	428339	5	50	10	-27.8234	-5.27285	-0.217922	0.473684	0.691606	0.0375977	hypo
19	33879386	33879503	17580304	17580307	781991	4	118	29.5	-27.5071	-5.10982	-0.260671	0.203852	0.464523	0.0374447	hypo
19	9797175	9797504	17265343	17265346	767354	4	330	82.5	27.4872	8.35018	0.244767	0.822983	0.578216	0.0352694	hyper
GJ059912.1	10821	10867	24479536	24479540	2047978	5	47	9.4	27.4344	5.92416	0.176051	0.851719	0.675668	0.0320923	hyper
X	111323282	111323810	25088149	25088153	2151635	5	529	105.8	27.3774	5.572	0.280612	0.754782	0.47417	0.0536411	hyper
22	57569274	57569644	20102744	20102748	1079707	5	371	74.2	-27.3458	-4.9424	-0.222873	0.492243	0.715117	0.0396609	hypo
3	51110505	51110770	2717544	2717548	1381777	5	266	53.2	27.1236	5.57979	0.204735	0.780279	0.575544	0.0362806	hyper
3	80167730	80168008	2886970	2886974	1411064	5	279	55.8	-27.0339	-4.64818	-0.238419	0.445007	0.683426	0.0442234	hypo
22	50670571	50670690	19982615	19982619	1076447	5	120	24	27.0315	5.57409	0.216594	0.679481	0.462887	0.0427738	hyper
GJ058360.1	189	216	24330519	24330523	2046593	5	28	5.6	-26.9491	-4.80287	-0.105787	0.643931	0.749719	0.0196331	hypo
21	31353508	31353655	19055046	19055049	1004660	4	148	37	-26.8297	-4.80304	-0.2626	0.28142	0.54402	0.0397237	hypo
9	32564294	32564382	8690666	8690668	1982444	3	89	29.6667	26.8021	9.72655	0.353211	0.868941	0.515731	0.0379482	hyper
6	60665303	60665569	5936945	5936948	1707363	4	267	66.75	26.7314	6.93984	0.269433	0.494456	0.225023	0.0385558	hyper
28	41734004	41734420	23629671	23629674	1296866	4	417	104.25	26.7155	7.83831	0.240179	0.668365	0.428186	0.0360341	hyper
8	92539534	92539699	8256231	8256235	1935388	5	166	33.2	26.6655	5.98264	0.205809	0.853725	0.647916	0.0363384	hyper
23	3168361	3168518	20244894	20244897	1083636	4	158	39.5	-26.5597	-6.12892	-0.273881	0.271164	0.545045	0.0420045	hypo
19	46050145	46050237	17761645	17761649	789120	5	93	18.6	-26.5155	-5.0536	-0.203573	0.538736	0.742309	0.0374381	hypo
11	69700700	69700847	10838428	10838431	294654	4	148	37	-26.5032	-6.0676	-0.279849	0.488783	0.768632	0.0412118	hypo
14	67508799	67508900	13740057	13740061	509524	5	102	20.4	-26.3792	-4.99284	-0.237507	0.340054	0.57756	0.0442797	hypo
10	72726865	72727152	9925263	9925267	209948	5	288	57.6	26.2086	5.69325	0.288193	0.720892	0.4327	0.0454747	hyper
14	16762955	16763288	13350105	13350109	464077	5	334	66.8	-26.1329	-5.08105	-0.210861	0.615638	0.826499	0.0395051	hypo
3	26982067	26982112	2547438	2547440	1358908	3	46	15.3333	26.1016	8.79516	0.334749	0.739749	0.404999	0.0381393	hyper
7	46230297	46230426	6990690	6990693	1791776	4	130	32.5	26.0742	7.26265	0.274662	0.567353	0.292691	0.0423983	hyper
13	16469256	16469603	12310968	12310972	407973	5	348	69.6	-26.0724	-4.92556	-0.192426	0.314373	0.506799	0.0364472	hypo
8	105510329	105510425	8367717	8367720	1946377	4	97	24.25	26.071	6.66426	0.227067	0.509011	0.281944	0.0361403	hyper
28	28447872	28448428	23502068	23502072	1286322	5	557	111.4	-26.0451	-5.00508	-0.213492	0.383494	0.596986	0.039373	hypo
3	20870380	20870643	2492325	2492328	1353643	4	264	66	26.0197	8.32238	0.260852	0.529165	0.268312	0.0392869	hyper
6	87975443	87975675	6101150	6101154	1734058	5	233	46.6	-25.9961	-4.82584	-0.218156	0.438341	0.656497	0.039573	hypo
19	37318284	37318604	17640173	17640177	783611	5	321	64.2	25.9281	5.6137	0.202718	0.559084	0.356367	0.040348	hyper
GJ059793.1	72	166	24446033	24446037	2047783	5	95	19	25.8928	5.43318	0.109485	0.729711	0.620226	0.0211439	hyper
4	93921695	93921850	4066760	4066764	1528654	5	156	31.2	25.8339	5.6283	0.192541	0.600884	0.408343	0.039317	hyper
21	48225821	48226307	19188198	19188202	1019966	5	487	97.4	-25.8208	-4.81309	-0.176393	0.167352	0.343745	0.0360143	hypo
7	54255777	54255937	7073112	7073116	1798121	5	161	32.2	-25.7985	-4.81292	-0.210083	0.226427	0.43651	0.0429861	hypo
2	124955242	124955477	2071957	2071960	914357	4	236	59	25.708	7.09139	0.267307	0.702227	0.43492	0.0414809	hyper
17	6708414	6708829	15560335	15560338	664184	4	416	104	-25.6109	-4.68532	-0.250996	0.462506	0.713502	0.0365755	hypo
17	69638992	69639083	16138329	16138333	715040	5	92	18.4	25.5845	5.33051	0.192418	0.745052	0.552634	0.0376806	hyper
15	15419989	15420170	14000115	14000119	538492	5	182	36.4	-25.4906	-4.73042	-0.244151	0.249816	0.493967	0.0428407	hypo
X	92241212	92241365	24980152	24980156	2133848	5	154	30.8	25.377	5.14612	0.300937	0.686265	0.385328	0.0578967	hyper
21	45415356	45415725	19166272	19166276	1017302	5	370	74	25.3227	5.51382	0.23965	0.409446	0.169796	0.0473782	hyper
21	43748416	43748867	19152985	19152988	1015794	4	452	113	25.3108	6.99346	0.225631	0.702086	0.476455	0.0372159	hyper
11	43895061	43895142	10643520	10643523	271302	4	82	20.5	25.1029	6.48607	0.250948	0.766096	0.515149	0.0393515	hyper
3	20372938	20373154	2487408	2487411	1353185	4	217	54.25	25.07	6.90604	0.235308	0.886093	0.650785	0.0364773	hyper
23	31673340	31673490	20564923	20564927	1104102	5	151	30.2	25.024	5.14485	0.167231	0.465687	0.298456	0.0416982	hyper
3	75108374	75108581	2856229	2856232	1405938	4	208	52	-24.9214	-5.93866	-0.266022	0.523497	0.789519	0.0382341	hypo
1	46430364	46430540	289624	289627	44904	4	177	44.25	24.8723	7.0125	0.246196	0.554131	0.307935	0.0381439	hyper
26	3595610	3595968	22230824	22230828	1192059	5	359	71.8	24.779	5.09169	0.165135	0.546653	0.381518	0.0375042	hyper
18	54215822	54215981	16978946	16978950	752694	5	160	32	24.7404	5.06001	0.249134	0.711223	0.462088	0.0506619	hyper
27	33109921	33109994	23088036	23088039	1254574	4	74	18.5	-24.7396	-4.67818	-0.240059	0.0692933	0.309352	0.0411983	hypo
10	15064767	15064896	9481273	9481277	157679	5	130	26	24.569	5.01923	0.219354	0.715464	0.49611	0.041103	hyper
25	2146502	2146557	21580966	21580969	1165823	4	56	14	24.5553	6.19965	0.249262	0.57041	0.321147	0.0401023	hyper
5	70603897	70604181	4939356	4939360	1612447	5	285	57	24.5276	5.01438	0.233808	0.842246	0.608438	0.0408806	hyper
2	107902751	107902941	1908794	1908797	900551	4	191	47.75	-24.522	-5.59223	-0.252942	0.443907	0.696849	0.0407914	hypo
2	40001175	40001421	1467525	1467528	834629	4	247	61.75	24.4731	7.41002	0.234411	0.403456	0.169045	0.0432241	hyper
18	63389474	63389504	17130089	17130092	757676	4	31	7.75	-24.4547	-5.83579	-0.248012	0.475805	0.723817	0.0396328	hypo
9	36553671	36554230	8718995	8718998	1986192	4	560	140	24.453	7.03637	0.244699	0.653507	0.408808	0.0405104	hyper
23	30955201	30955453	20555901	20555905	1103533	5	253	50.6	24.4233	5.09616	0.167561	0.743056	0.575495	0.0405976	hyper
13	42984808	42984942	12574207	12574210	428323	4	135	33.75	-24.4089	-5.06884	-0.218792	0.478626	0.697418	0.0392232	hypo
4	82023324	82023636	3985682	3985685	1517455	4	313	78.25	24.3795	6.52028	0.246639	0.571598	0.324959	0.0392678	hyper
7	47554610	47554882	7004100	7004103	1792680	4	273	68.25	24.371	6.69685	0.232632	0.504903	0.272271	0.0390496	hyper
4	113068533	113068657	4247770	4247773	1544050	4	125	31.25	24.361	6.13292	0.238146	0.512849	0.274703	0.0400216	hyper
20	23923587	23923710	18315900	18315904	939238	5	124	24.8	-24.3411	-4.67742	-0.192568	0.181716	0.374284	0.0384681	hypo
4	64261460	64261726	3839449	3839452	1501729	4	267	66.75	-24.3146	-5.61038	-0.200318	0.440856	0.641174	0.0364779	hypo
6	91053975	91054037	6121663	6121667	1737137	5	63	12.6	24.2514	4.95828	0.205124	0.748402	0.543279	0.044725	hyper
15	22723448	22723631	14051088	14051090	545393	3	184	61.3333	24.209	8.43635	0.306023	0.688362	0.382339	0.0393538	hyper
1	131258983	131259141	857313	857316	126956	4	159	39.75	-24.1995	-4.74176	-0.228389	0.3503	0.578689	0.0391615	hypo
2	24499848	24500101	1363705	1363709	819527	5	254	50.8	-24.1663	-4.63033	-0.164103	0.182878	0.346981	0.0359186	hypo
5	1075585	1075665	4422859	4422863	1548108	5	81	16.2	-24.1621	-4.75622	-0.178294	0.39793	0.576224	0.0364982	hypo
14	39355665	39356030	13549930	13549932	483048	3	366	122	-24.1616	-7.10295	-0.322212	0.479735	0.801947	0.0396939	hypo
22	13404539	13404642	19648048	19648052	1045277	5	104	20.8	24.1484	4.93381	0.173005	0.613026	0.440021	0.0377253	hyper
16	55131800	55131966	15199468	15199471	638706	4	167	41.75	-24.1339	-5.1297	-0.226234	0.400418	0.626653	0.036804	hypo
24	35003907	35004029	21168232	21168235	1146915	4	123	30.75	24.1081	6.18475	0.218486	0.750598	0.532112	0.0381366	hyper
18	62673305	62673430	17115702	17115706	757367	5	126	25.2	24.0858	4.98578	0.185633	0.49577	0.310138	0.0376021	hyper
6	115222210	115222604	6405219	6405223	1755793	5	395	79	-24.0822	-4.63992	-0.170943	0.384015	0.554958	0.0368121	hypo
19	20365390	20365463	17390342	17390346	774313	5	74	14.8	24.0257	4.95483	0.164301	0.848822	0.684522	0.0374538	hyper
11	43786719	43787039	10642810	10642812	271195	3	321	107	24.0231	8.79388	0.32799	0.653446	0.325456	0.0407582	hyper
X	39737430	39737828	24736499	24736502	2085321	4	399	99.75	23.9292	8.33381	0.31632	0.592913	0.276593	0.0506888	hyper
GJ058434.1	80439	80567	24349487	24349491	2046976	5	129	25.8	-23.9157	-4.76696	-0.129241	0.286662	0.415903	0.0320875	hypo
10	16008443	16008527	9492167	9492171	158304	5	85	17	23.9026	4.85114	0.183183	0.799115	0.615931	0.0384869	hyper
19	28638992	28639055	17512576	17512578	778993	3	64	21.3333	23.8911	8.49448	0.317892	0.501989	0.184097	0.0389245	hyper
6	46416032	46416131	5855707	5855711	1693373	5	100	20	-23.8867	-4.67632	-0.246721	0.451847	0.698568	0.0498082	hypo
25	27254133	27254318	21896550	21896552	1181612	3	186	62	-23.766	-7.17964	-0.301373	0.45778	0.759153	0.0366198	hypo
20	4686601	4686743	18155979	18155982	922330	4	143	35.75	-23.7628	-5.79443	-0.255269	0.412479	0.667748	0.04045	hypo
2	24647477	24647585	1365280	1365284	819667	5	109	21.8	23.6809	4.81755	0.184519	0.557435	0.372916	0.039373	hyper
21	70119604	70119807	19458806	19458809	1034971	4	204	51	23.6752	6.29119	0.245961	0.869647	0.623687	0.040772	hyper
22	39237137	39237237	19864574	19864578	1067693	5	101	20.2	23.6583	4.76531	0.164089	0.682001	0.517912	0.0352997	hyper
25	2375065	2375139	21586188	21586191	1165912	4	75	18.75	-23.6095	-5.26604	-0.202955	0.532263	0.735219	0.0354782	hypo
25	34497228	34497442	21997718	21997722	1185923	5	215	43	23.5724	4.7661	0.18475	0.811563	0.626813	0.0390127	hyper
23	36689057	36689145	20603890	20603894	1108639	5	89	17.8	-23.5476	-4.62921	-0.178911	0.520329	0.69924	0.0389733	hypo
23	47805793	47805991	20737801	20737804	1115823	4	199	49.75	23.5308	6.49224	0.216274	0.570873	0.354599	0.0369172	hyper
26	51264780	51264827	22755018	22755022	1227734	5	48	9.6	-23.5304	-4.66623	-0.182241	0.311386	0.493627	0.0380289	hypo
28	33923485	33923626	23553113	23553117	1290831	5	142	28.4	-23.4887	-4.65029	-0.190871	0.492854	0.683725	0.038753	hypo
5	114014397	114014507	5367458	5367462	1646940	5	111	22.2	23.486	4.72319	0.184629	0.637229	0.4526	0.0399716	hyper
2	89249729	89249861	1762787	1762790	883410	4	133	33.25	-23.4758	-5.4742	-0.245321	0.333522	0.578843	0.0399391	hypo
18	56870632	56870677	17034501	17034505	753682	5	46	9.2	23.4724	4.75151	0.180007	0.589016	0.40901	0.0395619	hyper
4	13573199	13573464	3504018	3504021	1452217	4	266	66.5	-23.4094	-5.20478	-0.228494	0.392384	0.620878	0.0410525	hypo
11	12318	12718	10255287	10255290	234325	4	401	100.25	-23.3555	-4.76254	-0.285676	0.414814	0.70049	0.0494617	hypo
X	14001634	14001769	24594716	24594719	2061703	4	136	34	-23.3247	-4.7358	-0.270637	0.464284	0.734921	0.0486366	hypo
9	60554287	60554631	8876783	8876786	2009583	4	345	86.25	-23.3188	-4.88425	-0.221655	0.29725	0.518905	0.0384606	hypo
29	7561443	7561502	23754782	23754785	1306275	4	60	15	23.2634	6.08093	0.247515	0.717397	0.469882	0.0398396	hyper
19	43488534	43488623	17724025	17724027	787670	3	90	30	23.2427	8.17648	0.289899	0.53529	0.245391	0.0389648	hyper
8	80546264	80546348	8158849	8158852	1924800	4	85	21.25	23.2342	6.06247	0.217776	0.785766	0.56799	0.0372641	hyper
3	33693523	33693909	2608520	2608524	1364496	5	387	77.4	23.2051	4.67027	0.188344	0.568334	0.37999	0.0364955	hyper
8	39516261	39516313	7819491	7819495	1887922	5	53	10.6	-23.1674	-4.61681	-0.199215	0.608997	0.808212	0.0424718	hypo
4	9140091	9140246	3463700	3463703	1448482	4	156	39	-22.9611	-5.69567	-0.224019	0.442572	0.666591	0.0400102	hypo
1	87016144	87016210	575420	575423	83772	4	67	16.75	22.7708	6.0081	0.210769	0.7556	0.544831	0.0393027	hyper
1	145030060	145030101	982898	982900	138397	3	42	14	-22.7645	-7.41923	-0.294031	0.460863	0.754894	0.038172	hypo
4	105030149	105030484	4175501	4175504	1537397	4	336	84	-22.7379	-4.67962	-0.223164	0.48861	0.711774	0.0384996	hypo
28	36124337	36124529	23581121	23581124	1292060	4	193	48.25	22.7378	6.17592	0.210477	0.519757	0.30928	0.0386846	hyper
12	90607032	90607065	12149513	12149516	393867	4	34	8.5	22.699	5.68344	0.219493	0.83122	0.611727	0.0387074	hyper
3	101643701	101644119	3076189	3076192	1429796	4	419	104.75	-22.5424	-5.57707	-0.227499	0.298602	0.526101	0.0376365	hypo
23	25027764	25027853	20501494	20501496	1098917	3	90	30	-22.5126	-7.38614	-0.310878	0.431609	0.742487	0.0408009	hypo
12	62661782	62662148	11872893	11872895	372784	3	367	122.333	-22.422	-5.97051	-0.355076	0.384326	0.739402	0.0453622	hypo
5	38573031	38573533	4709724	4709727	1582463	4	503	125.75	22.4077	6.64924	0.218346	0.696497	0.478151	0.0366412	hyper
15	54839208	54839454	14355229	14355232	570428	4	247	61.75	22.3952	6.01336	0.241982	0.853423	0.611442	0.0409886	hyper
26	20964192	20964301	22369081	22369083	1207604	3	110	36.6667	22.3835	8.38959	0.279448	0.85376	0.574312	0.0360287	hyper
24	31019164	31019348	21127243	21127246	1143962	4	185	46.25	22.35	5.87531	0.226793	0.699507	0.472714	0.0418388	hyper
11	55106492	55106867	10734739	10734742	280953	4	376	94	-22.3316	-5.29667	-0.260166	0.42124	0.681407	0.0417099	hypo
13	66535990	66536148	12850296	12850299	444719	4	159	39.75	22.2929	5.85598	0.221541	0.451273	0.229732	0.0396745	hyper
1	6198207	6198414	67407	67410	4564	4	208	52	-22.1848	-4.85364	-0.222019	0.179038	0.401057	0.0379712	hypo
13	61643770	61644075	12790030	12790033	441541	4	306	76.5	-22.1518	-5.13274	-0.2271	0.483241	0.710341	0.0384442	hypo
29	18073975	18074082	23843465	23843467	1315316	3	108	36	-22.0769	-4.84403	-0.260798	0.245114	0.505912	0.0367554	hypo
29	28917187	28917312	23926107	23926109	1325143	3	126	42	-22.0444	-6.70434	-0.297776	0.142638	0.440414	0.0394642	hypo
3	15417147	15417491	2433634	2433637	1349457	4	345	86.25	21.9756	5.90447	0.191831	0.715221	0.52339	0.0357902	hyper
16	37891289	37891615	14975042	14975045	627655	4	327	81.75	-21.8504	-5.15885	-0.233709	0.471798	0.705507	0.0410013	hypo
15	22666113	22666212	14050470	14050473	545345	4	100	25	21.8311	5.62813	0.196374	0.776902	0.580528	0.0374533	hyper
25	27920717	27920850	21907249	21907251	1181983	3	134	44.6667	-21.831	-6.56731	-0.27432	0.211511	0.485831	0.0380806	hypo
8	75696203	75696450	8117772	8117775	1920465	4	248	62	21.8231	5.73937	0.228339	0.541192	0.312853	0.0412609	hyper
11	1962697	1962870	10282619	10282622	235394	4	174	43.5	21.812	6.29453	0.193115	0.445952	0.252837	0.0360391	hyper
15	42382242	42382531	14258801	14258804	559632	4	290	72.5	21.6817	5.72261	0.219625	0.607939	0.388314	0.0383425	hyper
16	537329	537608	14680412	14680415	594557	4	280	70	21.6602	5.64844	0.24661	0.760364	0.513754	0.0413677	hyper
10	21430513	21430783	9551944	9551947	162132	4	271	67.75	-21.6468	-4.6541	-0.180683	0.262207	0.44289	0.0360749	hypo
19	44036872	44037306	17731005	17731008	788022	4	435	108.75	-21.6364	-4.68113	-0.186858	0.196594	0.383452	0.0376861	hypo
5	94433618	94433673	5114620	5114623	1634632	4	56	14	-21.6037	-4.72561	-0.216211	0.138689	0.3549	0.0393417	hypo
7	23441650	23441843	6804476	6804479	1771109	4	194	48.5	-21.5144	-5.06144	-0.224431	0.637482	0.861913	0.0395635	hypo
X	134967798	134967923	25206081	25206084	2173956	4	126	31.5	21.5103	5.56655	0.229572	0.779446	0.549874	0.0509709	hyper
2	114969117	114969507	1964272	1964275	906971	4	391	97.75	-21.5091	-5.09888	-0.251527	0.473854	0.72538	0.0476521	hypo
22	57090398	57090518	20095340	20095343	1079448	4	121	30.25	-21.498	-5.26576	-0.208861	0.317041	0.525903	0.039802	hypo
GJ059560.1	101	147	24398791	24398794	2047484	4	47	11.75	-21.4683	-4.70762	-0.100358	0.772671	0.873029	0.0187035	hypo
22	44901354	44901437	19916213	19916216	1072281	4	84	21	21.4473	5.51826	0.189433	0.869054	0.679621	0.037661	hyper
3	104309635	104309714	3108644	3108647	1431674	4	80	20	-21.3908	-5.16929	-0.21967	0.635498	0.855168	0.0420838	hypo
22	10815305	10815478	19615344	19615347	1043658	4	174	43.5	-21.379	-5.13692	-0.204285	0.483469	0.687754	0.0362655	hypo
20	31400200	31400560	18363261	18363263	946696	3	361	120.333	21.358	7.89714	0.264872	0.662541	0.397668	0.0409285	hyper
5	106215892	106215930	5224402	5224405	1643849	4	39	9.75	-21.3107	-5.30106	-0.183628	0.4894	0.673028	0.035506	hypo
GJ059598.1	2027	2054	24407094	24407097	2047531	4	28	7	21.2866	5.74367	0.120114	0.847555	0.727441	0.0225746	hyper
X	142057674	142057720	25267204	25267207	2179733	4	47	11.75	-21.2124	-5.22225	-0.22589	0.441942	0.667831	0.0453115	hypo
17	14584847	14585188	15628030	15628032	670844	3	342	114	-21.2034	-5.00804	-0.291858	0.288952	0.58081	0.0404284	hypo
10	46569254	46569450	9730548	9730551	185580	4	197	49.25	-21.1581	-5.24116	-0.217289	0.340182	0.55747	0.0427383	hypo
25	28554316	28554550	21914606	21914609	1182458	4	235	58.75	21.1059	5.52415	0.203979	0.585388	0.381409	0.037804	hyper
12	14843031	14843358	11494530	11494533	331166	4	328	82	-21.0951	-4.62357	-0.230929	0.418767	0.649695	0.0421978	hypo
2	34217492	34217626	1427816	1427819	829036	4	135	33.75	21.0531	6.22049	0.211012	0.345448	0.134436	0.040178	hyper
29	45464818	45464856	24150926	24150929	1334920	4	39	9.75	-21.0424	-5.14715	-0.216209	0.664119	0.880328	0.037954	hypo
16	4181952	4182176	14736061	14736064	596470	4	225	56.25	-21.0416	-4.6404	-0.257111	0.496695	0.753805	0.0441058	hypo
9	45170548	45170827	8789010	8789013	1994170	4	280	70	21.0303	5.93499	0.20094	0.562634	0.361694	0.039792	hyper
16	29219530	29219634	14901916	14901919	620135	4	105	26.25	-21.024	-4.95329	-0.231913	0.442733	0.674646	0.0436935	hypo
22	43323636	43323714	19898880	19898882	1071139	3	79	26.3333	21.0209	7.22313	0.308607	0.837305	0.528698	0.0437323	hyper
4	9614610	9615027	3467575	3467578	1448925	4	418	104.5	-20.9983	-4.81253	-0.285668	0.272957	0.558624	0.0435281	hypo
11	47754649	47754786	10684471	10684474	274151	4	138	34.5	20.969	5.46916	0.172414	0.715821	0.543406	0.0356458	hyper
1	146768790	146769097	1018196	1018199	138971	4	308	77	20.9368	5.64652	0.213637	0.615907	0.40227	0.0426674	hyper
5	120245753	120245835	5524232	5524235	1648661	4	83	20.75	-20.921	-4.7611	-0.202393	0.431465	0.633858	0.0392672	hypo
15	54358756	54358990	14351155	14351157	570018	3	235	78.3333	20.9014	7.76125	0.264321	0.756927	0.492606	0.0375639	hyper
23	36232910	36233077	20599047	20599050	1108296	4	168	42	-20.8496	-4.97545	-0.255218	0.180269	0.435487	0.0438572	hypo
2	111601504	111601606	1940308	1940311	903808	4	103	25.75	-20.8358	-4.94669	-0.211091	0.462319	0.67341	0.0445657	hypo
8	112090359	112090613	8443985	8443987	1951017	3	255	85	20.8251	7.75926	0.291256	0.921693	0.630437	0.0414525	hyper
GJ059661.1	1757	1803	24420701	24420704	2047580	4	47	11.75	20.8182	5.6785	0.143053	0.875827	0.732774	0.0274871	hyper
2	127296276	127296616	2103998	2104001	915867	4	341	85.25	20.8067	5.48446	0.212832	0.60831	0.395478	0.0416265	hyper
1	10164118	10164609	95465	95468	8287	4	492	123	20.76	5.42717	0.207767	0.62285	0.415083	0.0406028	hyper
5	17999596	17999684	4530847	4530849	1564543	3	89	29.6667	20.7192	7.25446	0.274784	0.763784	0.489	0.0358158	hyper
8	8397918	8398052	7597359	7597362	1858724	4	135	33.75	20.7116	5.31314	0.184364	0.694312	0.509949	0.0357042	hyper
2	119678138	119678378	2003397	2003400	911083	4	241	60.25	-20.6705	-4.85263	-0.225041	0.453088	0.678129	0.0405181	hypo
1	70558664	70558719	448128	448131	68551	4	56	14	-20.653	-4.92958	-0.20014	0.424082	0.624222	0.040486	hypo
5	106284592	106284881	5226028	5226031	1643870	4	290	72.5	-20.6465	-5.01936	-0.205013	0.384364	0.589376	0.0379551	hypo
11	43488222	43488422	10640929	10640932	270925	4	201	50.25	-20.6084	-4.84622	-0.194085	0.412539	0.606624	0.0398916	hypo
4	26603250	26603365	3588713	3588716	1464850	4	116	29	20.6058	5.75657	0.204559	0.31889	0.114331	0.0420825	hyper
5	49591713	49591771	4783500	4783503	1592945	4	59	14.75	20.5992	5.3452	0.200958	0.390412	0.189454	0.0371531	hyper
10	51569610	51569871	9773060	9773063	189750	4	262	65.5	20.501	5.63999	0.201422	0.354304	0.152882	0.0421415	hyper
1	46432500	46432827	289694	289697	44904	4	328	82	20.4691	5.44316	0.233721	0.749867	0.516146	0.0444313	hyper
15	82276556	82276630	14619093	14619096	592616	4	75	18.75	-20.4556	-4.6997	-0.198525	0.471911	0.670437	0.0380658	hypo
25	2012950	2013070	21576707	21576710	1165800	4	121	30.25	20.3874	5.27398	0.197125	0.386534	0.189409	0.0379719	hyper
11	19565728	19565949	10468739	10468741	248662	3	222	74	20.3409	7.00252	0.232981	0.818372	0.585391	0.0355747	hyper
1	83522353	83522558	550901	550904	80314	4	206	51.5	-20.3022	-4.65899	-0.212971	0.447009	0.659981	0.0389828	hypo
24	5616617	5616761	20946023	20946026	1120318	4	145	36.25	20.2993	5.2282	0.211282	0.732215	0.520933	0.0427147	hyper
19	56224187	56224331	17931282	17931285	794058	4	145	36.25	-20.2789	-4.99196	-0.176134	0.591797	0.767931	0.0355198	hypo
11	67801473	67801763	10819297	10819300	293264	4	291	72.75	20.263	5.20804	0.174165	0.667462	0.493297	0.0371438	hyper
25	36868197	36868372	22045889	22045892	1186744	4	176	44	20.2204	5.52577	0.199745	0.401825	0.20208	0.0387864	hyper
16	72830455	72830670	15371367	15371370	653220	4	216	54	-20.1733	-4.79467	-0.208588	0.280449	0.489037	0.037556	hypo
5	68977417	68977527	4924653	4924655	1611051	3	111	37	20.172	8.6271	0.281525	0.903048	0.621523	0.0395235	hyper
14	64313658	64313696	13711568	13711570	506894	3	39	13	-20.1073	-6.60209	-0.254875	0.563532	0.818407	0.0375521	hypo
2	136054856	136054979	2276082	2276085	919131	4	124	31	20.0184	5.21916	0.167741	0.480854	0.313113	0.0376095	hyper
6	60148953	60149349	5933090	5933093	1706869	4	397	99.25	19.9982	5.28536	0.236818	0.691504	0.454686	0.0460607	hyper
13	54770604	54770642	12692709	12692712	437891	4	39	9.75	-19.9582	-4.94364	-0.194189	0.646942	0.841131	0.0412067	hypo
13	77569123	77569270	12990688	12990691	451278	4	148	37	19.9581	5.18946	0.209661	0.537273	0.327613	0.0441018	hyper
18	13424324	13424613	16502877	16502879	723744	3	290	96.6667	-19.9351	-5.43791	-0.265396	0.299654	0.56505	0.0376606	hypo
X	82780754	82780863	24926865	24926868	2124944	4	110	27.5	19.9245	5.06247	0.206289	0.691368	0.485079	0.0454113	hyper
19	41663733	41663894	17699608	17699610	786456	3	162	54	19.922	7.76493	0.368511	0.509239	0.140728	0.0478055	hyper
6	7223551	7223657	5594643	5594645	1655307	3	107	35.6667	-19.9175	-6.33776	-0.267315	0.456051	0.723365	0.0386268	hypo
GJ059719.1	80	107	24432123	24432126	2047635	4	28	7	19.9148	5.36908	0.125412	0.874879	0.749467	0.0251943	hyper
19	35518996	35519077	17613362	17613365	782599	4	82	20.5	-19.8702	-4.77684	-0.192608	0.480175	0.672783	0.0403729	hypo
4	77413839	77413888	3948112	3948114	1513368	3	50	16.6667	19.8607	7.54071	0.321139	0.408089	0.0869507	0.0439685	hyper
4	93343442	93343516	4058858	4058860	1528269	3	75	25	19.8576	6.74465	0.273631	0.694228	0.420597	0.0389606	hyper
11	5477957	5478062	10333599	10333602	237317	4	106	26.5	19.8239	5.02835	0.192171	0.907594	0.715423	0.0353237	hyper
GJ059512.1	3701	3736	24391876	24391879	2047430	4	36	9	19.8215	5.52307	0.111022	0.87525	0.764228	0.0224085	hyper
16	44936408	44936619	15041578	15041581	633375	4	212	53	19.7928	5.20442	0.194201	0.585923	0.391722	0.0390741	hyper
21	43753355	43753551	19153072	19153075	1015798	4	197	49.25	19.7881	5.29892	0.207582	0.687024	0.479442	0.0419141	hyper
21	23272877	23272934	18967815	18967817	998793	3	58	19.3333	-19.7874	-6.48928	-0.275084	0.456595	0.731679	0.0412213	hypo
3	35035316	35035365	2622019	2622021	1365612	3	50	16.6667	19.7569	7.1806	0.258827	0.494553	0.235727	0.037671	hyper
18	34415017	34415107	16716547	16716549	739974	3	91	30.3333	19.7468	7.80093	0.279965	0.574924	0.294959	0.0401464	hyper
X	38634489	38634600	24726767	24726770	2084494	4	112	28	19.6796	5.15266	0.236343	0.488664	0.25232	0.0476124	hyper
23	16601462	16601500	20416854	20416857	1092408	4	39	9.75	19.6637	4.95915	0.247431	0.777407	0.529977	0.0491643	hyper
18	19638885	19638957	16587681	16587684	727562	4	73	18.25	-19.6266	-4.71607	-0.186481	0.131555	0.318036	0.0391555	hypo
18	10295612	10295748	16431317	16431320	722920	4	137	34.25	-19.5992	-4.65489	-0.218971	0.399998	0.618969	0.0413125	hypo
19	48551612	48551719	17787764	17787767	791061	4	108	27	-19.5834	-4.69372	-0.180165	0.467297	0.647462	0.03655	hypo
4	93361009	93361434	4059261	4059263	1528274	3	426	142	-19.5754	-5.89534	-0.26389	0.498656	0.762545	0.0396199	hypo
16	56551575	56551784	15214501	15214503	639887	3	210	70	19.5674	6.87922	0.254461	0.682622	0.428162	0.0381925	hyper
16	38252205	38252583	14977623	14977625	628002	3	379	126.333	19.5517	7.43836	0.271988	0.775781	0.503794	0.0394689	hyper
23	36688372	36688707	20603886	20603889	1108638	4	336	84	-19.546	-4.61855	-0.186678	0.493839	0.680518	0.0389733	hypo
11	104923602	104923618	11304379	11304381	317524	3	17	5.66667	-19.5083	-6.38931	-0.230949	0.264226	0.495175	0.0361335	hypo
23	28297259	28297395	20533798	20533801	1101190	4	137	34.25	-19.4658	-4.70661	-0.213825	0.252467	0.466291	0.0377784	hypo
25	39081362	39081486	22090080	22090082	1187680	3	125	41.6667	-19.4595	-6.20558	-0.23465	0.551759	0.786409	0.0350036	hypo
2	136055894	136055955	2276119	2276122	919131	4	62	15.5	-19.4513	-4.83373	-0.202539	0.547882	0.750421	0.0374866	hypo
4	52209273	52209379	3764134	3764136	1489763	3	107	35.6667	-19.448	-5.56703	-0.241463	0.391824	0.633287	0.0393274	hypo
10	89251346	89251588	10090663	10090666	222850	4	243	60.75	19.4346	4.90009	0.185733	0.595953	0.41022	0.0360784	hyper
22	11906408	11906483	19629530	19629533	1044315	4	76	19	19.4238	4.99965	0.186403	0.769288	0.582886	0.0372448	hyper
22	22120620	22120710	19732765	19732768	1052235	4	91	22.75	-19.4097	-4.70431	-0.196368	0.642919	0.839287	0.0425701	hypo
25	42614671	42614749	22203224	22203227	1188446	4	79	19.75	19.3612	4.97888	0.175262	0.562745	0.387483	0.035505	hyper
1	151197970	151198043	1082196	1082199	141476	4	74	18.5	19.3214	5.06477	0.21453	0.477353	0.262823	0.0429563	hyper
23	31497114	31497225	20562148	20562151	1103969	4	112	28	19.2504	4.92639	0.182593	0.506862	0.324269	0.0386949	hyper
1	137498129	137498263	906993	906996	132516	4	135	33.75	19.2423	4.93401	0.162617	0.618492	0.455875	0.0386941	hyper
12	87427510	87428069	12065665	12065667	392941	3	560	186.667	19.2139	7.20524	0.260218	0.681669	0.421451	0.039168	hyper
1	64842366	64842717	401197	401200	63423	4	352	88	-19.2095	-4.60373	-0.162821	0.413488	0.576309	0.0363971	hypo
4	44719321	44719647	3710983	3710985	1482569	3	327	109	-19.1977	-5.27144	-0.232603	0.484231	0.716834	0.0380871	hypo
29	42608992	42609015	24090097	24090100	1333910	4	24	6	19.1963	4.84649	0.210077	0.377072	0.166995	0.0445632	hyper
24	42616987	42617079	21252149	21252152	1152393	4	93	23.25	-19.1934	-4.60318	-0.177257	0.29419	0.471447	0.0367265	hypo
15	83551547	83551586	14637214	14637217	593376	4	40	10	-19.1287	-4.66908	-0.273096	0.253911	0.527007	0.0594547	hypo
22	15517147	15517225	19672805	19672808	1046659	4	79	19.75	19.1163	4.84194	0.186537	0.728444	0.541906	0.039641	hyper
8	9279039	9279352	7608465	7608468	1859238	4	314	78.5	-19.0966	-4.69311	-0.209375	0.544052	0.753427	0.0406776	hypo
6	106116244	106116651	6251946	6251949	1750079	4	408	102	19.0661	4.90911	0.154499	0.670826	0.516327	0.0358605	hyper
14	25975420	25975494	13441222	13441225	471264	4	75	18.75	19.0367	4.82266	0.192289	0.87538	0.683091	0.0398087	hyper
25	26132224	26132383	21877293	21877296	1181053	4	160	40	-19.0333	-4.67807	-0.187765	0.384618	0.572383	0.0383482	hypo
7	52498410	52498501	7051946	7051949	1796678	4	92	23	18.9809	4.82187	0.168086	0.743431	0.575345	0.040601	hyper
1	81257099	81257254	529456	529459	78450	4	156	39	18.9564	4.83263	0.195785	0.708201	0.512416	0.0396251	hyper
21	68979136	68979308	19431548	19431551	1034562	4	173	43.25	-18.9526	-4.6066	-0.223515	0.356438	0.579953	0.0471356	hypo
19	50143091	50143191	17808369	17808372	792062	4	101	25.25	-18.9176	-4.65567	-0.197927	0.536609	0.734536	0.0414045	hypo
13	18506641	18506806	12336187	12336189	409296	3	166	55.3333	18.9015	6.5495	0.228922	0.742074	0.513152	0.0385827	hyper
23	50426070	50426143	20802412	20802415	1116511	4	74	18.5	18.8978	4.78546	0.188324	0.866586	0.678261	0.0374308	hyper
18	47533312	47533325	16864606	16864609	749470	4	14	3.5	-18.8839	-4.70324	-0.172861	0.517969	0.69083	0.0397145	hypo
18	55087547	55087562	16997841	16997844	752935	4	16	4	18.8356	4.72017	0.208018	0.4669	0.258882	0.0434312	hyper
25	387091	387127	21521351	21521354	1165511	4	37	9.25	-18.7602	-4.65337	-0.171939	0.351195	0.523134	0.0355339	hypo
X	144235522	144235538	25285716	25285719	2181561	4	17	4.25	-18.7489	-4.65111	-0.251444	0.37736	0.628804	0.0456733	hypo
3	48409655	48409709	2695533	2695536	1379318	4	55	13.75	18.7464	4.75787	0.188101	0.637795	0.449694	0.0396927	hyper
5	108242948	108243191	5261752	5261755	1644580	4	244	61	18.6886	4.7199	0.234022	0.647195	0.413173	0.0460718	hyper
10	82856787	82857219	10015095	10015098	218493	4	433	108.25	-18.6843	-4.61845	-0.176951	0.484712	0.661663	0.0356306	hypo
13	35188004	35188048	12480077	12480080	423445	4	45	11.25	18.5988	4.65235	0.203708	0.686576	0.482868	0.0423399	hyper
8	87216743	87216866	8213890	8213893	1930755	4	124	31	18.5838	4.68911	0.185695	0.700263	0.514568	0.0403004	hyper
17	52272000	52272137	15888534	15888537	705593	4	138	34.5	18.5487	4.65245	0.189259	0.733636	0.544377	0.0392239	hyper
26	13812435	13812743	22300947	22300949	1201735	3	309	103	-18.539	-5.52807	-0.22956	0.497038	0.726598	0.0387237	hypo
28	5712928	5713224	23314895	23314897	1266510	3	297	99	18.5153	6.36554	0.281353	0.846544	0.565192	0.0425795	hyper
2	1262728	1262863	1193937	1193939	797748	3	136	45.3333	18.512	6.3685	0.2223	0.799812	0.577513	0.036798	hyper
20	71381183	71381215	18711159	18711162	980912	4	33	8.25	18.5095	4.63928	0.227437	0.353179	0.125741	0.0457487	hyper
21	29045537	29045675	19030278	19030280	1002932	3	139	46.3333	-18.4636	-4.97408	-0.269988	0.105134	0.375122	0.0436914	hypo
8	62887305	62887423	7993215	7993217	1910059	3	119	39.6667	18.4385	6.52228	0.320344	0.526275	0.205931	0.0494461	hyper
25	2488517	2488546	21589419	21589422	1165938	4	30	7.5	18.4223	4.60937	0.168864	0.606254	0.43739	0.0385775	hyper
23	10768391	10768571	20342786	20342788	1088821	3	181	60.3333	-18.25	-5.14947	-0.229863	0.459658	0.68952	0.0377784	hypo
3	31828193	31828460	2590934	2590936	1362969	3	268	89.3333	-18.2235	-5.69222	-0.247201	0.318925	0.566126	0.0426714	hypo
28	44085543	44085630	23662287	23662289	1298218	3	88	29.3333	18.2161	6.12183	0.229294	0.770998	0.541704	0.0398006	hyper
11	86345612	86345775	10995084	10995086	308090	3	164	54.6667	18.031	6.7406	0.214607	0.618716	0.404109	0.035865	hyper
19	9545145	9545267	17261614	17261616	767208	3	123	41	17.9963	6.17917	0.251899	0.560683	0.308785	0.0415947	hyper
10	9370632	9370970	9421054	9421056	153411	3	339	113	17.9025	7.24271	0.228231	0.800027	0.571796	0.0368659	hyper
X	74999525	74999762	24896518	24896520	2117701	3	238	79.3333	-17.8167	-5.67664	-0.229677	0.676726	0.906403	0.0457557	hypo
4	70414653	70414843	3897252	3897254	1506972	3	191	63.6667	-17.7731	-5.77389	-0.245459	0.305061	0.55052	0.0390901	hypo
20	66951631	66951770	18622820	18622822	979030	3	140	46.6667	17.7119	6.31761	0.215112	0.592322	0.37721	0.0378502	hyper
19	40491817	40492002	17683281	17683283	785710	3	186	62	-17.6062	-4.96844	-0.274235	0.357496	0.631731	0.0445251	hypo
16	30392228	30392361	14915404	14915406	620940	3	134	44.6667	17.5698	6.48877	0.241473	0.752922	0.51145	0.0366533	hyper
7	18248620	18248713	6715935	6715937	1768611	3	94	31.3333	-17.5608	-5.73705	-0.222987	0.597889	0.820876	0.0380291	hypo
3	101849882	101850106	3078507	3078509	1429955	3	225	75	17.5555	6.12433	0.248624	0.822139	0.573515	0.0373977	hyper
4	61811642	61811852	3822303	3822305	1499385	3	211	70.3333	-17.5349	-5.29721	-0.270073	0.348341	0.618415	0.0458157	hypo
18	40682554	40682628	16783779	16783781	744807	3	75	25	17.518	6.12325	0.209596	0.539917	0.330321	0.0368124	hyper
22	24382451	24382851	19747924	19747926	1054408	3	401	133.667	17.4544	6.2799	0.220474	0.552314	0.33184	0.0381613	hyper
1	68154039	68154066	425576	425578	66607	3	28	9.33333	17.4458	5.92386	0.24119	0.862531	0.621341	0.0373929	hyper
13	22968736	22968939	12371604	12371606	413271	3	204	68	17.4022	6.29983	0.236554	0.381797	0.145243	0.0401597	hyper
13	73670352	73670431	12934135	12934137	449236	3	80	26.6667	17.3139	6.19454	0.225952	0.839469	0.613518	0.0357268	hyper
2	120047247	120047534	2007571	2007573	911343	3	288	96	-17.3126	-5.30162	-0.214648	0.547525	0.762173	0.0370545	hypo
1	47072511	47072577	293830	293832	45532	3	67	22.3333	-17.2945	-5.7019	-0.239743	0.211355	0.451098	0.0439164	hypo
13	76221378	76221461	12969962	12969964	450692	3	84	28	-17.2912	-5.12481	-0.225541	0.482792	0.708334	0.0392643	hypo
10	38153302	38153607	9674895	9674897	177437	3	306	102	17.2606	6.42995	0.257231	0.646536	0.389305	0.0414272	hyper
7	112333811	112334015	7518164	7518166	1851440	3	205	68.3333	-17.1118	-4.89638	-0.20353	0.543298	0.746828	0.0362552	hypo
3	82318360	82318479	2903986	2903988	1413020	3	120	40	17.0859	5.74252	0.22602	0.73616	0.51014	0.0384486	hyper
24	37506744	37506970	21190438	21190440	1149106	3	227	75.6667	-17.0209	-5.50297	-0.215074	0.449481	0.664555	0.0382493	hypo
12	72270576	72270880	11928171	11928173	381819	3	305	101.667	-17.0007	-5.14298	-0.25395	0.548844	0.802793	0.0426712	hypo
18	63108849	63109154	17124444	17124446	757570	3	306	102	16.9727	6.08021	0.200685	0.430157	0.229472	0.0358741	hyper
11	49912870	49913001	10708199	10708201	275671	3	132	44	-16.9665	-5.53427	-0.301135	0.379054	0.680189	0.0519748	hypo
1	143535788	143535911	955784	955786	137818	3	124	41.3333	-16.9596	-5.28556	-0.249076	0.481681	0.730757	0.0464547	hypo
15	18001314	18001349	14019072	14019074	540886	3	36	12	-16.9284	-5.52718	-0.232578	0.672958	0.905536	0.0423055	hypo
2	112942085	112942436	1950403	1950405	905033	3	352	117.333	-16.8345	-5.07645	-0.225224	0.394226	0.61945	0.0359876	hypo
17	73939005	73939085	16234462	16234464	716773	3	81	27	16.8225	5.86278	0.217388	0.701848	0.48446	0.0400679	hyper
1	87645317	87645402	578502	578504	84388	3	86	28.6667	16.8047	5.95214	0.270762	0.758848	0.488086	0.0434476	hyper
17	64744444	64744548	16046991	16046993	713326	3	105	35	-16.7788	-5.06938	-0.247521	0.495268	0.742789	0.0421623	hypo
9	41166553	41166639	8752296	8752298	1990596	3	87	29	-16.7765	-5.22753	-0.241928	0.427011	0.668938	0.0382279	hypo
19	27891977	27892107	17499758	17499760	778602	3	131	43.6667	16.7578	5.76255	0.21323	0.778003	0.564773	0.0361833	hyper
11	484831	484962	10261391	10261393	234630	3	132	44	16.6968	6.81273	0.213028	0.545291	0.332263	0.0364848	hyper
2	24677486	24677524	1365459	1365461	819711	3	39	13	-16.684	-5.43876	-0.242377	0.451906	0.694283	0.0406422	hypo
7	13882486	13882571	6653155	6653157	1766036	3	86	28.6667	-16.6652	-5.44896	-0.228169	0.446157	0.674327	0.0394247	hypo
14	33228632	33228853	13502954	13502956	477450	3	222	74	-16.6524	-5.00764	-0.237672	0.423553	0.661224	0.0439802	hypo
6	35935656	35935850	5787975	5787977	1683053	3	195	65	16.62	6.26447	0.220269	0.903709	0.68344	0.0390406	hyper
1	84093392	84093725	556723	556725	80819	3	334	111.333	16.6167	5.98093	0.198416	0.66408	0.465664	0.0372048	hyper
18	1829015	1829054	16308458	16308460	718196	3	40	13.3333	16.5907	5.97429	0.203515	0.79764	0.594125	0.0380992	hyper
23	27901327	27901495	20527404	20527406	1100984	3	169	56.3333	-16.5877	-5.47048	-0.2137	0.423499	0.637199	0.0430991	hypo
10	102532766	102532840	10220028	10220030	233490	3	75	25	16.5718	5.59038	0.272092	0.605488	0.333396	0.0516584	hyper
22	12691459	12691611	19639846	19639848	1044784	3	153	51	-16.5575	-5.37595	-0.208244	0.334746	0.54299	0.0385214	hypo
3	110457375	110457472	3183800	3183802	1435617	3	98	32.6667	-16.4856	-5.32418	-0.183515	0.434222	0.617737	0.0367424	hypo
10	4937268	4937290	9376325	9376327	149923	3	23	7.66667	-16.476	-5.47446	-0.236393	0.37143	0.607823	0.0435484	hypo
3	113065745	113065836	3213275	3213277	1437407	3	92	30.6667	-16.4487	-4.63905	-0.226562	0.633413	0.859975	0.0417262	hypo
24	39205786	39205853	21207803	21207805	1150419	3	68	22.6667	-16.443	-5.13031	-0.216156	0.360927	0.577083	0.0372058	hypo
10	43745499	43745520	9707138	9707140	183051	3	22	7.33333	-16.4423	-5.20694	-0.238308	0.296695	0.535003	0.0394615	hypo
11	3929470	3929686	10314757	10314759	236359	3	217	72.3333	16.434	5.58923	0.239472	0.712319	0.472847	0.0411218	hyper
7	82985587	82985675	7288641	7288643	1824812	3	89	29.6667	-16.4301	-5.36685	-0.201834	0.612938	0.814772	0.0405976	hypo
22	44182079	44182093	19909083	19909085	1071728	3	15	5	16.4227	5.584	0.217107	0.686376	0.46927	0.0413718	hyper
GJ059959.1	29746	29842	24499418	24499420	2048173	3	97	32.3333	16.4035	5.92729	0.250031	0.528493	0.278462	0.0468956	hyper
13	77918323	77918440	12997192	12997194	451383	3	118	39.3333	-16.3774	-4.82969	-0.202859	0.322078	0.524938	0.0362667	hypo
10	85444294	85444352	10041167	10041169	220430	3	59	19.6667	-16.3354	-5.40321	-0.214911	0.423324	0.638235	0.036904	hypo
3	40024108	40024489	2648379	2648381	1370633	3	382	127.333	16.3135	6.48206	0.26115	0.744016	0.482867	0.044128	hyper
GJ059660.1	174	206	24420290	24420292	2047579	3	33	11	-16.3086	-4.71337	-0.157788	0.665287	0.823075	0.0290337	hypo
22	16414707	16414812	19683321	19683323	1047297	3	106	35.3333	-16.2821	-5.15422	-0.199922	0.30172	0.501642	0.0390642	hypo
15	15419362	15419541	14000112	14000114	538491	3	180	60	-16.2664	-5.06537	-0.25025	0.458603	0.708853	0.0416084	hypo
3	111230073	111230268	3191378	3191380	1436274	3	196	65.3333	-16.2646	-5.27991	-0.217464	0.617569	0.835033	0.038129	hypo
20	12561510	12561699	18234110	18234112	928441	3	190	63.3333	-16.2642	-5.19669	-0.218194	0.45758	0.675774	0.040275	hypo
3	105831194	105831332	3124731	3124733	1432751	3	139	46.3333	16.2532	5.72647	0.245649	0.737642	0.491993	0.042624	hyper
4	15602257	15602303	3520346	3520348	1454059	3	47	15.6667	-16.2235	-5.25228	-0.201711	0.574346	0.776057	0.0380161	hypo
11	7018961	7019022	10354566	10354568	238143	3	62	20.6667	-16.2058	-5.25565	-0.197137	0.505182	0.702319	0.0360482	hypo
16	63688661	63688683	15275553	15275555	646115	3	23	7.66667	-16.1891	-5.35735	-0.214977	0.23065	0.445627	0.0402301	hypo
19	9798124	9798169	17265347	17265349	767355	3	46	15.3333	16.1855	5.93212	0.192244	0.355481	0.163237	0.0355353	hyper
25	18673772	18674000	21794694	21794696	1175789	3	229	76.3333	-16.1708	-4.97964	-0.205974	0.515715	0.721689	0.0363846	hypo
GJ059898.1	4738	4754	24474589	24474591	2047966	3	17	5.66667	16.1421	5.63643	0.117407	0.799331	0.681925	0.0218222	hyper
7	54637219	54637497	7078037	7078039	1798360	3	279	93	16.1199	5.50634	0.238763	0.648541	0.409778	0.0414703	hyper
2	132657951	132658338	2191720	2191722	918367	3	388	129.333	-16.1016	-4.60996	-0.181729	0.254598	0.436327	0.0363853	hypo
8	61999061	61999115	7984701	7984703	1909365	3	55	18.3333	16.095	5.40145	0.216084	0.519937	0.303853	0.0397191	hyper
11	26283201	26283484	10522073	10522075	254605	3	284	94.6667	16.0926	5.58419	0.197653	0.467429	0.269777	0.0381379	hyper
29	9969682	9969987	23778696	23778698	1308142	3	306	102	-16.0837	-4.78179	-0.195032	0.400703	0.595736	0.041437	hypo
27	36109335	36109630	23121790	23121792	1256631	3	296	98.6667	-16.0705	-4.68444	-0.20607	0.451029	0.657099	0.0412616	hypo
28	595562	595692	23268217	23268219	1262342	3	131	43.6667	-16.061	-4.97202	-0.225422	0.33345	0.558872	0.0410645	hypo
19	51429055	51429098	17832762	17832764	792500	3	44	14.6667	16.0523	5.5317	0.223555	0.60916	0.385605	0.0382208	hyper
7	73023354	73023501	7223891	7223893	1815111	3	148	49.3333	-16.0515	-4.72513	-0.220582	0.453708	0.674291	0.0406652	hypo
6	90648542	90648937	6118952	6118954	1736734	3	396	132	-15.9182	-4.84923	-0.218452	0.648233	0.866685	0.045122	hypo
11	40954163	40954265	10622921	10622923	268578	3	103	34.3333	15.9165	5.56134	0.254699	0.776881	0.522182	0.0399979	hyper
26	11384900	11385001	22282091	22282093	1199535	3	102	34	-15.9104	-5.22961	-0.225519	0.340319	0.565838	0.0402965	hypo
8	61997330	61997486	7984634	7984636	1909365	3	157	52.3333	-15.9069	-5.08083	-0.219216	0.451334	0.670549	0.0417947	hypo
16	47455813	47456047	15071690	15071692	634942	3	235	78.3333	-15.8978	-4.94212	-0.193596	0.137294	0.33089	0.0352964	hypo
14	17138997	17139052	13355058	13355060	464279	3	56	18.6667	15.8956	5.55778	0.200444	0.805574	0.60513	0.038411	hyper
16	4241549	4241859	14737342	14737344	596487	3	311	103.667	-15.8947	-4.90396	-0.21046	0.254362	0.464822	0.0413265	hypo
7	23234140	23234493	6802093	6802095	1770969	3	354	118	15.8869	6.14611	0.226824	0.709284	0.48246	0.0415795	hyper
18	46774822	46775049	16857011	16857013	748841	3	228	76	-15.8789	-4.93379	-0.184392	0.30368	0.488072	0.0361868	hypo
1	120014870	120015175	778311	778313	116304	3	306	102	15.8558	5.57872	0.244556	0.583614	0.339058	0.0423398	hyper
29	43508977	43509020	24109829	24109831	1334220	3	44	14.6667	-15.8501	-4.81343	-0.215648	0.221115	0.436763	0.0424062	hypo
9	77758493	77758515	9000628	9000630	2025990	3	23	7.66667	-15.8199	-4.94613	-0.215642	0.320155	0.535797	0.0431611	hypo
15	84186924	84186996	14646176	14646178	593770	3	73	24.3333	-15.8174	-5.26987	-0.221155	0.339575	0.560729	0.0415868	hypo
7	40640198	40640311	6928113	6928115	1787351	3	114	38	-15.7885	-4.83716	-0.201325	0.679502	0.880827	0.0405698	hypo
3	33472234	33472500	2606217	2606219	1364321	3	267	89	-15.7793	-4.69169	-0.1894	0.50891	0.698309	0.0369931	hypo
10	74094482	74094754	9936587	9936589	211206	3	273	91	-15.7698	-4.90211	-0.228029	0.259857	0.487886	0.0435528	hypo
14	83683860	83683971	13892485	13892487	522991	3	112	37.3333	-15.7689	-5.19558	-0.235649	0.296815	0.532464	0.0380156	hypo
X	40403938	40404074	24748893	24748895	2085635	3	137	45.6667	15.7208	5.38695	0.25519	0.533903	0.278714	0.0458742	hyper
16	81043243	81043380	15481243	15481245	658282	3	138	46	-15.7194	-4.67926	-0.196393	0.505617	0.70201	0.0370688	hypo
4	46920590	46920695	3725449	3725451	1484782	3	106	35.3333	15.7104	5.68635	0.235548	0.790437	0.554889	0.0409511	hyper
3	95289818	95290000	3022038	3022040	1424208	3	183	61	-15.691	-4.83698	-0.259847	0.557564	0.817411	0.0451388	hypo
2	96963563	96963828	1822982	1822984	890557	3	266	88.6667	-15.6603	-4.90678	-0.222153	0.437753	0.659906	0.0424228	hypo
20	6668069	6668136	18179203	18179205	923614	3	68	22.6667	15.6336	5.3096	0.207497	0.680871	0.473374	0.0376706	hyper
3	6551612	6551975	2349235	2349237	1342215	3	364	121.333	-15.5524	-5.0413	-0.228209	0.48576	0.713969	0.0358213	hypo
26	17279951	17280030	22330739	22330741	1204764	3	80	26.6667	-15.5417	-4.99157	-0.206538	0.529589	0.736127	0.0397165	hypo
7	52534123	52534188	7052649	7052651	1796690	3	66	22	-15.5407	-5.12214	-0.208822	0.575678	0.7845	0.0385975	hypo
GJ059828.1	3604	3630	24452195	24452197	2047848	3	27	9	15.5167	5.33805	0.170725	0.683982	0.513257	0.0330116	hyper
X	55169420	55169541	24810484	24810486	2099299	3	122	40.6667	15.501	5.3564	0.280747	0.59551	0.314763	0.0471426	hyper
2	79800591	79800845	1707903	1707905	874006	3	255	85	-15.4739	-4.94007	-0.224664	0.260434	0.485098	0.0401861	hypo
17	60504964	60504980	15991264	15991266	710869	3	17	5.66667	15.4671	5.23574	0.190143	0.643456	0.453313	0.0370257	hyper
18	47726093	47726277	16865973	16865975	749643	3	185	61.6667	15.4667	5.22642	0.237629	0.645978	0.408349	0.0394322	hyper
9	87848164	87848335	9074072	9074074	2035370	3	172	57.3333	-15.4529	-4.86459	-0.223854	0.384378	0.608233	0.0395542	hypo
9	82602346	82602504	9034463	9034465	2030651	3	159	53	15.445	5.45123	0.203147	0.55341	0.350263	0.0377988	hyper
6	59818041	59818291	5930618	5930620	1706545	3	251	83.6667	15.3571	5.45474	0.226061	0.727748	0.501687	0.0395492	hyper
8	63364519	63364883	7997950	7997952	1910411	3	365	121.667	15.3508	5.78648	0.198831	0.591892	0.393061	0.0370753	hyper
21	57114389	57114442	19249387	19249389	1028460	3	54	18	15.3336	5.13054	0.19057	0.954842	0.764272	0.0434864	hyper
3	107748410	107748471	3147923	3147925	1434078	3	62	20.6667	-15.3154	-4.76829	-0.184688	0.284623	0.469311	0.0386491	hypo
16	5125074	5125252	14747044	14747046	597180	3	179	59.6667	-15.2878	-4.72906	-0.245528	0.389623	0.635151	0.0485819	hypo
12	51027227	51027313	11806148	11806150	361384	3	87	29	-15.2841	-4.94626	-0.202222	0.323071	0.525293	0.0410165	hypo
20	71883469	71883620	18727570	18727572	981018	3	152	50.6667	-15.2542	-4.83846	-0.195432	0.503627	0.699059	0.0380926	hypo
29	43990981	43991080	24119818	24119820	1334374	3	100	33.3333	-15.245	-4.77983	-0.246521	0.400957	0.647478	0.0462667	hypo
22	35328323	35328574	19830125	19830127	1064339	3	252	84	-15.2408	-4.84684	-0.185809	0.445337	0.631146	0.0363925	hypo
5	67080428	67080824	4907565	4907567	1609471	3	397	132.333	15.2289	5.11235	0.180866	0.758652	0.577787	0.0363268	hyper
GJ059513.1	85	112	24391880	24391882	2047431	3	28	9.33333	15.2063	5.22573	0.122644	0.829084	0.706441	0.024197	hyper
15	64676969	64677201	14435234	14435236	579060	3	233	77.6667	15.1967	5.32798	0.222549	0.469428	0.24688	0.04471	hyper
6	69146158	69146369	5994022	5994024	1715568	3	212	70.6667	15.1542	5.45261	0.179258	0.580357	0.401099	0.0368434	hyper
27	2450678	2450702	22797673	22797675	1229697	3	25	8.33333	15.1108	5.03788	0.201329	0.787653	0.586324	0.0412246	hyper
28	8295644	8295733	23341926	23341928	1268426	3	90	30	-15.0542	-4.95531	-0.183091	0.634948	0.818038	0.0397308	hypo
14	21931253	21931305	13401342	13401344	468108	3	53	17.6667	15.0439	5.09855	0.173125	0.596065	0.42294	0.0403813	hyper
21	45778944	45779045	19169173	19169175	1017635	3	102	34	-15.0323	-4.74018	-0.19359	0.359821	0.553411	0.0371291	hypo
1	136434357	136434425	898049	898051	131585	3	69	23	15.0313	5.12065	0.164032	0.735162	0.57113	0.0359246	hyper
22	60230509	60230598	20185083	20185085	1080311	3	90	30	15.0164	5.28862	0.175198	0.76711	0.591912	0.0348266	hyper
3	9857031	9857174	2382056	2382058	1344846	3	144	48	15.0102	5.19835	0.199259	0.613619	0.414359	0.0408011	hyper
23	32823110	32823409	20574397	20574399	1105132	3	300	100	-15.0082	-4.63872	-0.218615	0.124102	0.342717	0.0409165	hypo
17	44995010	44995046	15813112	15813114	700284	3	37	12.3333	-15.0068	-4.81601	-0.195292	0.290259	0.485551	0.0393955	hypo
7	13658729	13658802	6647733	6647735	1765959	3	74	24.6667	15.0012	5.22327	0.280504	0.523936	0.243431	0.0510586	hyper
3	6550893	6550986	2349232	2349234	1342214	3	94	31.3333	-14.9883	-4.94563	-0.218988	0.470574	0.689563	0.0357695	hypo
9	105679511	105679701	9329744	9329746	2046536	3	191	63.6667	-14.9749	-4.77634	-0.19183	0.505503	0.697333	0.0377369	hypo
23	16263293	16263354	20412765	20412767	1092151	3	62	20.6667	-14.9468	-4.7436	-0.210258	0.194811	0.405069	0.0410816	hypo
X	13961199	13961242	24594379	24594381	2061671	3	44	14.6667	14.9358	5.41402	0.214866	0.759957	0.545091	0.0431721	hyper
23	7109963	7109983	20283285	20283287	1086854	3	21	7	14.9339	5.03682	0.199029	0.73736	0.53833	0.0386666	hyper
4	104082390	104082619	4164496	4164498	1536771	3	230	76.6667	14.9327	5.13358	0.208557	0.803285	0.594728	0.0391584	hyper
5	80838926	80839136	5025836	5025838	1621166	3	211	70.3333	-14.8997	-4.6044	-0.212735	0.628779	0.841514	0.0393774	hypo
2	93221454	93221464	1792466	1792468	887163	3	11	3.66667	14.8978	5.0212	0.185205	0.75339	0.568185	0.0388906	hyper
17	53181970	53182153	15898692	15898694	706153	3	184	61.3333	14.8833	5.19682	0.223309	0.523247	0.299938	0.0435487	hyper
16	77636642	77636677	15432010	15432012	656200	3	36	12	14.8698	4.96957	0.19261	0.425605	0.232995	0.0389182	hyper
24	61371195	61371531	21485828	21485830	1164777	3	337	112.333	14.8667	5.28637	0.233499	0.650742	0.417243	0.0437906	hyper
22	49281111	49281196	19962368	19962370	1075611	3	86	28.6667	14.8613	5.09171	0.166019	0.804806	0.638787	0.035276	hyper
20	3110386	3110464	18132459	18132461	921566	3	79	26.3333	14.8494	5.12511	0.195385	0.67427	0.478886	0.0372364	hyper
17	41248487	41248633	15790285	15790287	696572	3	147	49	14.838	5.47422	0.208003	0.647598	0.439595	0.042622	hyper
18	47281657	47281703	16862619	16862621	749233	3	47	15.6667	14.8096	5.14648	0.187977	0.648615	0.460638	0.035612	hyper
10	103986088	103986245	10251926	10251928	234056	3	158	52.6667	14.7753	5.19379	0.213403	0.662615	0.449213	0.0427654	hyper
3	110209431	110209732	3180419	3180421	1435447	3	302	100.667	14.7509	5.20262	0.196872	0.599002	0.402129	0.0375148	hyper
11	22107786	22107866	10489755	10489757	250930	3	81	27	-14.7413	-4.87424	-0.163263	0.321901	0.485164	0.0389872	hypo
24	46371028	46371083	21289020	21289022	1155374	3	56	18.6667	14.7312	5.18349	0.198993	0.676089	0.477096	0.0391416	hyper
19	54473581	54473738	17894161	17894163	793587	3	158	52.6667	-14.7304	-4.65746	-0.195485	0.32541	0.520895	0.0383544	hypo
2	24679427	24679621	1365524	1365526	819712	3	195	65	-14.7245	-4.77452	-0.210739	0.280183	0.490922	0.0400464	hypo
GJ058971.1	98	130	24372900	24372902	2047190	3	33	11	-14.7039	-4.63361	-0.204473	0.65458	0.859053	0.0417265	hypo
2	91473977	91474304	1780132	1780134	885466	3	328	109.333	14.6908	5.04568	0.228709	0.73645	0.507742	0.0422003	hyper
3	59079977	59080057	2769316	2769318	1389653	3	81	27	14.684	4.94242	0.20124	0.642286	0.441047	0.0411638	hyper
11	10835234	10835397	10396967	10396969	240944	3	164	54.6667	14.6567	5.12453	0.221951	0.784225	0.562274	0.0440609	hyper
X	2174008	2174035	24532852	24532854	2050543	3	28	9.33333	-14.6553	-4.81794	-0.244038	0.403543	0.64758	0.0487194	hypo
13	60027798	60027845	12772132	12772134	440355	3	48	16	14.622	4.97365	0.286163	0.728918	0.442755	0.053608	hyper
3	96855746	96855757	3033250	3033252	1425722	3	12	4	14.6185	5.09535	0.189408	0.436102	0.246694	0.0383877	hyper
8	112181296	112181512	8445718	8445720	1951054	3	217	72.3333	14.6098	4.91047	0.168111	0.757707	0.589596	0.0347716	hyper
26	22205047	22205068	22384908	22384910	1208549	3	22	7.33333	14.5894	5.17043	0.177551	0.658748	0.481196	0.0364595	hyper
X	136759134	136759391	25216829	25216831	2175682	3	258	86	14.5724	4.98662	0.24829	0.515371	0.267081	0.0512372	hyper
2	35187286	35187344	1433942	1433944	829987	3	59	19.6667	-14.5183	-4.66846	-0.201287	0.418014	0.6193	0.0369317	hypo
5	113808347	113808361	5363371	5363373	1646880	3	15	5	-14.4814	-4.70694	-0.216852	0.345863	0.562715	0.0445041	hypo
16	32903799	32903861	14938762	14938764	622959	3	63	21	14.4796	4.9612	0.179825	0.462469	0.282643	0.0376603	hyper
25	13071608	13071648	21736558	21736560	1171692	3	41	13.6667	-14.4649	-4.76447	-0.168741	0.390908	0.559649	0.0346567	hypo
19	33813470	33813655	17579039	17579041	781952	3	186	62	14.4553	4.92921	0.152529	0.427058	0.274528	0.0342348	hyper
26	22944470	22944635	22392951	22392953	1209150	3	166	55.3333	-14.4249	-4.74694	-0.189107	0.44331	0.632417	0.0370486	hypo
2	122054965	122055016	2034526	2034528	912611	3	52	17.3333	-14.4241	-4.60956	-0.166024	0.169185	0.335209	0.0381041	hypo
17	21922813	21922970	15682634	15682636	677475	3	158	52.6667	-14.4215	-4.7986	-0.250962	0.52226	0.773221	0.039582	hypo
11	71405667	71405731	10854336	10854338	296031	3	65	21.6667	14.4194	4.83107	0.206714	0.58562	0.378907	0.0406981	hyper
7	83278117	83278188	7291062	7291064	1825095	3	72	24	-14.3947	-4.65837	-0.169783	0.261864	0.431647	0.0393518	hypo
23	27279199	27279285	20517438	20517440	1100636	3	87	29	-14.3945	-4.63737	-0.175943	0.3595	0.535442	0.0381241	hypo
26	35685727	35685938	22517360	22517362	1219453	3	212	70.6667	14.3787	5.02664	0.20199	0.794676	0.592686	0.0411976	hyper
10	85556887	85556976	10042809	10042811	220512	3	90	30	14.3752	4.99335	0.170743	0.694822	0.524079	0.0403481	hyper
16	1222236	1222290	14688637	14688639	594985	3	55	18.3333	-14.3644	-4.69832	-0.234994	0.448575	0.683569	0.0464403	hypo
13	33728547	33728718	12465299	12465301	422386	3	172	57.3333	-14.3639	-4.77861	-0.218117	0.482292	0.700409	0.0379198	hypo
18	8607410	8607431	16412622	16412624	721796	3	22	7.33333	14.3617	4.86483	0.178318	0.862823	0.684505	0.0388631	hyper
21	42390375	42390596	19143632	19143634	1014484	3	222	74	14.3497	4.94682	0.255114	0.826221	0.571108	0.0485874	hyper
27	22501573	22501677	22964521	22964523	1246963	3	105	35	-14.3484	-4.6823	-0.260205	0.391031	0.651236	0.0498149	hypo
25	33387485	33387508	21974757	21974759	1185604	3	24	8	14.319	4.81381	0.17973	0.768418	0.588688	0.0347417	hyper
7	44057550	44057615	6951622	6951624	1790597	3	66	22	14.3126	4.89244	0.189559	0.600264	0.410704	0.0433206	hyper
28	7791461	7791688	23336302	23336304	1268058	3	228	76	14.3071	4.8823	0.234426	0.439162	0.204736	0.0452693	hyper
13	18074063	18074144	12330925	12330927	408986	3	82	27.3333	14.3003	4.81779	0.221959	0.544347	0.322388	0.0414803	hyper
23	43147461	43147525	20677831	20677833	1112954	3	65	21.6667	-14.2871	-4.70318	-0.194891	0.4164	0.61129	0.0414918	hypo
6	63129399	63129441	5959582	5959584	1709419	3	43	14.3333	-14.2808	-4.61225	-0.177047	0.608715	0.785762	0.0393056	hypo
19	17664157	17664216	17358491	17358493	772573	3	60	20	-14.2759	-4.70462	-0.187194	0.675659	0.862853	0.0379048	hypo
16	2869434	2869501	14715141	14715143	595829	3	68	22.6667	14.2612	4.83742	0.205896	0.578489	0.372593	0.043332	hyper
22	50908124	50908156	19986410	19986412	1076579	3	33	11	14.2569	4.77238	0.207641	0.440542	0.232901	0.0477249	hyper
18	10482870	10482892	16435902	16435904	722969	3	23	7.66667	14.2529	4.78232	0.167918	0.628778	0.46086	0.0353447	hyper
27	14038853	14038903	22897099	22897101	1239376	3	51	17	14.2299	4.76321	0.198509	0.686379	0.48787	0.0381914	hyper
5	71388488	71388532	4946490	4946492	1613105	3	45	15	14.2207	4.77597	0.170618	0.520161	0.349543	0.0367158	hyper
8	84539952	84540085	8191242	8191244	1928417	3	134	44.6667	-14.2189	-4.60374	-0.20512	0.308107	0.513227	0.0401313	hypo
1	88290301	88290333	583270	583272	84999	3	33	11	14.2186	4.81024	0.254226	0.632336	0.37811	0.0501284	hyper
10	71664401	71664714	9917286	9917288	208970	3	314	104.667	-14.2155	-4.68562	-0.190909	0.453739	0.644648	0.0392621	hypo
16	78041491	78041531	15436022	15436024	656550	3	41	13.6667	-14.2118	-4.72028	-0.186299	0.598337	0.784635	0.0433617	hypo
1	111360793	111360816	719448	719450	107984	3	24	8	-14.1922	-4.70742	-0.21062	0.351013	0.561633	0.0420239	hypo
10	67984438	67984514	9889545	9889547	205489	3	77	25.6667	-14.1504	-4.67193	-0.184089	0.570212	0.7543	0.0413439	hypo
X	91438261	91438342	24973104	24973106	2133136	3	82	27.3333	14.1481	4.74685	0.231071	0.756842	0.52577	0.0466846	hyper
22	59327388	59327408	20149108	20149110	1080195	3	21	7	-14.1446	-4.70393	-0.157366	0.709767	0.867133	0.0344865	hypo
8	76471851	76472218	8126555	8126557	1920988	3	368	122.667	14.1438	4.79927	0.19583	0.55187	0.35604	0.0392668	hyper
21	55870177	55870200	19234114	19234116	1027574	3	24	8	14.1374	4.72352	0.197837	0.576027	0.378191	0.0444552	hyper
11	44135854	44135914	10645588	10645590	271520	3	61	20.3333	14.1349	4.79359	0.226258	0.532717	0.306459	0.0412257	hyper
8	103520882	103520912	8340373	8340375	1945264	3	31	10.3333	14.1267	4.86245	0.176737	0.513358	0.336621	0.038303	hyper
5	30924741	30924813	4653813	4653815	1575247	3	73	24.3333	-14.1131	-4.60845	-0.186057	0.463437	0.649494	0.0399	hypo
3	59589293	59589333	2773649	2773651	1390079	3	41	13.6667	-14.1066	-4.65922	-0.159324	0.254327	0.413651	0.0368298	hypo
25	2477532	2477570	21588990	21588992	1165938	3	39	13	-14.0852	-4.68269	-0.171545	0.496506	0.668051	0.0338845	hypo
4	105154834	105154882	4176926	4176928	1537491	3	49	16.3333	14.0281	4.70511	0.197329	0.599695	0.402366	0.043037	hyper
11	25873044	25873115	10518873	10518875	254226	3	72	24	14.0254	4.70201	0.155166	0.796119	0.640953	0.0351723	hyper
19	27597276	27597342	17493918	17493920	778457	3	67	22.3333	14.0238	4.72274	0.161404	0.540058	0.378654	0.0344497	hyper
2	98255524	98255561	1831180	1831182	891866	3	38	12.6667	-14.0234	-4.62903	-0.2018	0.217146	0.418946	0.0434174	hypo
4	5021629	5021640	3422647	3422649	1445339	3	12	4	-14.006	-4.62532	-0.181457	0.670553	0.85201	0.0393258	hypo
7	14212051	14212119	6657456	6657458	1766276	3	69	23	-14.0023	-4.60229	-0.202071	0.572198	0.774269	0.0429785	hypo
29	46871535	46871569	24182982	24182984	1335352	3	35	11.6667	-13.9677	-4.65402	-0.226797	0.366683	0.59348	0.0449907	hypo
6	8252674	8252701	5602556	5602558	1656259	3	28	9.33333	13.959	4.65899	0.217528	0.822791	0.605262	0.0453587	hyper
17	54063965	54064054	15913013	15913015	706512	3	90	30	-13.9583	-4.63747	-0.196769	0.490399	0.687168	0.0399222	hypo
14	44189704	44189899	13579084	13579086	487870	3	196	65.3333	13.9516	4.69226	0.165432	0.885426	0.719994	0.0384832	hyper
29	28711477	28711505	23923182	23923184	1325007	3	29	9.66667	-13.9197	-4.62494	-0.162163	0.488695	0.650859	0.0372047	hypo
9	51095213	51095242	8822803	8822805	2000117	3	30	10	13.9143	4.64116	0.196878	0.341581	0.144703	0.0438734	hyper
28	16660742	16660940	23409139	23409141	1275909	3	199	66.3333	-13.8993	-4.61238	-0.239981	0.499231	0.739212	0.0474648	hypo
25	38790374	38790398	22083030	22083032	1187576	3	25	8.33333	13.8978	4.66523	0.164586	0.496044	0.331458	0.035993	hyper
19	56372692	56372728	17934532	17934534	794102	3	37	12.3333	13.8879	4.64765	0.173136	0.421003	0.247866	0.0367975	hyper
4	15182527	15182559	3516608	3516610	1453702	3	33	11	-13.8874	-4.62075	-0.209764	0.395692	0.605456	0.0395719	hypo

## Sheet: DMRs - Randomised
chr	start	end	idxStart	idxEnd	cluster	n	width	invdensity	areaStat	maxStat	meanDiff	group1.mean	group2.mean	tstat.sd	direction
19	43847831	43848533	17728303	17728324	787907	22	703	31.9545	-130.78	-4.81488	-0.207087	0.428321	0.635408	0.0377686	hypo
9	93308334	93308999	9123564	9123584	2039849	21	666	31.7143	-130.347	-4.73092	-0.354671	0.414936	0.769607	0.0583027	hypo
5	26036885	26037420	4594147	4594169	1571796	23	536	23.3043	127.659	5.94288	0.267219	0.558284	0.291065	0.0468504	hyper
11	46850881	46851043	10676422	10676444	273366	23	163	7.08696	-111.769	-4.60991	-0.222122	0.418046	0.640167	0.0461137	hypo
GJ059841.1	42	196	24456858	24456873	2047862	16	155	9.6875	97.2301	7.25489	0.243903	0.870068	0.626165	0.0401623	hyper
18	63961871	63962477	17142602	17142617	757910	16	607	37.9375	-93.3321	-5.39035	-0.448328	0.462136	0.910464	0.0687707	hypo
1	400640	401098	4377	4394	283	18	459	25.5	-93.2158	-4.62179	-0.245683	0.146731	0.392414	0.0460502	hypo
GJ059705.1	3435	3600	24429778	24429792	2047615	15	166	11.0667	92.5151	7.09466	0.236919	0.807524	0.570604	0.0384583	hyper
8	54746348	54746655	7925109	7925126	1902568	18	308	17.1111	-87.344	-4.61975	-0.236766	0.588843	0.825609	0.0452959	hypo
22	61005226	61005564	20212004	20212018	1080432	15	339	22.6	-86.8006	-4.9374	-0.239938	0.347468	0.587407	0.0432595	hypo
3	33014852	33015169	2600071	2600086	1364033	16	318	19.875	-78.7518	-4.76641	-0.220337	0.309852	0.530188	0.042724	hypo
4	7917747	7918370	3452254	3452267	1447536	14	624	44.5714	75.5001	5.91921	0.211447	0.668898	0.457451	0.0424301	hyper
GJ059712.1	4597	4722	24430746	24430759	2047628	14	126	9	-73.0496	-4.63271	-0.167191	0.745997	0.913187	0.0320738	hypo
2	104894471	104894667	1873172	1873183	898452	12	197	16.4167	-71.4186	-5.7965	-0.317518	0.416938	0.734456	0.0516112	hypo
GJ058370.1	78	174	24330755	24330767	2046595	13	97	7.46154	71.2361	6.28789	0.157033	0.813134	0.656101	0.0286779	hyper
25	41549497	41549830	22157463	22157475	1188374	13	334	25.6923	70.3904	5.56553	0.374893	0.974871	0.599978	0.0634438	hyper
11	79315002	79315664	10932513	10932526	302231	14	663	47.3571	-69.6871	-4.62673	-0.244877	0.311115	0.555992	0.0469192	hypo
26	48739767	48739956	22694178	22694191	1226885	14	190	13.5714	67.1092	4.891	0.184344	0.711827	0.527483	0.0374551	hyper
27	39877338	39877611	23186903	23186915	1258449	13	274	21.0769	65.0951	5.1038	0.248934	0.638953	0.390019	0.0549038	hyper
5	121071498	121071606	5550789	5550800	1648836	12	109	9.08333	-64.272	-4.79548	-0.234438	0.359022	0.59346	0.0456613	hypo
GJ059603.1	5617	5739	24407880	24407890	2047534	11	123	11.1818	64.2189	6.82636	0.18447	0.836038	0.651568	0.0316058	hyper
5	78987748	78988239	5014825	5014835	1619296	11	492	44.7273	-63.8717	-4.66186	-0.276854	0.524911	0.801764	0.0460812	hypo
GJ058435.1	78	363	24349492	24349501	2046977	10	286	28.6	-63.4034	-5.3763	-0.265218	0.252904	0.518122	0.0315785	hypo
10	4390137	4390490	9370664	9370675	149469	12	354	29.5	-62.911	-4.71268	-0.294194	0.48675	0.780944	0.056588	hypo
19	39129859	39130330	17663469	17663480	784849	12	472	39.3333	62.485	5.41581	0.200937	0.702857	0.501919	0.0381912	hyper
3	23143163	23143366	2515193	2515202	1355551	10	204	20.4	60.9107	6.48141	0.312964	0.722617	0.409653	0.0469974	hyper
22	49255291	49255857	19961985	19961995	1075595	11	567	51.5455	-60.6494	-4.98412	-0.28563	0.423691	0.709321	0.0518023	hypo
GJ059611.1	6025	6100	24409965	24409976	2047542	12	76	6.33333	59.5309	5.15098	0.216491	0.729027	0.512536	0.0436503	hyper
GJ059491.1	2719	2830	24388825	24388836	2047398	12	112	9.33333	58.0746	4.96649	0.302757	0.808136	0.50538	0.0625643	hyper
X	91475078	91475422	24973534	24973543	2133173	10	345	34.5	58.0381	6.75532	0.309903	0.674186	0.364283	0.0537657	hyper
23	37267585	37268108	20608213	20608223	1109162	11	524	47.6364	57.4936	5.34796	0.275493	0.680488	0.404996	0.0471579	hyper
GJ059009.1	1558	1631	24373602	24373611	2047195	10	74	7.4	56.7558	6.47276	0.162736	0.833466	0.67073	0.0286906	hyper
29	37815183	37815418	24040008	24040016	1330211	9	236	26.2222	56.0987	6.74425	0.296005	0.791227	0.495223	0.0449447	hyper
23	39780289	39780916	20632393	20632400	1111118	8	628	78.5	-55.7013	-4.85744	-0.363461	0.291419	0.65488	0.0526286	hypo
11	69903717	69904180	10839845	10839852	294864	8	464	58	-54.9185	-5.46047	-0.248484	0.377496	0.62598	0.0382665	hypo
GJ059368.1	2229	2302	24382900	24382909	2047318	10	74	7.4	-54.9039	-4.77634	-0.107858	0.656196	0.764054	0.0196509	hypo
18	61031935	61032041	17088642	17088648	756414	7	107	15.2857	-54.0947	-6.37397	-0.32533	0.317864	0.643194	0.0418849	hypo
18	50189142	50189385	16907325	16907334	750911	10	244	24.4	-53.8813	-4.76162	-0.217494	0.425061	0.642555	0.0447138	hypo
10	61297027	61297423	9840689	9840697	199193	9	397	44.1111	53.6064	6.71387	0.26649	0.746021	0.479531	0.048466	hyper
5	99371861	99372366	5157942	5157950	1638782	9	506	56.2222	-53.3134	-5.74971	-0.217684	0.564225	0.781908	0.0389789	hypo
16	33498997	33499521	14944076	14944085	623486	10	525	52.5	-53.2729	-4.66538	-0.201334	0.200886	0.402219	0.0430241	hypo
3	49106643	49106996	2701571	2701579	1379912	9	354	39.3333	52.9274	5.94268	0.246092	0.731924	0.485832	0.0411042	hyper
28	26536731	26536844	23475917	23475925	1285287	9	114	12.6667	-52.7301	-4.72108	-0.241933	0.33698	0.578913	0.0400504	hypo
1	95201034	95201343	620977	620985	92033	9	310	34.4444	52.7013	6.38242	0.275118	0.68938	0.414262	0.0451546	hyper
20	56766935	56767142	18521333	18521341	971144	9	208	23.1111	-52.272	-4.6302	-0.224441	0.355877	0.580317	0.0394166	hypo
GJ060039.1	20	81	24508742	24508751	2048330	10	62	6.2	51.4404	5.57464	0.171411	0.798419	0.627009	0.0333281	hyper
10	84948637	84949320	10036025	10036033	220001	9	684	76	-51.4225	-4.91189	-0.275324	0.107601	0.382924	0.0448669	hypo
2	91646975	91647270	1781620	1781628	885620	9	296	32.8889	51.0895	6.66151	0.217112	0.717572	0.50046	0.0405741	hyper
9	103288452	103288740	9266446	9266455	2045799	10	289	28.9	-50.1481	-4.80204	-0.272933	0.413175	0.686108	0.0521052	hypo
GJ059972.1	5347	5458	24501470	24501477	2048209	8	112	14	-50.1394	-4.91496	-0.123368	0.745588	0.868956	0.0196931	hypo
27	25987080	25987169	23002234	23002243	1249473	10	90	9	-49.8528	-4.82006	-0.234055	0.479219	0.713274	0.0453463	hypo
13	18092876	18093350	12331186	12331194	409005	9	475	52.7778	49.5371	5.71949	0.251774	0.782913	0.531139	0.043363	hyper
18	43766520	43766683	16819355	16819362	746807	8	164	20.5	48.4929	6.26721	0.253249	0.629432	0.376183	0.0425179	hyper
1	1323748	1323933	15103	15110	938	8	186	23.25	48.1782	6.581	0.273315	0.771751	0.498437	0.0437798	hyper
19	43492179	43492501	17724113	17724121	787673	9	323	35.8889	-47.6817	-5.18343	-0.256235	0.592296	0.848531	0.0471738	hypo
11	27413000	27413172	10532763	10532772	255571	10	173	17.3	-47.3352	-4.60596	-0.185533	0.40083	0.586363	0.0404271	hypo
21	70683157	70683293	19475996	19476005	1035082	10	137	13.7	-46.9514	-4.62411	-0.18744	0.502648	0.690088	0.0416172	hypo
GJ058449.1	2080	2157	24365195	24365200	2047129	6	78	13	-46.6216	-6.13022	-0.124373	0.728681	0.853054	0.0160083	hypo
14	68927183	68927431	13757823	13757830	510468	8	249	31.125	46.3722	6.31525	0.244356	0.605496	0.36114	0.0489929	hyper
GJ059722.1	4733	4938	24433240	24433248	2047638	9	206	22.8889	-45.8979	-4.75836	-0.166887	0.6027	0.769587	0.0327331	hypo
GJ059714.1	92	186	24430925	24430931	2047630	7	95	13.5714	45.7237	9.21326	0.10456	0.773634	0.669074	0.0160245	hyper
4	107822337	107822591	4205177	4205185	1539387	9	255	28.3333	-45.6449	-4.60979	-0.211317	0.397345	0.608662	0.0421807	hypo
18	25593039	25593355	16650260	16650267	731875	8	317	39.625	-45.3821	-4.79818	-0.237608	0.51868	0.756288	0.0398463	hypo
21	69845112	69845291	19451033	19451041	1034896	9	180	20	44.9975	5.09707	0.208144	0.545408	0.337265	0.0448595	hyper
23	10965061	10965307	20346124	20346130	1088895	7	247	35.2857	-44.6782	-5.03439	-0.273085	0.549539	0.822623	0.0407348	hypo
21	71436027	71436237	19504860	19504868	1035202	9	211	23.4444	-44.5401	-4.64514	-0.200758	0.459591	0.660349	0.0447477	hypo
2	36530196	36530846	1443430	1443437	831266	8	651	81.375	44.5243	6.05355	0.239141	0.704117	0.464976	0.0421707	hyper
16	1222036	1222444	14688636	14688643	594985	8	409	51.125	43.9726	6.39502	0.297354	0.70168	0.404326	0.04975	hyper
4	65984907	65985107	3854824	3854832	1503190	9	201	22.3333	-43.8894	-4.63341	-0.231222	0.65271	0.883932	0.0467183	hypo
19	20943426	20943639	17400317	17400322	774581	6	214	35.6667	43.8216	8.14361	0.323708	0.641561	0.317853	0.0429229	hyper
GJ059608.1	4552	4629	24409180	24409187	2047538	8	78	9.75	43.3032	6.11653	0.118631	0.860708	0.742077	0.0219294	hyper
8	77609633	77609865	8138742	8138749	1921911	8	233	29.125	43.1348	5.9599	0.202667	0.663443	0.460776	0.0391381	hyper
3	107355840	107356023	3143505	3143513	1433783	9	184	20.4444	43.076	4.85851	0.210358	0.715137	0.504779	0.0468759	hyper
2	122684446	122684611	2043547	2043555	913008	9	166	18.4444	-42.6686	-4.661	-0.203769	0.321156	0.524926	0.0425456	hypo
13	73402569	73402650	12930320	12930327	449087	8	82	10.25	42.3623	5.53609	0.225652	0.805429	0.579776	0.0478752	hyper
10	4337664	4337800	9370178	9370185	149426	8	137	17.125	-42.3037	-5.02539	-0.313424	0.585993	0.899418	0.0557971	hypo
28	34490918	34491198	23560133	23560141	1291117	9	281	31.2222	-42.1737	-4.63531	-0.212066	0.411669	0.623736	0.04619	hypo
9	94828003	94828316	9136307	9136314	2041094	8	314	39.25	-41.7052	-4.71045	-0.242929	0.585317	0.828246	0.0401006	hypo
18	62473608	62473891	17109256	17109262	757327	7	284	40.5714	-41.4152	-5.04635	-0.232425	0.359675	0.5921	0.0379642	hypo
28	29572111	29572728	23510666	23510672	1287396	7	618	88.2857	-41.1633	-4.87929	-0.240061	0.439998	0.680059	0.0413456	hypo
11	98497217	98497487	11144660	11144666	315877	7	271	38.7143	40.5243	6.32077	0.248155	0.792944	0.544789	0.0430366	hyper
GJ059590.1	166	245	24404575	24404581	2047515	7	80	11.4286	40.4619	6.40596	0.171347	0.889778	0.718431	0.0296487	hyper
22	35330305	35330668	19830189	19830195	1064339	7	364	52	40.3014	6.68264	0.229337	0.784293	0.554956	0.0394905	hyper
29	29373269	29373475	23933249	23933256	1325322	8	207	25.875	-40.2939	-4.60366	-0.198302	0.359945	0.558247	0.0422304	hypo
10	21701057	21701249	9555753	9555760	162318	8	193	24.125	39.834	5.19832	0.192066	0.59836	0.406294	0.0406504	hyper
8	51337456	51337630	7900834	7900839	1899293	6	175	29.1667	39.8072	7.21964	0.288841	0.720733	0.431891	0.0446563	hyper
X	102430161	102430327	25032119	25032124	2143282	6	167	27.8333	-39.1694	-5.39016	-0.343684	0.176338	0.520022	0.05234	hypo
10	14353088	14353280	9473877	9473883	157103	7	193	27.5714	38.9933	6.10516	0.204359	0.633798	0.429439	0.0386883	hyper
GJ060137.1	6371	6455	24517571	24517578	2048375	8	85	10.625	38.7671	4.98711	0.14687	0.504208	0.357339	0.0303107	hyper
5	114570760	114571055	5380887	5380894	1647111	8	296	37	38.7086	4.98711	0.185129	0.692858	0.50773	0.0391484	hyper
3	120827751	120827877	3368494	3368501	1440526	8	127	15.875	-38.6016	-4.63855	-0.216906	0.430628	0.647534	0.0431276	hypo
5	9547964	9548059	4483672	4483677	1556120	6	96	16	-38.3327	-4.98722	-0.249937	0.508076	0.758013	0.0390305	hypo
21	55288579	55288916	19228496	19228502	1027051	7	338	48.2857	37.9742	5.60823	0.263843	0.793726	0.529883	0.0434308	hyper
1	98008911	98009248	641982	641988	94694	7	338	48.2857	-37.842	-5.29436	-0.18808	0.522782	0.710862	0.0390146	hypo
19	28494291	28494795	17510600	17510605	778897	6	505	84.1667	-37.7994	-5.97155	-0.29589	0.359315	0.655205	0.0459401	hypo
18	63051911	63052167	17123087	17123094	757550	8	257	32.125	37.7762	4.78004	0.232695	0.781657	0.548962	0.0544225	hyper
GJ059511.1	2026	2087	24391558	24391564	2047429	7	62	8.85714	37.2931	6.02331	0.118293	0.92404	0.805747	0.0222199	hyper
19	50635401	50635461	17818646	17818653	792208	8	61	7.625	-37.0308	-4.61467	-0.223403	0.387311	0.610714	0.0525224	hypo
2	20801683	20802101	1329636	1329642	816343	7	419	59.8571	-36.5461	-4.93765	-0.239413	0.423993	0.663406	0.045301	hypo
8	60413740	60413787	7969439	7969445	1908090	7	48	6.85714	36.5038	5.37801	0.263785	0.708803	0.445018	0.0447433	hyper
7	43953373	43953815	6949649	6949654	1790509	6	443	73.8333	36.4409	6.37335	0.272316	0.820595	0.548279	0.0443299	hyper
29	22264049	22264377	23869837	23869842	1319463	6	329	54.8333	-36.4244	-4.97292	-0.248957	0.29346	0.542417	0.0461813	hypo
19	48751061	48751202	17791042	17791048	791175	7	142	20.2857	-36.4088	-4.72321	-0.257543	0.47921	0.736753	0.0508743	hypo
27	36366033	36366217	23127971	23127977	1256712	7	185	26.4286	-36.1507	-4.64922	-0.236387	0.448288	0.684674	0.0421567	hypo
2	89518385	89518555	1765038	1765044	883646	7	171	24.4286	-36.1148	-4.62934	-0.208498	0.408414	0.616912	0.0419422	hypo
2	96276682	96276798	1816298	1816303	889999	6	117	19.5	35.3617	6.34716	0.256945	0.510357	0.253411	0.044206	hyper
3	93570960	93570987	3008583	3008588	1422597	6	28	4.66667	35.0777	5.89007	0.248223	0.780988	0.532764	0.0388434	hyper
15	34038742	34038943	14183017	14183023	552825	7	202	28.8571	34.8699	5.14336	0.182495	0.799818	0.617323	0.0404515	hyper
1	118658880	118659212	767800	767805	115049	6	333	55.5	-34.7428	-4.68315	-0.258935	0.0525208	0.311456	0.0447558	hypo
3	99006238	99006856	3048970	3048976	1427682	7	619	88.4286	-34.6044	-4.75858	-0.206752	0.412307	0.619059	0.0413205	hypo
10	51599624	51600154	9773530	9773534	189780	5	531	106.2	34.5887	8.14745	0.350761	0.66535	0.314589	0.0464707	hyper
8	1397257	1397673	7538323	7538327	1852652	5	417	83.4	-34.539	-5.15405	-0.342356	0.468771	0.811128	0.0437355	hypo
10	80754563	80754788	9989743	9989749	217173	7	226	32.2857	-34.3946	-4.86744	-0.226984	0.492019	0.719003	0.0459666	hypo
5	49973952	49974287	4786546	4786552	1593304	7	336	48	34.2404	4.96042	0.180972	0.464295	0.283323	0.0409962	hyper
19	22657475	22657638	17421641	17421647	775732	7	164	23.4286	-33.7788	-4.64324	-0.161781	0.396867	0.558648	0.04165	hypo
15	84895388	84895466	14659314	14659319	594123	6	79	13.1667	-33.777	-5.48675	-0.353354	0.323232	0.676586	0.0603036	hypo
X	108871188	108871326	25068377	25068382	2149515	6	139	23.1667	-33.6197	-5.16507	-0.261548	0.325556	0.587104	0.0510084	hypo
2	136257147	136257328	2282662	2282668	919156	7	182	26	-33.5715	-4.62404	-0.246044	0.239347	0.485391	0.0519741	hypo
10	52654283	52654634	9781247	9781251	190759	5	352	70.4	33.5527	8.028	0.298813	0.627115	0.328303	0.0417464	hyper
11	46339536	46339911	10671352	10671356	272974	5	376	75.2	33.4501	7.56524	0.263932	0.87654	0.612608	0.0393805	hyper
2	97692173	97692673	1827599	1827603	891300	5	501	100.2	-33.3636	-5.74203	-0.303078	0.401555	0.704633	0.0438963	hypo
19	10319399	10319565	17269789	17269794	767795	6	167	27.8333	-33.3087	-4.63465	-0.247928	0.670138	0.918066	0.0441195	hypo
GJ058425.1	161285	161349	24338545	24338547	2046841	3	65	21.6667	-33.2592	-10.9326	-0.368187	0.239962	0.608149	0.0340224	hypo
2	19474952	19475136	1317656	1317661	815192	6	185	30.8333	33.1319	5.96247	0.309905	0.703735	0.39383	0.0541515	hyper
16	33900638	33900984	14947571	14947576	623803	6	347	57.8333	-33.1242	-4.61325	-0.233193	0.469564	0.702756	0.04189	hypo
13	47278282	47278377	12625260	12625266	431265	7	96	13.7143	33.1086	4.80288	0.240923	0.719964	0.479041	0.0503105	hyper
18	50924541	50924608	16918246	16918252	751329	7	68	9.71429	-33.1015	-4.62064	-0.224933	0.264364	0.489297	0.0428976	hypo
4	118136716	118137225	4342537	4342541	1546283	5	510	102	32.9006	8.14902	0.290811	0.67899	0.388179	0.0431512	hyper
26	9171420	9171510	22263986	22263989	1197582	4	91	22.75	-32.7119	-7.87061	-0.329309	0.481782	0.81109	0.0413464	hypo
25	37024697	37024847	22048996	22049002	1186803	7	151	21.5714	-32.571	-4.6234	-0.180991	0.470769	0.65176	0.0411563	hypo
11	75137964	75138519	10895848	10895852	298875	5	556	111.2	32.538	7.56917	0.286305	0.646986	0.36068	0.0487014	hyper
23	16756532	16756564	20420508	20420514	1092443	7	33	4.71429	-32.3941	-4.62074	-0.215311	0.333402	0.548713	0.0468199	hypo
27	6604430	6604623	22836816	22836821	1232861	6	194	32.3333	32.3041	6.05665	0.261882	0.873992	0.61211	0.0431863	hyper
2	136995460	136995603	2298254	2298259	919434	6	144	24	-32.0887	-5.25869	-0.415272	0.343124	0.758396	0.0604224	hypo
22	49716421	49716578	19969288	19969293	1075850	6	158	26.3333	32.087	5.60091	0.226589	0.642326	0.415737	0.0404712	hyper
19	42544873	42545165	17708178	17708182	787160	5	293	58.6	31.8577	8.14411	0.269802	0.68463	0.414827	0.0397866	hyper
23	39618003	39618183	20630809	20630812	1110986	4	181	45.25	31.8243	8.91113	0.332366	0.681962	0.349596	0.0436447	hyper
19	27206632	27206746	17487544	17487549	778228	6	115	19.1667	-31.6937	-4.71456	-0.199577	0.178784	0.378361	0.0391534	hypo
28	39506729	39507161	23607862	23607866	1295231	5	433	86.6	31.6866	6.53986	0.26405	0.779064	0.515014	0.0398989	hyper
6	118351683	118351872	6447821	6447825	1757572	5	190	38	31.4011	7.01686	0.302477	0.569393	0.266916	0.0485625	hyper
X	83230863	83231280	24930704	24930707	2125347	4	418	104.5	-31.1772	-7.29034	-0.430119	0.282131	0.71225	0.0538571	hypo
2	39517536	39517704	1464062	1464067	834158	6	169	28.1667	31.0411	5.38435	0.208601	0.557065	0.348464	0.0414255	hyper
7	53026196	53026398	7058502	7058507	1797062	6	203	33.8333	-30.9312	-4.66524	-0.207699	0.609293	0.816992	0.0406672	hypo
26	14947462	14947628	22311856	22311861	1202693	6	167	27.8333	-30.6813	-4.74667	-0.205126	0.464448	0.669574	0.0415202	hypo
1	67291645	67291697	417412	417417	65862	6	53	8.83333	30.5367	5.15298	0.231266	0.770441	0.539175	0.0451399	hyper
4	64781419	64781647	3844077	3844082	1502200	6	229	38.1667	-30.5064	-4.98398	-0.198534	0.554158	0.752691	0.0428767	hypo
28	30808732	30809090	23521087	23521091	1288531	5	359	71.8	-30.4791	-4.96815	-0.268634	0.392769	0.661403	0.0436232	hypo
29	41889329	41889575	24083574	24083579	1333314	6	247	41.1667	-30.419	-4.68275	-0.208008	0.349985	0.557993	0.0411566	hypo
23	9944139	9944235	20331769	20331774	1088313	6	97	16.1667	30.3323	5.30803	0.259375	0.517401	0.258026	0.0453022	hyper
21	49572305	49572618	19197770	19197774	1021262	5	314	62.8	-30.2952	-4.79763	-0.290631	0.358445	0.649075	0.0428433	hypo
X	92201813	92201941	24979546	24979550	2133819	5	129	25.8	-30.2639	-5.42245	-0.304438	0.298296	0.602734	0.050626	hypo
18	64190462	64190597	17147283	17147287	758023	5	136	27.2	-30.257	-5.01002	-0.218074	0.200787	0.418861	0.0413914	hypo
3	120310834	120311016	3349419	3349424	1440448	6	183	30.5	30.2411	5.21601	0.206695	0.724657	0.517962	0.0410101	hyper
7	7949111	7949513	6589216	6589221	1761394	6	403	67.1667	30.2265	5.32045	0.209725	0.691986	0.482261	0.0422008	hyper
2	111601470	111601606	1940307	1940311	903808	5	137	27.4	-30.1347	-5.51218	-0.28516	0.452635	0.737795	0.0471295	hypo
20	4386487	4386608	18150631	18150636	922229	6	122	20.3333	29.9731	5.19746	0.197387	0.83578	0.638394	0.0411153	hyper
18	50754662	50755129	16915168	16915173	751258	6	468	78	-29.8921	-4.6436	-0.258603	0.31201	0.570613	0.0538494	hypo
19	35975463	35975566	17623119	17623124	782738	6	104	17.3333	-29.8121	-4.70744	-0.188729	0.382046	0.570776	0.0404402	hypo
19	45520455	45520546	17753782	17753787	788841	6	92	15.3333	-29.7132	-4.72749	-0.197385	0.345715	0.5431	0.0389834	hypo
18	1789716	1790267	16307897	16307901	718165	5	552	110.4	-29.6374	-5.60243	-0.279529	0.335464	0.614994	0.0474889	hypo
3	50659499	50659907	2714215	2714220	1381326	6	409	68.1667	29.475	5.24866	0.246033	0.780955	0.534922	0.0425568	hyper
14	62327320	62327412	13693548	13693553	505252	6	93	15.5	-29.3722	-4.77014	-0.216778	0.6851	0.901878	0.0482334	hypo
16	63895994	63896237	15277919	15277924	646255	6	244	40.6667	-29.3642	-4.61872	-0.200724	0.511754	0.712478	0.0420736	hypo
28	6071754	6072002	23318513	23318517	1266795	5	249	49.8	29.2319	6.3186	0.263316	0.702177	0.43886	0.0411477	hyper
24	21484954	21485058	21054510	21054515	1135278	6	105	17.5	29.2061	4.94123	0.202971	0.623199	0.420229	0.0412563	hyper
11	14977163	14977347	10438332	10438337	244262	6	185	30.8333	-29.1262	-4.6317	-0.205062	0.513015	0.718076	0.0420927	hypo
1	85950312	85950405	569615	569620	82669	6	94	15.6667	-29.086	-4.70513	-0.2231	0.293334	0.516435	0.0485578	hypo
7	5995342	5995412	6572608	6572613	1761068	6	71	11.8333	28.933	4.88142	0.19906	0.470237	0.271177	0.041849	hyper
3	106244787	106245092	3129856	3129860	1433026	5	306	61.2	-28.8111	-5.17667	-0.218347	0.351149	0.569497	0.0391403	hypo
5	67013398	67013786	4906641	4906645	1609414	5	389	77.8	28.7589	6.23485	0.273171	0.827989	0.554818	0.0439554	hyper
5	113454751	113454870	5356494	5356499	1646749	6	120	20	28.6021	4.81151	0.194027	0.630215	0.436188	0.0397524	hyper
7	17422853	17423106	6700422	6700425	1768280	4	254	63.5	-28.3808	-4.65755	-0.279876	0.37628	0.656157	0.040286	hypo
4	86675073	86675173	4012559	4012562	1521996	4	101	25.25	-28.3417	-4.85583	-0.287886	0.308239	0.596125	0.0404202	hypo
20	24292928	24293331	18319395	18319400	939548	6	404	67.3333	-28.325	-4.60622	-0.182025	0.424356	0.606381	0.0393502	hypo
19	39033757	39034114	17661993	17661996	784803	4	358	89.5	28.2878	8.54548	0.312528	0.641749	0.329221	0.0426055	hyper
4	4438661	4438756	3415969	3415974	1444963	6	96	16	-28.2137	-4.6225	-0.218574	0.520952	0.739526	0.045888	hypo
16	4010207	4010344	14732477	14732482	596415	6	138	23	-28.1723	-4.63017	-0.210291	0.542617	0.752909	0.0439146	hypo
16	5254844	5255300	14747736	14747740	597319	5	457	91.4	28.1432	5.98407	0.218137	0.639339	0.421201	0.0408679	hyper
25	37350698	37350995	22051335	22051338	1187103	4	298	74.5	28.1332	8.53062	0.291556	0.803726	0.512171	0.0393405	hyper
7	110401333	110401391	7492256	7492261	1850135	6	59	9.83333	28.013	4.68558	0.230271	0.72019	0.489919	0.0495817	hyper
18	14588911	14589332	16531743	16531747	724006	5	422	84.4	-27.8982	-4.99093	-0.248128	0.436171	0.684298	0.0474919	hypo
25	34186528	34186717	21991868	21991872	1185806	5	190	38	27.8108	6.38535	0.220238	0.573229	0.352992	0.0408408	hyper
GJ059819.1	7551	7578	24450677	24450681	2047842	5	28	5.6	27.7988	5.85727	0.167664	0.876843	0.709179	0.0301618	hyper
3	60220786	60220894	2777890	2777893	1390664	4	109	27.25	27.7549	7.28539	0.314826	0.846559	0.531732	0.0396003	hyper
18	55853525	55853926	17013013	17013017	753254	5	402	80.4	27.5643	5.87289	0.266512	0.531796	0.265283	0.048619	hyper
1	67447128	67447410	418545	418549	66015	5	283	56.6	-27.5387	-5.13392	-0.223758	0.483295	0.707054	0.0417409	hypo
X	117443529	117443994	25112884	25112888	2157467	5	466	93.2	27.4972	5.83058	0.272467	0.600503	0.328036	0.0479796	hyper
GJ059803.1	159	207	24449176	24449180	2047831	5	49	9.8	-27.4231	-4.9977	-0.151982	0.668807	0.820789	0.0277182	hypo
10	85376036	85376233	10040442	10040445	220364	4	198	49.5	-27.4214	-6.01022	-0.294367	0.316146	0.610513	0.0430275	hypo
21	31442090	31442188	19055701	19055704	1004738	4	99	24.75	-27.3488	-5.29889	-0.297433	0.357546	0.654979	0.0397389	hypo
18	63472782	63472939	17133146	17133150	757691	5	158	31.6	27.305	5.60291	0.340331	0.625179	0.284848	0.0559189	hyper
21	15586018	15586351	18878594	18878597	993592	4	334	83.5	-27.2065	-5.65551	-0.291454	0.530361	0.821815	0.0402465	hypo
18	65518430	65518611	17168970	17168974	758743	5	182	36.4	-27.1559	-5.12217	-0.233533	0.309711	0.543243	0.0450196	hypo
2	4724284	4724368	1218717	1218721	800996	5	85	17	27.0561	5.47436	0.229003	0.692921	0.463919	0.0420588	hyper
21	42351295	42351480	19143228	19143232	1014446	5	186	37.2	-26.8723	-5.1855	-0.228504	0.476727	0.705232	0.0424085	hypo
6	63439046	63439240	5961437	5961441	1709735	5	195	39	-26.8712	-5.18322	-0.224877	0.528374	0.753251	0.0422408	hypo
7	22176386	22176664	6784414	6784418	1770415	5	279	55.8	26.8143	6.06655	0.268826	0.599431	0.330606	0.0501752	hyper
10	11426561	11426673	9441173	9441177	154998	5	113	22.6	26.4481	5.64995	0.254297	0.669249	0.414952	0.0445047	hyper
23	19398954	19399539	20455691	20455695	1094001	5	586	117.2	-26.3263	-4.63166	-0.230325	0.408456	0.638781	0.0427014	hypo
6	938186	938342	5558918	5558922	1649755	5	157	31.4	-26.1794	-5.05263	-0.250941	0.382347	0.633288	0.0479693	hypo
9	71453778	71454073	8954227	8954231	2020030	5	296	59.2	26.1679	5.41368	0.245024	0.605172	0.360148	0.0514138	hyper
7	12719999	12720120	6631511	6631515	1765574	5	122	24.4	26.1162	5.31362	0.220326	0.794697	0.574371	0.0438899	hyper
18	13004131	13004476	16493630	16493634	723630	5	346	69.2	26.0989	5.39974	0.236405	0.672642	0.436238	0.0446525	hyper
X	57660670	57660986	24821746	24821750	2101359	5	317	63.4	25.8737	5.21558	0.301839	0.734761	0.432922	0.0569865	hyper
19	33905150	33905312	17580801	17580805	781995	5	163	32.6	25.8686	5.27602	0.17431	0.675965	0.501655	0.0371146	hyper
2	21879505	21879604	1338942	1338945	817349	4	100	25	-25.861	-5.96089	-0.29657	0.440647	0.737217	0.0449108	hypo
1	58186353	58186517	357877	357881	56887	5	165	33	25.6723	5.37259	0.234505	0.741388	0.506883	0.0413168	hyper
19	13192090	13192201	17298351	17298355	770097	5	112	22.4	25.5766	5.33838	0.220339	0.815963	0.595624	0.0398234	hyper
GJ059863.1	4774	4801	24464920	24464924	2047900	5	28	5.6	-25.5578	-4.78324	-0.124777	0.689214	0.813991	0.0244133	hypo
9	18865584	18866080	8596791	8596794	1969324	4	497	124.25	25.5334	7.66064	0.29767	0.508535	0.210864	0.04329	hyper
3	6073089	6073151	2346564	2346567	1341725	4	63	15.75	25.3837	6.44377	0.2765	0.625818	0.349318	0.0425165	hyper
9	105677677	105677789	9329662	9329666	2046536	5	113	22.6	25.2198	5.42083	0.204608	0.686309	0.481701	0.0413744	hyper
10	102150299	102150388	10212148	10212152	233369	5	90	18	25.1213	5.10192	0.208279	0.553314	0.345035	0.0378038	hyper
3	58103674	58103728	2762960	2762963	1388707	4	55	13.75	25.0625	6.84499	0.241252	0.564251	0.322999	0.0387619	hyper
2	122032132	122032165	2034032	2034036	912598	5	34	6.8	-25.0503	-4.74295	-0.210213	0.36138	0.571593	0.0430602	hypo
18	24879781	24879860	16640544	16640548	731468	5	80	16	25.0247	5.23993	0.206494	0.694612	0.488117	0.0408764	hyper
7	22344972	22345101	6787349	6787353	1770463	5	130	26	24.9826	5.24998	0.232693	0.598012	0.365319	0.0434854	hyper
GJ059907.1	4245	4261	24476789	24476793	2047973	5	17	3.4	24.924	5.18668	0.146099	0.913722	0.767623	0.0293129	hyper
20	41018956	41019084	18434058	18434062	955736	5	129	25.8	-24.9012	-4.89364	-0.206966	0.547951	0.754917	0.0390676	hypo
1	130110348	130110546	846918	846922	126016	5	199	39.8	24.824	5.11061	0.20091	0.909194	0.708284	0.0404207	hyper
9	85624733	85625050	9054551	9054554	2033554	4	318	79.5	-24.811	-4.74183	-0.26972	0.579989	0.849709	0.0437156	hypo
29	41454321	41454425	24075390	24075393	1333123	4	105	26.25	-24.7343	-5.31562	-0.27553	0.119211	0.394741	0.0436772	hypo
1	69606937	69606978	438752	438755	67799	4	42	10.5	24.7126	6.51146	0.289179	0.438691	0.149512	0.0437369	hyper
GJ059977.1	7833	7879	24503480	24503484	2048220	5	47	9.4	-24.6715	-4.62817	-0.157144	0.704993	0.862137	0.0318549	hypo
X	92308429	92308667	24980955	24980959	2133895	5	239	47.8	-24.5673	-4.71338	-0.258067	0.238493	0.49656	0.0564754	hypo
21	66674823	66675043	19377700	19377704	1033882	5	221	44.2	24.5604	5.19294	0.213814	0.761231	0.547417	0.0404557	hyper
2	1241514	1241976	1193546	1193550	797740	5	463	92.6	-24.5056	-4.6306	-0.191306	0.50152	0.692826	0.0429027	hypo
10	72401920	72402256	9923131	9923135	209626	5	337	67.4	-24.4669	-4.61847	-0.222633	0.540115	0.762748	0.0508897	hypo
11	10196264	10196531	10389284	10389288	240488	5	268	53.6	-24.4242	-4.759	-0.190944	0.46491	0.655855	0.0394144	hypo
1	138813393	138813566	917015	917018	133732	4	174	43.5	-24.4141	-5.89395	-0.281194	0.435344	0.716538	0.0483712	hypo
7	20409125	20409248	6750313	6750317	1769724	5	124	24.8	-24.3739	-4.74215	-0.205916	0.458562	0.664478	0.0394435	hypo
23	5476401	5476686	20266021	20266025	1085587	5	286	57.2	24.3679	5.11159	0.277237	0.774787	0.49755	0.051989	hyper
29	45525867	45525956	24152396	24152400	1334955	5	90	18	24.3387	4.92349	0.284291	0.768738	0.484447	0.0564737	hyper
24	22101209	22101331	21060717	21060721	1135738	5	123	24.6	24.3266	5.09817	0.225351	0.559432	0.334081	0.0439884	hyper
23	45064264	45064336	20700648	20700651	1114159	4	73	18.25	-24.308	-5.91567	-0.260767	0.34922	0.609987	0.0420557	hypo
8	71542354	71542404	8071831	8071835	1917148	5	51	10.2	24.2485	5.01596	0.194827	0.563634	0.368807	0.0407422	hyper
15	55369739	55369808	14360605	14360608	570828	4	70	17.5	-24.1878	-5.28118	-0.277055	0.245047	0.522102	0.0421823	hypo
5	99446232	99446492	5158438	5158442	1638851	5	261	52.2	-24.1637	-4.6713	-0.247556	0.567742	0.815299	0.0446013	hypo
3	107032967	107033004	3138823	3138827	1433587	5	38	7.6	-24.1387	-4.73251	-0.208403	0.503267	0.711669	0.0437206	hypo
13	13336386	13336671	12284758	12284762	405287	5	286	57.2	24.0777	4.93533	0.198748	0.659449	0.460701	0.039573	hyper
GJ058904.1	28	63	24371964	24371968	2047183	5	36	7.2	24.0457	5.21836	0.137346	0.864977	0.727631	0.0285622	hyper
23	7254566	7254772	20285760	20285764	1086932	5	207	41.4	24.0416	4.99891	0.216632	0.491309	0.274677	0.0459911	hyper
23	48891931	48892195	20760494	20760498	1116183	5	265	53	-24.0001	-4.69507	-0.184932	0.504919	0.689851	0.0404854	hypo
29	45348856	45348988	24148998	24149002	1334863	5	133	26.6	23.995	4.946	0.212612	0.625493	0.41288	0.0415274	hyper
13	72870680	72870922	12923160	12923164	448805	5	243	48.6	-23.9779	-4.69476	-0.18689	0.583317	0.770207	0.0388257	hypo
17	34752382	34752628	15750861	15750864	690271	4	247	61.75	23.7705	6.64585	0.27469	0.501516	0.226826	0.0457553	hyper
17	42947810	42947968	15800217	15800220	698267	4	159	39.75	-23.7375	-5.27676	-0.28083	0.267721	0.54855	0.0509829	hypo
25	2610901	2611168	21592655	21592659	1165970	5	268	53.6	-23.727	-4.65244	-0.179924	0.349145	0.529069	0.0410403	hypo
19	15445945	15446027	17330393	17330395	771386	3	83	27.6667	23.7026	8.0821	0.352907	0.925877	0.57297	0.0413329	hyper
5	60306045	60306208	4860675	4860678	1602853	4	164	41	23.6621	6.10829	0.253799	0.857366	0.603567	0.0446854	hyper
14	65341266	65341328	13721694	13721698	507683	5	63	12.6	-23.6186	-4.70276	-0.235277	0.346526	0.581803	0.0443892	hypo
16	63557039	63557247	15273817	15273821	646022	5	209	41.8	23.5953	4.75253	0.188573	0.717423	0.528849	0.0387883	hyper
19	15224947	15225471	17326390	17326394	771296	5	525	105	-23.5782	-4.65639	-0.192779	0.460342	0.653121	0.0410893	hypo
3	19289633	19289767	2475733	2475736	1352348	4	135	33.75	23.4872	7.23865	0.257831	0.515839	0.258008	0.0410285	hyper
GJ059136.1	70	86	24375944	24375948	2047214	5	17	3.4	23.3764	4.72759	0.102428	0.894825	0.792397	0.021909	hyper
15	29523443	29523647	14129984	14129988	549888	5	205	41	-23.3081	-4.60298	-0.199393	0.407788	0.607181	0.0445292	hypo
23	7870708	7870799	20300018	20300022	1087142	5	92	18.4	-23.2249	-4.60523	-0.246613	0.456095	0.702708	0.0505289	hypo
6	18503574	18503703	5678290	5678293	1665946	4	130	32.5	23.1367	6.02303	0.224287	0.852839	0.628552	0.0408602	hyper
29	51293703	51293741	24318910	24318914	1336108	5	39	7.8	-23.1108	-4.61074	-0.180167	0.376014	0.556181	0.0405657	hypo
18	58161604	58161805	17059239	17059242	754260	4	202	50.5	23.0545	5.88307	0.231614	0.644415	0.412801	0.0409456	hyper
3	31705382	31705521	2589847	2589850	1362856	4	140	35	22.8932	5.79574	0.237479	0.674346	0.436867	0.0396206	hyper
11	69906565	69906701	10840014	10840017	294864	4	137	34.25	-22.7892	-4.89636	-0.227911	0.282614	0.510525	0.042522	hypo
19	56921170	56921312	17948154	17948157	794255	4	143	35.75	-22.7815	-5.53127	-0.234296	0.490022	0.724318	0.0421835	hypo
X	110188857	110188928	25081587	25081590	2150511	4	72	18	-22.7521	-4.63732	-0.311303	0.26344	0.574744	0.0526984	hypo
7	16299195	16299300	6680407	6680410	1767804	4	106	26.5	22.6397	5.73361	0.228293	0.460342	0.232049	0.0383659	hyper
5	99337150	99337653	5157579	5157582	1638760	4	504	126	22.5431	6.08899	0.26478	0.468481	0.203701	0.0463106	hyper
7	39895615	39895950	6918080	6918083	1786840	4	336	84	22.4041	6.99168	0.236442	0.672234	0.435792	0.0396464	hyper
7	97277674	97277883	7385281	7385284	1838395	4	210	52.5	22.3185	6.87576	0.26418	0.472526	0.208346	0.0426942	hyper
18	55984423	55984594	17015361	17015363	753306	3	172	57.3333	-22.3029	-6.21405	-0.290415	0.515989	0.806404	0.0395984	hypo
11	18833336	18833448	10462104	10462107	248024	4	113	28.25	22.2237	5.69978	0.240391	0.736538	0.496146	0.0461745	hyper
13	47401618	47401669	12626461	12626463	431350	3	52	17.3333	22.1916	7.7635	0.334811	0.476852	0.142042	0.0454511	hyper
25	20247997	20248114	21811015	21811018	1177173	4	118	29.5	22.0997	5.74162	0.197709	0.641439	0.44373	0.0362355	hyper
3	8770744	8770827	2371726	2371729	1343929	4	84	21	22.0614	6.17422	0.28597	0.755938	0.469968	0.0483727	hyper
1	130790536	130791015	852201	852204	126581	4	480	120	-22.0469	-4.75871	-0.232229	0.532628	0.764856	0.0429631	hypo
23	51700574	51700677	20839170	20839173	1116815	4	104	26	21.892	5.7805	0.253292	0.634114	0.380822	0.0471033	hyper
26	13489693	13489772	22298333	22298336	1201433	4	80	20	-21.8816	-5.27894	-0.199953	0.325585	0.525537	0.0415854	hypo
3	74451074	74451255	2852381	2852384	1405242	4	182	45.5	21.8726	6.08994	0.229958	0.669855	0.439898	0.0392807	hyper
19	46818682	46818756	17771111	17771114	789626	4	75	18.75	21.8537	5.96207	0.301379	0.447455	0.146075	0.0544744	hyper
5	34021954	34022050	4681326	4681329	1577935	4	97	24.25	-21.8346	-4.72181	-0.237464	0.619579	0.857042	0.0398971	hypo
11	94065356	94065423	11085942	11085945	313057	4	68	17	21.8326	5.6252	0.233118	0.632359	0.399241	0.0396632	hyper
11	14674411	14674478	10436067	10436070	243964	4	68	17	-21.7989	-5.29926	-0.217153	0.484672	0.701824	0.0384678	hypo
9	39235018	39235367	8736598	8736601	1988856	4	350	87.5	-21.7116	-4.85993	-0.236107	0.404731	0.640838	0.0417609	hypo
15	42380010	42380090	14258699	14258702	559632	4	81	20.25	-21.7055	-5.0184	-0.254366	0.373331	0.627696	0.0436235	hypo
2	125395294	125395464	2077380	2077382	914700	3	171	57	-21.6605	-5.64655	-0.307377	0.308845	0.616222	0.0411154	hypo
28	28046584	28046759	23496524	23496527	1286099	4	176	44	21.6197	5.51319	0.335509	0.724432	0.388922	0.0577278	hyper
11	483527	483583	10261316	10261319	234630	4	57	14.25	-21.5915	-5.24015	-0.222723	0.37191	0.594633	0.0424104	hypo
3	86393489	86393592	2943303	2943306	1416680	4	104	26	21.5122	5.90266	0.212807	0.805542	0.592735	0.0388742	hyper
9	45170625	45170879	8789011	8789014	1994170	4	255	63.75	-21.4581	-4.83395	-0.217978	0.463001	0.680978	0.0425344	hypo
7	26195949	26196312	6824399	6824402	1773722	4	364	91	21.435	5.94537	0.209119	0.658615	0.449495	0.0435863	hyper
5	117081143	117081322	5441403	5441406	1647738	4	180	45	-21.4135	-4.95851	-0.27954	0.453893	0.733433	0.0497129	hypo
19	41067338	41067508	17691802	17691805	786065	4	171	42.75	-21.3865	-5.00978	-0.240197	0.557277	0.797473	0.0427317	hypo
23	25027764	25027853	20501494	20501496	1098917	3	90	30	21.3742	7.5143	0.296138	0.735117	0.438979	0.0431219	hyper
2	23607042	23607172	1354657	1354660	818820	4	131	32.75	21.3273	5.7799	0.282286	0.651696	0.36941	0.0469782	hyper
5	57838899	57838984	4847926	4847929	1600545	4	86	21.5	-21.3035	-5.13939	-0.234433	0.468198	0.702632	0.0417925	hypo
21	8940240	8940465	18816392	18816395	988361	4	226	56.5	-21.1758	-4.64981	-0.252613	0.314239	0.566852	0.04392	hypo
3	34386846	34386909	2616807	2616809	1364989	3	64	21.3333	21.1482	7.11951	0.297599	0.678897	0.381298	0.0409041	hyper
1	147709010	147709374	1036281	1036284	139389	4	365	91.25	21.1008	5.7702	0.216341	0.411015	0.194674	0.0420595	hyper
7	109334384	109334657	7477653	7477655	1849422	3	274	91.3333	-21.085	-5.36405	-0.331948	0.490558	0.822506	0.044831	hypo
4	42501490	42501695	3696908	3696911	1480362	4	206	51.5	21.0757	6.09819	0.256905	0.717588	0.460683	0.046417	hyper
13	76221378	76221520	12969962	12969965	450692	4	143	35.75	-21.0401	-4.90866	-0.223601	0.430582	0.654183	0.0406977	hypo
GJ058666.1	1458	1512	24368488	24368491	2047155	4	55	13.75	20.9223	5.57646	0.10384	0.697603	0.593763	0.0198547	hyper
8	60848489	60848502	7973802	7973805	1908426	4	14	3.5	-20.8363	-5.19837	-0.191699	0.477301	0.669	0.0396668	hypo
X	15003211	15003684	24602777	24602780	2062644	4	474	118.5	20.8192	5.48453	0.27652	0.699692	0.423172	0.049093	hyper
15	32413456	32413591	14167147	14167149	551600	3	136	45.3333	20.8107	7.42783	0.283887	0.487376	0.203489	0.040468	hyper
GJ058420.1	1414	1460	24332016	24332019	2046604	4	47	11.75	20.7908	5.62746	0.157663	0.878126	0.720462	0.0303414	hyper
GJ059684.1	74	118	24426295	24426298	2047599	4	45	11.25	-20.7536	-4.71452	-0.104996	0.787416	0.892412	0.0202406	hypo
6	58836203	58836441	5921859	5921862	1705747	4	239	59.75	-20.7069	-4.71171	-0.250848	0.352803	0.603651	0.0495785	hypo
17	64594503	64594769	16044385	16044388	713237	4	267	66.75	-20.6792	-4.87565	-0.197844	0.588743	0.786586	0.0406228	hypo
4	93954971	93955314	4067263	4067265	1528676	3	344	114.667	20.6046	8.12151	0.307473	0.383632	0.0761593	0.0415685	hyper
7	936463	936655	6486111	6486114	1758547	4	193	48.25	20.534	5.23626	0.222754	0.880625	0.657872	0.0418357	hyper
10	86653522	86653678	10056911	10056914	221230	4	157	39.25	-20.5151	-4.63433	-0.197638	0.329666	0.527304	0.0395636	hypo
11	75062296	75062389	10894877	10894880	298816	4	94	23.5	20.4544	5.54494	0.185194	0.669669	0.484476	0.0389926	hyper
2	83182568	83182761	1725957	1725960	877392	4	194	48.5	-20.4369	-5.03792	-0.205907	0.662945	0.868852	0.0409814	hypo
27	44408845	44409293	23253443	23253446	1260980	4	449	112.25	-20.4268	-4.62927	-0.216206	0.350436	0.566642	0.0407843	hypo
15	59004570	59004793	14392912	14392915	573832	4	224	56	20.4164	5.53717	0.189954	0.768704	0.57875	0.0401321	hyper
GJ060119.1	9163	9256	24513476	24513479	2048358	4	94	23.5	-20.4152	-4.64426	-0.104881	0.620648	0.725529	0.0205497	hypo
10	102827657	102827758	10226555	10226558	233580	4	102	25.5	-20.3769	-4.81139	-0.296238	0.294145	0.590383	0.0554231	hypo
4	77597507	77597733	3950910	3950912	1513452	3	227	75.6667	20.2852	7.15261	0.29547	0.568043	0.272573	0.0396134	hyper
22	49822633	49822780	19970484	19970487	1075937	4	148	37	-20.2714	-4.75798	-0.171244	0.576468	0.747712	0.0380847	hypo
12	80410496	80410688	11987118	11987121	388050	4	193	48.25	20.2316	5.22859	0.207028	0.564496	0.357468	0.0426294	hyper
5	68126272	68126368	4915906	4915909	1610410	4	97	24.25	20.2154	5.19922	0.21484	0.657836	0.442996	0.0408478	hyper
16	34039991	34040138	14948764	14948767	623928	4	148	37	-20.1984	-4.72467	-0.192259	0.503642	0.695901	0.0420934	hypo
6	69146284	69146537	5994023	5994026	1715568	4	254	63.5	20.1913	5.38118	0.20376	0.743288	0.539528	0.0404219	hyper
18	62023690	62024026	17097819	17097822	757176	4	337	84.25	20.1295	5.35055	0.199797	0.620925	0.421127	0.0394421	hyper
4	10265596	10265831	3474984	3474987	1449369	4	236	59	-20.096	-4.71617	-0.194098	0.453847	0.647945	0.0423115	hypo
2	127120336	127120501	2101403	2101406	915773	4	166	41.5	20.0459	5.14552	0.240303	0.649187	0.408883	0.0468843	hyper
10	21760701	21761007	9556445	9556448	162360	4	307	76.75	-19.9552	-4.87847	-0.178358	0.342007	0.520365	0.0402994	hypo
2	97099213	97099326	1824120	1824123	890681	4	114	28.5	-19.9365	-4.72796	-0.195432	0.420508	0.61594	0.0467929	hypo
X	142054113	142054553	25267036	25267039	2179732	4	441	110.25	-19.9288	-4.65642	-0.276761	0.465229	0.741989	0.0515021	hypo
3	15559447	15559707	2436721	2436724	1349506	4	261	65.25	-19.9267	-4.63915	-0.246177	0.402824	0.649001	0.0453695	hypo
19	34915171	34915210	17597916	17597919	782487	4	40	10	-19.8949	-4.80733	-0.185773	0.527905	0.713679	0.0378265	hypo
3	116259305	116259464	3265330	3265333	1438906	4	160	40	19.8793	5.13277	0.190665	0.697218	0.506553	0.0413499	hyper
15	39749631	39749657	14233087	14233089	557664	3	27	9	19.8453	6.65141	0.370114	0.825602	0.455488	0.0503341	hyper
18	39899348	39899434	16775822	16775825	744215	4	87	21.75	-19.8418	-4.60424	-0.223963	0.445461	0.669424	0.0448619	hypo
11	60893357	60893476	10766117	10766119	286832	3	120	40	19.8404	6.92602	0.278273	0.581601	0.303329	0.0399681	hyper
10	87744560	87744670	10069919	10069922	222003	4	111	27.75	19.8252	5.03897	0.223631	0.607609	0.383978	0.0409672	hyper
5	55936126	55936626	4823694	4823697	1599205	4	501	125.25	19.7885	5.41097	0.221726	0.755755	0.53403	0.0413136	hyper
16	44488196	44488368	15034922	15034925	633148	4	173	43.25	19.7644	4.99224	0.215225	0.635764	0.420539	0.0436421	hyper
GJ059860.1	18	45	24463953	24463956	2047892	4	28	7	-19.7563	-4.79843	-0.108238	0.675981	0.784218	0.0219151	hypo
25	41458623	41458667	22154136	22154139	1188366	4	45	11.25	-19.7182	-4.83308	-0.218487	0.447403	0.66589	0.0508151	hypo
4	27851776	27851903	3599057	3599060	1466035	4	128	32	19.6651	5.2501	0.209456	0.493181	0.283725	0.0430276	hyper
GJ059837.1	148	164	24454905	24454908	2047858	4	17	4.25	-19.65	-4.6362	-0.10531	0.647489	0.752799	0.0214401	hypo
17	54475046	54475094	15918805	15918808	706755	4	49	12.25	-19.6496	-4.82624	-0.201129	0.289829	0.490958	0.0402762	hypo
11	80996351	80996528	10948712	10948715	303721	4	178	44.5	-19.6329	-4.88333	-0.229017	0.303702	0.532719	0.0431782	hypo
25	35063439	35063545	22008876	22008879	1186095	4	107	26.75	19.6291	5.01957	0.159336	0.4586	0.299264	0.0357925	hyper
3	26298678	26298801	2540027	2540030	1358445	4	124	31	-19.56	-4.69184	-0.204205	0.366904	0.571109	0.044848	hypo
13	37238402	37238668	12500886	12500889	424938	4	267	66.75	19.5551	4.98398	0.212774	0.680537	0.467762	0.0402056	hyper
5	24923134	24923214	4583586	4583589	1570867	4	81	20.25	19.5062	4.99805	0.223432	0.740516	0.517085	0.0422372	hyper
X	18438507	18438901	24623423	24623426	2065985	4	395	98.75	-19.4686	-4.77234	-0.255266	0.580941	0.836207	0.0534133	hypo
19	23250095	23250196	17431268	17431270	776003	3	102	34	-19.4212	-6.44061	-0.265419	0.452331	0.71775	0.0414687	hypo
14	29103239	29103501	13470531	13470533	473820	3	263	87.6667	19.4203	6.73713	0.252079	0.813668	0.561589	0.0404498	hyper
16	3221170	3221268	14722108	14722111	595976	4	99	24.75	-19.3971	-4.70667	-0.203477	0.517855	0.721332	0.048182	hypo
10	36491414	36491517	9657318	9657321	176127	4	104	26	19.3823	5.18659	0.196577	0.561187	0.36461	0.0396439	hyper
GJ059686.1	146	173	24426737	24426740	2047602	4	28	7	19.3752	5.01638	0.16034	0.887969	0.727629	0.0331027	hyper
X	75267098	75267381	24897613	24897615	2117972	3	284	94.6667	19.3744	6.61905	0.385796	0.768051	0.382255	0.0529064	hyper
19	40491817	40492002	17683281	17683283	785710	3	186	62	-19.3667	-6.33373	-0.306242	0.341492	0.647734	0.0473631	hypo
23	18622363	18622551	20446458	20446461	1093507	4	189	47.25	19.314	4.89353	0.224281	0.787652	0.563371	0.0436515	hyper
18	57288305	57288486	17044846	17044849	753820	4	182	45.5	19.2893	4.87492	0.189809	0.789944	0.600135	0.0381384	hyper
12	89180312	89180469	12099638	12099641	393638	4	158	39.5	-19.2735	-4.64725	-0.185419	0.343658	0.529077	0.0409265	hypo
1	87016144	87016210	575420	575423	83772	4	67	16.75	-19.2557	-4.63159	-0.198826	0.550802	0.749628	0.0422787	hypo
7	96996135	96996189	7382847	7382850	1838151	4	55	13.75	19.2507	4.96726	0.196811	0.553209	0.356398	0.0425911	hyper
18	6550805	6550915	16377216	16377218	720854	3	111	37	-19.234	-6.22358	-0.272772	0.504632	0.777404	0.04085	hypo
X	95297906	95298179	24998989	24998992	2136665	4	274	68.5	19.1616	4.83405	0.253228	0.831784	0.578556	0.048132	hyper
5	5610102	5610145	4454151	4454153	1552445	3	44	14.6667	19.1461	6.49246	0.288575	0.613074	0.324499	0.0456772	hyper
6	91595307	91595673	6125016	6125019	1737703	4	367	91.75	19.1382	4.91207	0.261332	0.820335	0.559003	0.049073	hyper
15	55369315	55369379	14360602	14360604	570827	3	65	21.6667	-19.0913	-6.13371	-0.290591	0.576143	0.866734	0.0421637	hypo
25	3384866	3384938	21606611	21606614	1166354	4	73	18.25	-19.0785	-4.61903	-0.174022	0.22813	0.402152	0.0378301	hypo
16	35789609	35789812	14960292	14960294	625607	3	204	68	19.0468	7.10775	0.245872	0.754743	0.508871	0.0402945	hyper
2	83084098	83084546	1725560	1725562	877295	3	449	149.667	19.0402	6.53529	0.31133	0.590424	0.279094	0.0453561	hyper
16	65941274	65941555	15299048	15299050	647778	3	282	94	19.0324	7.32583	0.246136	0.630037	0.383901	0.0409731	hyper
21	29797364	29797418	19039343	19039346	1003416	4	55	13.75	-19.0251	-4.60909	-0.217105	0.39622	0.613325	0.0469578	hypo
7	47851588	47851706	7007034	7007036	1792920	3	119	39.6667	-18.9198	-4.82579	-0.278446	0.170045	0.448492	0.0430594	hypo
1	140494435	140494554	927620	927622	135400	3	120	40	-18.8076	-5.41263	-0.262359	0.308758	0.571117	0.0426794	hypo
25	852158	852251	21538988	21538991	1165557	4	94	23.5	18.7916	4.79156	0.191859	0.58875	0.396891	0.0404033	hyper
1	148754198	148754470	1050779	1050782	139980	4	273	68.25	18.7642	4.78958	0.204459	0.464258	0.259799	0.0451243	hyper
7	54374440	54374466	7074740	7074743	1798206	4	27	6.75	-18.7376	-4.65495	-0.218112	0.406947	0.625059	0.0460655	hypo
15	47027002	47027132	14297824	14297827	563654	4	131	32.75	-18.7371	-4.63717	-0.229443	0.151186	0.380629	0.0515938	hypo
19	28142956	28143081	17503937	17503940	778727	4	126	31.5	-18.7196	-4.6063	-0.178954	0.455843	0.634797	0.0388828	hypo
21	49607165	49607340	19197982	19197984	1021299	3	176	58.6667	18.7125	6.52471	0.262169	0.796808	0.534639	0.0405915	hyper
15	18001314	18001349	14019072	14019074	540886	3	36	12	-18.683	-6.21879	-0.275266	0.651614	0.92688	0.0442144	hypo
14	11493002	11493180	13304746	13304749	459886	4	179	44.75	18.6044	4.66982	0.186363	0.7487	0.562337	0.0386279	hyper
6	14410683	14410727	5641166	5641169	1662256	4	45	11.25	-18.5837	-4.62926	-0.219233	0.339048	0.558281	0.0463671	hypo
22	10570316	10570462	19611770	19611773	1043538	4	147	36.75	18.5166	4.6374	0.19755	0.706537	0.508987	0.0452907	hyper
23	27901327	27901495	20527404	20527406	1100984	3	169	56.3333	-18.4215	-5.81727	-0.329673	0.365512	0.695186	0.0529723	hypo
23	30292856	30293147	20550011	20550013	1102981	3	292	97.3333	-18.4165	-5.22986	-0.26801	0.644243	0.912253	0.0429519	hypo
11	50402358	50402460	10712711	10712713	276095	3	103	34.3333	-18.3719	-5.7726	-0.254978	0.64344	0.898418	0.0392372	hypo
8	78583161	78583444	8145536	8145538	1922869	3	284	94.6667	18.3299	6.66261	0.25071	0.453869	0.203159	0.0394902	hyper
23	16263293	16263354	20412765	20412767	1092151	3	62	20.6667	18.1821	6.32751	0.275612	0.437746	0.162134	0.0436045	hyper
1	87645317	87645402	578502	578504	84388	3	86	28.6667	17.9314	6.25719	0.322363	0.784648	0.462285	0.0490084	hyper
11	44568848	44569057	10652613	10652615	271701	3	210	70	17.9314	6.87075	0.237408	0.6536	0.416193	0.040335	hyper
19	9858633	9858974	17266060	17266062	767386	3	342	114	-17.8268	-5.13691	-0.257314	0.305252	0.562565	0.0423627	hypo
1	68549477	68549571	429856	429858	66891	3	95	31.6667	-17.8256	-5.74976	-0.252553	0.493803	0.746356	0.0425226	hypo
X	54630924	54631386	24807849	24807851	2098776	3	463	154.333	-17.7691	-4.67279	-0.319636	0.549691	0.869327	0.0499575	hypo
13	44231063	44231205	12588775	12588777	429241	3	143	47.6667	-17.7538	-4.97539	-0.244083	0.140558	0.384641	0.0405573	hypo
14	60553693	60553821	13682021	13682023	503545	3	129	43	17.727	6.23471	0.323212	0.848576	0.525363	0.0476455	hyper
11	102459909	102460202	11225731	11225733	317163	3	294	98	-17.6724	-4.80102	-0.267598	0.361327	0.628925	0.0418146	hypo
9	76117236	76117315	8987270	8987272	2024517	3	80	26.6667	17.5312	6.72424	0.268797	0.533169	0.264372	0.0467144	hyper
24	57333789	57333807	21418998	21419000	1162795	3	19	6.33333	-17.4971	-5.77304	-0.248057	0.656461	0.904518	0.0415053	hypo
4	27852250	27852524	3599061	3599063	1466036	3	275	91.6667	17.4029	6.0713	0.246562	0.584255	0.337693	0.0430276	hyper
7	16019041	16019300	6674347	6674349	1767697	3	260	86.6667	17.3863	7.04489	0.233147	0.677626	0.44448	0.039035	hyper
5	43492580	43492646	4736742	4736744	1587378	3	67	22.3333	-17.3786	-4.88673	-0.257759	0.199514	0.457273	0.0409949	hypo
18	34659355	34659464	16719326	16719328	740154	3	110	36.6667	-17.3128	-5.51811	-0.214664	0.202893	0.417558	0.0405058	hypo
17	74336589	74336662	16252248	16252250	716805	3	74	24.6667	-17.2827	-5.51314	-0.308719	0.0643105	0.37303	0.0530512	hypo
10	52277288	52277363	9778379	9778381	190408	3	76	25.3333	-17.2633	-5.1736	-0.230422	0.256407	0.486829	0.0423798	hypo
7	63315442	63315625	7142698	7142700	1806448	3	184	61.3333	-17.245	-4.95971	-0.260717	0.364027	0.624744	0.043777	hypo
19	50786889	50787243	17821290	17821292	792276	3	355	118.333	-17.2373	-5.23318	-0.212096	0.579372	0.791468	0.0387294	hypo
1	83091529	83091652	544760	544762	80069	3	124	41.3333	17.1762	6.75437	0.253652	0.677896	0.424244	0.0440887	hyper
15	47194648	47194708	14300548	14300550	563766	3	61	20.3333	17.1413	5.82044	0.277307	0.72819	0.450883	0.0481396	hyper
13	10549675	10549806	12252496	12252498	403389	3	132	44	17.0356	5.85599	0.278387	0.537454	0.259067	0.0495483	hyper
2	9503148	9503293	1255523	1255525	805447	3	146	48.6667	-17.0267	-5.09369	-0.235322	0.215024	0.450346	0.0434382	hypo
19	43488534	43488623	17724025	17724027	787670	3	90	30	16.9904	6.39617	0.216972	0.498827	0.281854	0.03956	hyper
X	75266354	75266562	24897610	24897612	2117971	3	209	69.6667	16.9414	6.16241	0.347723	0.592733	0.24501	0.0538869	hyper
8	63678110	63678230	8001389	8001391	1910663	3	121	40.3333	16.8876	5.99787	0.253681	0.829746	0.576065	0.0407094	hyper
17	29871183	29871282	15723125	15723127	685311	3	100	33.3333	16.8029	5.86432	0.231819	0.898557	0.666738	0.0439971	hyper
10	19026255	19026410	9523524	9523526	160429	3	156	52	-16.8024	-5.2603	-0.250732	0.417689	0.668421	0.0426119	hypo
16	73365364	73365510	15378586	15378588	653533	3	147	49	-16.788	-4.7668	-0.236904	0.305688	0.542592	0.0407984	hypo
25	4106770	4106849	21624200	21624202	1166545	3	80	26.6667	16.7136	6.01156	0.202629	0.459677	0.257048	0.03647	hyper
3	59079916	59079981	2769315	2769317	1389653	3	66	22	16.6724	5.70419	0.233002	0.718278	0.485276	0.0430306	hyper
23	30715310	30715497	20552655	20552657	1103366	3	188	62.6667	-16.6541	-5.13969	-0.229742	0.355995	0.585737	0.0441812	hypo
23	3280337	3280559	20246603	20246605	1083687	3	223	74.3333	16.6443	6.30196	0.23117	0.70278	0.47161	0.043911	hyper
19	28638992	28639055	17512576	17512578	778993	3	64	21.3333	-16.6176	-5.48353	-0.243262	0.221412	0.464674	0.0425699	hypo
2	91473977	91474304	1780132	1780134	885466	3	328	109.333	-16.5995	-5.2693	-0.252302	0.495945	0.748247	0.0461124	hypo
5	99375417	99375482	5157999	5158001	1638784	3	66	22	16.5736	5.54266	0.235251	0.440049	0.204799	0.042434	hyper
18	46735277	46735509	16856188	16856190	748828	3	233	77.6667	-16.5663	-4.8878	-0.21369	0.298618	0.512308	0.0410531	hypo
25	37393356	37393498	22051891	22051893	1187130	3	143	47.6667	-16.5607	-4.8706	-0.241559	0.416781	0.65834	0.0410104	hypo
12	18195433	18195523	11528389	11528391	333683	3	91	30.3333	16.5574	5.87247	0.266069	0.593322	0.327253	0.049095	hyper
17	59135177	59135329	15974300	15974302	710027	3	153	51	16.524	5.82047	0.205895	0.51499	0.309095	0.0434052	hyper
3	6660125	6660263	2349973	2349975	1342321	3	139	46.3333	16.522	5.59164	0.229328	0.835877	0.60655	0.0419724	hyper
4	7918988	7919013	3452268	3452270	1447537	3	26	8.66667	16.4793	5.50516	0.217515	0.514346	0.296831	0.042701	hyper
3	49226451	49226651	2702692	2702694	1380019	3	201	67	-16.4621	-5.16157	-0.210075	0.32055	0.530625	0.0412299	hypo
1	108290969	108291241	698500	698502	105020	3	273	91	-16.4182	-4.85994	-0.205316	0.404246	0.609562	0.0444396	hypo
27	28968798	28969106	23045292	23045294	1251499	3	309	103	16.3557	6.07132	0.245391	0.606346	0.360954	0.0439642	hyper
22	35956832	35956938	19835451	19835453	1064888	3	107	35.6667	16.3467	5.54431	0.19846	0.661792	0.463332	0.0391645	hyper
27	205072	205100	22773661	22773663	1227904	3	29	9.66667	-16.2653	-4.94682	-0.238747	0.346846	0.585593	0.0425771	hypo
6	63126729	63127032	5959447	5959449	1709419	3	304	101.333	16.2223	5.45641	0.257907	0.706752	0.448846	0.0454676	hyper
21	7222355	7222696	18793817	18793819	987235	3	342	114	16.1955	5.77779	0.221658	0.977544	0.755886	0.0405837	hyper
17	54805216	54805385	15924403	15924405	706925	3	170	56.6667	16.1707	5.72013	0.210838	0.476166	0.265328	0.0403375	hyper
4	10266142	10266173	3474988	3474990	1449370	3	32	10.6667	-16.1592	-5.38581	-0.209707	0.425082	0.634789	0.0423194	hypo
X	135417588	135417805	25209046	25209048	2174372	3	218	72.6667	16.1512	6.13525	0.282913	0.885652	0.602739	0.0465027	hyper
13	20250630	20251051	12353371	12353373	410651	3	422	140.667	16.1395	5.93487	0.284309	0.498008	0.213699	0.0525475	hyper
1	145030060	145030101	982898	982900	138397	3	42	14	16.1157	5.52012	0.230093	0.722925	0.492832	0.0425915	hyper
1	83556912	83556998	551682	551684	80333	3	87	29	16.107	5.65729	0.223682	0.53927	0.315588	0.0413441	hyper
10	37285437	37285763	9665668	9665670	176823	3	327	109	16.1042	5.58699	0.259538	0.738443	0.478905	0.0429405	hyper
8	92347691	92347971	8254923	8254925	1935220	3	281	93.6667	16.0574	5.64487	0.241902	0.905844	0.663942	0.0420552	hyper
4	88857596	88857726	4027710	4027712	1524098	3	131	43.6667	-16.0507	-5.15728	-0.245382	0.478076	0.723458	0.0422091	hypo
1	133524311	133524409	875080	875082	129008	3	99	33	16.0506	5.6755	0.223626	0.59031	0.366683	0.0429924	hyper
7	45489881	45490097	6977273	6977275	1791365	3	217	72.3333	-16.0042	-4.977	-0.22976	0.492954	0.722714	0.0473869	hypo
18	65171667	65171763	17164947	17164949	758503	3	97	32.3333	-16.0032	-4.94044	-0.229367	0.565918	0.795285	0.0434571	hypo
8	23233114	23233212	7709420	7709422	1872241	3	99	33	15.9245	5.51906	0.245121	0.772282	0.527161	0.0428495	hyper
6	19384447	19384545	5685342	5685344	1666729	3	99	33	-15.9131	-5.02633	-0.179595	0.512671	0.692266	0.0425408	hypo
15	8608870	8609145	13964101	13964103	531681	3	276	92	15.9127	5.71041	0.23293	0.512108	0.279178	0.0471774	hyper
14	39296030	39296056	13549374	13549376	483000	3	27	9	15.895	5.38977	0.224705	0.380193	0.155488	0.0409164	hyper
20	10299091	10299178	18215772	18215774	926453	3	88	29.3333	-15.882	-5.13205	-0.211495	0.490371	0.701866	0.0413417	hypo
22	37099599	37099677	19844101	19844103	1065958	3	79	26.3333	15.8813	5.68692	0.220415	0.738869	0.518454	0.0404187	hyper
25	26978637	26978819	21891836	21891838	1181452	3	183	61	15.8628	5.62016	0.183799	0.641595	0.457795	0.0370478	hyper
X	33860560	33860786	24708185	24708187	2080923	3	227	75.6667	-15.8436	-4.8196	-0.376209	0.312474	0.688682	0.0692351	hypo
5	5816768	5816782	4456578	4456580	1552595	3	15	5	15.7968	5.3202	0.213922	0.471685	0.257763	0.0418019	hyper
7	67743993	67744413	7182325	7182327	1810152	3	421	140.333	15.7369	5.63745	0.225994	0.753731	0.527737	0.0422298	hyper
3	20225381	20225608	2486011	2486013	1353067	3	228	76	15.666	5.46628	0.227892	0.765642	0.53775	0.0415548	hyper
7	21690187	21690294	6775868	6775870	1770178	3	108	36	15.6531	5.45475	0.201361	0.749589	0.548228	0.0389655	hyper
6	69365309	69365321	5995771	5995773	1715769	3	13	4.33333	15.6334	5.24645	0.25753	0.740619	0.483088	0.0453525	hyper
19	49335577	49335842	17799828	17799830	791452	3	266	88.6667	15.627	5.31328	0.206589	0.520782	0.314194	0.0382969	hyper
8	64571650	64571815	8011490	8011492	1911257	3	166	55.3333	15.6135	5.47997	0.233696	0.398658	0.164962	0.0439957	hyper
12	86304834	86304881	12050455	12050457	392273	3	48	16	-15.5974	-5.13328	-0.231705	0.727776	0.959481	0.0445139	hypo
X	39062320	39062426	24730268	24730270	2084872	3	107	35.6667	15.5672	5.2965	0.242232	0.859191	0.616959	0.0489364	hyper
24	775691	775759	20864257	20864259	1117754	3	69	23	-15.5543	-4.87228	-0.207127	0.557703	0.76483	0.0441784	hypo
16	81254094	81254138	15486101	15486103	658350	3	45	15	-15.5436	-5.03002	-0.252054	0.387734	0.639788	0.0474963	hypo
X	14205691	14205822	24598243	24598245	2061864	3	132	44	-15.5089	-4.85417	-0.264964	0.640134	0.905098	0.0503495	hypo
18	54254678	54254978	16979674	16979676	752710	3	301	100.333	15.5004	5.43915	0.219182	0.496317	0.277134	0.0400755	hyper
10	35904259	35904434	9649828	9649830	175714	3	176	58.6667	-15.4668	-4.82655	-0.252769	0.523865	0.776633	0.0414885	hypo
10	35694664	35694938	9647539	9647541	175553	3	275	91.6667	15.465	5.18359	0.211376	0.527905	0.316529	0.0399465	hyper
18	58099654	58099833	17058590	17058592	754202	3	180	60	-15.4626	-4.9101	-0.207462	0.336467	0.543929	0.0382593	hypo
14	10262565	10262630	13291765	13291767	459041	3	66	22	-15.4586	-4.72419	-0.205329	0.493012	0.698341	0.0410754	hypo
22	17626827	17627042	19697141	19697143	1048206	3	216	72	-15.4415	-4.96643	-0.236187	0.400131	0.636317	0.0414071	hypo
23	41063865	41064045	20647056	20647058	1111962	3	181	60.3333	-15.4364	-4.79579	-0.183324	0.473031	0.656355	0.0419962	hypo
X	95970544	95970957	25003233	25003235	2137229	3	414	138	15.4144	5.54362	0.266832	0.74858	0.481748	0.0512871	hyper
7	15729345	15729455	6669385	6669387	1767575	3	111	37	-15.4001	-4.85185	-0.214243	0.560314	0.774556	0.0400324	hypo
5	68981239	68981356	4924763	4924765	1611054	3	118	39.3333	15.3918	5.17102	0.186324	0.683119	0.496795	0.0398174	hyper
14	58174649	58174956	13666937	13666939	501199	3	308	102.667	-15.3887	-4.80675	-0.165187	0.630616	0.795803	0.0410297	hypo
GJ059663.1	62	78	24420705	24420707	2047581	3	17	5.66667	-15.3182	-4.83661	-0.105897	0.744862	0.850759	0.0207415	hypo
1	44330721	44330748	270025	270027	43002	3	28	9.33333	-15.2975	-4.75859	-0.214652	0.33687	0.551522	0.0419578	hypo
21	69532621	69532893	19444920	19444922	1034756	3	273	91	-15.2602	-4.82376	-0.222557	0.233482	0.456039	0.0437553	hypo
15	41404013	41404236	14249814	14249816	558881	3	224	74.6667	15.2463	5.7472	0.258683	0.815668	0.556985	0.0467307	hyper
13	48485443	48485520	12634762	12634764	432417	3	78	26	-15.2278	-4.95777	-0.190019	0.54737	0.737389	0.0392546	hypo
X	84690667	84690864	24938814	24938816	2126715	3	198	66	-15.2223	-4.82981	-0.242705	0.30483	0.547535	0.0484973	hypo
5	60501528	60501568	4861806	4861808	1603061	3	41	13.6667	15.2041	5.19377	0.192182	0.780795	0.588613	0.0396391	hyper
8	96485764	96485870	8277769	8277771	1939382	3	107	35.6667	-15.1678	-4.84182	-0.20293	0.383538	0.586468	0.0430085	hypo
11	75660493	75660529	10901968	10901970	299191	3	37	12.3333	-15.1464	-4.94456	-0.189682	0.487293	0.676975	0.0416976	hypo
3	62837133	62837355	2790908	2790910	1393360	3	223	74.3333	15.14	5.22587	0.33972	0.829129	0.489409	0.0580281	hyper
X	69498367	69498605	24875188	24875190	2112687	3	239	79.6667	-15.1329	-4.76141	-0.235121	0.159337	0.394457	0.0505368	hypo
2	132730197	132730412	2193040	2193042	918398	3	216	72	15.1145	5.32518	0.237192	0.698791	0.461599	0.0398629	hyper
20	37065278	37065430	18404697	18404699	952083	3	153	51	15.0982	5.20027	0.230369	0.867015	0.636646	0.0432046	hyper
11	103151266	103151305	11241330	11241332	317333	3	40	13.3333	15.0715	5.20613	0.223888	0.418903	0.195015	0.04291	hyper
10	81286617	81286707	9996979	9996981	217469	3	91	30.3333	15.0274	5.12677	0.199225	0.541008	0.341783	0.0391398	hyper
19	56548555	56548565	17939187	17939189	794148	3	11	3.66667	15.0189	5.0287	0.196121	0.748946	0.552825	0.0377507	hyper
15	65179751	65179803	14440012	14440014	579472	3	53	17.6667	-15.0175	-4.88515	-0.246681	0.659584	0.906265	0.047162	hypo
3	92362707	92362775	2992509	2992511	1421932	3	69	23	-15.006	-4.86312	-0.192543	0.455758	0.648301	0.0400454	hypo
17	72338533	72338545	16188366	16188368	716330	3	13	4.33333	14.9878	5.02735	0.208509	0.639927	0.431418	0.0396342	hyper
6	59729410	59729468	5929910	5929912	1706470	3	59	19.6667	-14.9757	-4.8879	-0.289462	0.161362	0.450824	0.0560911	hypo
9	73109320	73109362	8964906	8964908	2021677	3	43	14.3333	-14.9642	-4.60914	-0.183812	0.208282	0.392094	0.0419554	hypo
19	22872919	22873064	17424857	17424859	775843	3	146	48.6667	-14.9471	-4.73152	-0.189223	0.524061	0.713284	0.0373873	hypo
X	84569804	84569867	24938074	24938076	2126592	3	64	21.3333	14.9367	5.05468	0.299952	0.723474	0.423522	0.0503808	hyper
X	2554901	2554926	24534732	24534734	2050945	3	26	8.66667	-14.9176	-4.80489	-0.234031	0.151957	0.385987	0.0513701	hypo
9	33436053	33436069	8697933	8697935	1983179	3	17	5.66667	14.9125	5.09121	0.204656	0.562139	0.357482	0.0394956	hyper
22	7518107	7518216	19584224	19584226	1041008	3	110	36.6667	-14.8999	-4.85498	-0.177508	0.56211	0.739618	0.0396287	hypo
13	23971553	23971583	12380675	12380677	414136	3	31	10.3333	-14.8499	-4.93876	-0.19444	0.493528	0.687967	0.0406099	hypo
25	17244650	17244701	21783078	21783080	1174528	3	52	17.3333	14.8356	4.95773	0.192881	0.540645	0.347763	0.041543	hyper
5	113412793	113412994	5355370	5355372	1646742	3	202	67.3333	14.7728	5.10484	0.173117	0.439258	0.266141	0.0375734	hyper
14	57217328	57217408	13661525	13661527	500219	3	81	27	-14.7703	-4.83392	-0.264508	0.402296	0.666805	0.0497292	hypo
1	18231592	18231735	133434	133436	16503	3	144	48	-14.7657	-4.78952	-0.210054	0.305453	0.515508	0.0445808	hypo
13	57856803	57856874	12740870	12740872	439298	3	72	24	-14.765	-4.77663	-0.206569	0.486807	0.693376	0.04444	hypo
21	430687	431176	18733243	18733245	981513	3	490	163.333	14.7264	4.97378	0.223846	0.61174	0.387894	0.0380972	hyper
21	42068569	42068681	19141068	19141070	1014179	3	113	37.6667	14.676	5.10838	0.180492	0.627904	0.447413	0.043147	hyper
9	9066493	9066499	8523886	8523888	1960318	3	7	2.33333	14.66	4.91868	0.218802	0.632199	0.413397	0.0434005	hyper
23	15009022	15009155	20393406	20393408	1091537	3	134	44.6667	14.6499	5.01866	0.216474	0.471289	0.254815	0.0441545	hyper
25	36421031	36421426	22037088	22037090	1186531	3	396	132	-14.6227	-4.609	-0.175567	0.166635	0.342202	0.0404833	hypo
11	68582268	68582486	10826942	10826944	293887	3	219	73	14.6205	5.0428	0.203674	0.751257	0.547583	0.0407463	hyper
10	5611705	5611791	9384400	9384402	150361	3	87	29	14.6123	5.13491	0.198411	0.315316	0.116905	0.0424713	hyper
X	18434775	18434909	24623367	24623369	2065981	3	135	45	-14.61	-4.65649	-0.220388	0.515173	0.735561	0.0459997	hypo
8	112935601	112935820	8460217	8460219	1951374	3	220	73.3333	-14.5977	-4.81844	-0.211975	0.414627	0.626602	0.0416264	hypo
11	79481582	79481927	10933750	10933752	302393	3	346	115.333	14.5711	5.07356	0.216207	0.588507	0.3723	0.0414437	hyper
25	28173844	28173967	21910255	21910257	1182177	3	124	41.3333	-14.5586	-4.62663	-0.206886	0.243498	0.450384	0.0409959	hypo
17	56076329	56076548	15943660	15943662	707669	3	220	73.3333	-14.5485	-4.64852	-0.207796	0.393642	0.601437	0.042758	hypo
X	87083741	87083822	24953150	24953152	2128978	3	82	27.3333	14.5416	4.92799	0.265974	0.684193	0.41822	0.0517052	hyper
29	26541704	26541902	23908370	23908372	1323021	3	199	66.3333	14.5176	4.8512	0.300128	0.78857	0.488442	0.052376	hyper
13	52979458	52979639	12666193	12666195	436836	3	182	60.6667	14.5049	5.08778	0.219072	0.74362	0.524548	0.0447	hyper
2	136190707	136190786	2280459	2280461	919150	3	80	26.6667	-14.5021	-4.73142	-0.188779	0.389264	0.578043	0.0396074	hypo
23	4710342	4710568	20260939	20260941	1084868	3	227	75.6667	14.4993	5.04814	0.21724	0.667613	0.450373	0.0462102	hyper
17	68538664	68538821	16118279	16118281	714678	3	158	52.6667	-14.4964	-4.71354	-0.199272	0.315228	0.514501	0.0399291	hypo
23	49907358	49907465	20786483	20786485	1116414	3	108	36	-14.4953	-4.73866	-0.217826	0.541306	0.759132	0.0437085	hypo
4	89019820	89019945	4028679	4028681	1524263	3	126	42	14.4917	4.98849	0.237471	0.755008	0.517538	0.0443012	hyper
3	108557315	108557628	3156961	3156963	1434628	3	314	104.667	-14.4755	-4.62657	-0.174629	0.397585	0.572214	0.0392558	hypo
11	67665396	67665472	10818172	10818174	293128	3	77	25.6667	-14.4677	-4.76421	-0.190337	0.617909	0.808246	0.039636	hypo
25	38418560	38418711	22074944	22074946	1187445	3	152	50.6667	14.4519	4.84256	0.220523	0.883492	0.662969	0.0467585	hyper
10	78908555	78908750	9974596	9974598	215537	3	196	65.3333	14.4471	4.90739	0.220508	0.801495	0.580987	0.0399204	hyper
25	38301883	38301901	22071815	22071817	1187419	3	19	6.33333	-14.4466	-4.81071	-0.203351	0.289634	0.492985	0.0400916	hypo
19	36144004	36144123	17625115	17625117	782850	3	120	40	14.4461	4.86116	0.192769	0.710484	0.517715	0.0392354	hyper
3	21589127	21589253	2502118	2502120	1354148	3	127	42.3333	-14.4156	-4.65674	-0.220878	0.472973	0.69385	0.0433848	hypo
18	46153638	46153690	16846975	16846977	748530	3	53	17.6667	14.4013	4.871	0.212852	0.658812	0.44596	0.0461404	hyper
2	975533	975568	1191165	1191167	797510	3	36	12	-14.3717	-4.74558	-0.258076	0.390384	0.64846	0.0503244	hypo
25	3480835	3480985	21608971	21608973	1166372	3	151	50.3333	14.3711	4.85138	0.181661	0.739282	0.557621	0.0377904	hyper
GJ059719.1	80	96	24432123	24432125	2047635	3	17	5.66667	14.3548	4.92389	0.10239	0.862616	0.760226	0.0213994	hyper
8	102758329	102758366	8333794	8333796	1944581	3	38	12.6667	-14.3518	-4.70077	-0.218469	0.561543	0.780012	0.0461369	hypo
8	112902359	112902394	8459462	8459464	1951367	3	36	12	-14.332	-4.67133	-0.216251	0.423166	0.639417	0.0417043	hypo
7	32314428	32314661	6868152	6868154	1779512	3	234	78	14.2974	4.80946	0.224553	0.810144	0.58559	0.0424177	hyper
4	64261460	64261515	3839449	3839451	1501729	3	56	18.6667	14.2902	4.8069	0.189162	0.549767	0.360605	0.0411306	hyper
13	66689261	66689429	12852275	12852277	444822	3	169	56.3333	14.2868	4.96492	0.167988	0.618666	0.450678	0.0390932	hyper
11	26283201	26283484	10522073	10522075	254605	3	284	94.6667	-14.2826	-4.61978	-0.199444	0.268881	0.468325	0.0418242	hypo
15	20527658	20527695	14033105	14033107	543460	3	38	12.6667	-14.2488	-4.66196	-0.234046	0.263958	0.498004	0.0499459	hypo
6	93527496	93527526	6142141	6142143	1739410	3	31	10.3333	14.2465	4.84425	0.197536	0.601042	0.403506	0.0399356	hyper
6	47818325	47818469	5867650	5867652	1694536	3	145	48.3333	-14.2453	-4.62606	-0.208874	0.341419	0.550293	0.0439205	hypo
GJ059937.1	7894	7967	24490276	24490278	2048094	3	74	24.6667	-14.22	-4.64815	-0.23791	0.396397	0.634307	0.0501942	hypo
21	21721366	21721464	18945706	18945708	997894	3	99	33	-14.2177	-4.67755	-0.205544	0.379523	0.585066	0.0423972	hypo
20	10013031	10013091	18212918	18212920	926214	3	61	20.3333	14.2148	4.89183	0.20593	0.512854	0.306925	0.0437455	hyper
8	105495761	105496014	8367556	8367558	1946371	3	254	84.6667	-14.2082	-4.6949	-0.18466	0.579698	0.764358	0.0421087	hypo
18	11627804	11628000	16462605	16462607	723266	3	197	65.6667	14.2077	4.85786	0.244178	0.847598	0.60342	0.0478519	hyper
15	18449029	18449057	14021613	14021615	541334	3	29	9.66667	14.1901	4.75934	0.21961	0.787031	0.567421	0.0431438	hyper
5	5987704	5987779	4457990	4457992	1552756	3	76	25.3333	-14.1647	-4.6519	-0.196707	0.634244	0.830951	0.0425807	hypo
3	117986410	117986492	3295307	3295309	1439577	3	83	27.6667	14.1601	4.77372	0.201702	0.697863	0.496161	0.0415199	hyper
5	44794670	44794684	4745972	4745974	1588580	3	15	5	-14.1497	-4.67242	-0.20346	0.348415	0.551875	0.0446102	hypo
21	56836225	56836378	19247781	19247783	1028172	3	154	51.3333	14.1451	4.7437	0.220281	0.84396	0.623678	0.0452046	hyper
22	11343266	11343311	19621061	19621063	1044001	3	46	15.3333	-14.1039	-4.63702	-0.207775	0.6029	0.810675	0.0440012	hypo
GJ059846.1	30	34	24458637	24458639	2047870	3	5	1.66667	14.1025	4.77682	0.14867	0.850466	0.701796	0.0316293	hyper
18	19222207	19222273	16583192	16583194	727309	3	67	22.3333	14.0898	4.76799	0.199957	0.622964	0.423007	0.0406773	hyper
GJ059721.1	240	248	24432741	24432743	2047637	3	9	3	14.0848	4.79609	0.128657	0.757137	0.62848	0.0274039	hyper
23	15009575	15009640	20393409	20393411	1091538	3	66	22	14.0752	4.72992	0.209646	0.516622	0.306976	0.0443998	hyper
3	14657978	14658067	2424681	2424683	1348924	3	90	30	-14.0716	-4.66991	-0.214165	0.356705	0.57087	0.0428477	hypo
21	7599437	7599581	18797279	18797281	987566	3	145	48.3333	-14.0533	-4.63422	-0.20751	0.463761	0.671271	0.0465567	hypo
1	88073438	88073614	581415	581417	84792	3	177	59	-14.0487	-4.64601	-0.214998	0.446457	0.661456	0.0442368	hypo
14	28239762	28239785	13462712	13462714	473110	3	24	8	14.0336	4.71824	0.18785	0.666327	0.478476	0.0429149	hyper
X	79270742	79270789	24912066	24912068	2121647	3	48	16	-14.0228	-4.64619	-0.274527	0.559111	0.833637	0.054818	hypo
8	91977391	91977704	8252265	8252267	1934839	3	314	104.667	14.0006	4.69296	0.418826	0.800341	0.381515	0.0669913	hyper
GJ058431.1	12745	12764	24345283	24345285	2046935	3	20	6.66667	13.9898	4.6907	0.213042	0.963753	0.750711	0.0456857	hyper
22	51942168	51942250	20006637	20006639	1077044	3	83	27.6667	13.9644	4.67583	0.193827	0.516304	0.322478	0.0401836	hyper
15	67240569	67240583	14462565	14462567	580952	3	15	5	13.9498	4.69343	0.190588	0.459044	0.268456	0.0407814	hyper
1	98008523	98008549	641979	641981	94693	3	27	9	-13.8884	-4.60507	-0.157998	0.547986	0.705985	0.0390146	hypo

## Sheet: Direction
Original data
	Column Labels
Values	hyper	hypo	Grand Total
Count of direction	350	333	683
Proportion of direction	0.512445	0.487555	1
Randomised data
	Column Labels
Values	hyper	hypo	Grand Total
Count of direction	288	288	576
Proportion of direction	0.5	0.5	1
