# Supplementary material for: The bovine alveolar macrophage DNA methylome is resilient to infection with Mycobacterium bovis
Source: Sci Rep. 2019 Feb 6;9:1510. doi: 10.1038/s41598-018-37618-z (PMC6365515; doi:10.1038/s41598-018-37618-z)
Supplement: Supplementary file 9 — Supplementary Table 6 [file 41598_2018_37618_MOESM9_ESM.xlsx]

## Sheet: Legend
Sheet	Description
Count gene	Count of genes showing methylation level within range.
0-1%	Gene ontology analysis of 759 gene promoters showing methylation level 0-1%.	759
1-10%	Gene ontology analysis of 5,605 gene promoters showing methylation level 0-10%.	5605
10-20%	Gene ontology analysis of 3,255 gene promoters showing methylation level 10-20%.	3255
20-33%	Gene ontology analysis of 1,370 gene promoters showing methylation level 20-30%.	1370
33-66%	Gene ontology analysis of 2,580 gene promoters showing methylation level 33-66%.	2580
66-80%	Gene ontology analysis of 3,967 gene promoters showing methylation level 66-80%.	3967
80-90%	Gene ontology analysis of 4,889 gene promoters showing methylation level 80-90%.	4889
90-99%	Gene ontology analysis of 1,997 gene promoters showing methylation level 90-99%.	1997
99-100%	N/A: 0 gene promoters show methylation level 99-100%.	0
IM 267	Gene ontology analysis of 267 gene promoters with ≥ 30 CpGs showing methylation level 33-66%

## Sheet: Count gene
Methylation	Minimum	Maximum	Count
0 - 0.01	0	0.01	776
0.01 - 0.1	0.01	0.1	5573
0.1 - 0.2	0.1	0.2	3243
0.2 - 1/3	0.2	0.333333	1361
1/3 - 2/3	0.333333	0.666667	2580
2/3 - 0.8	0.666667	0.8	3434
0.8 - 0.9	0.8	0.9	4542
0.9 - 0.99	0.9	0.99	1810
0.99 - 1	0.99	1	0

## Sheet: 0-1%
category	over_represented_pvalue	under_represented_pvalue	numDEInCat	numInCat	term	ontology	over_rep_FDR	under_rep_FDR
GO:0044212	3.5324e-06	0.999999	20	130	transcription regulatory region DNA binding	MF	0.0247922	1
GO:0000975	5.06617e-06	0.999999	20	133	regulatory region DNA binding	MF	0.0247922	1
GO:0001067	5.06617e-06	0.999999	20	133	regulatory region nucleic acid binding	MF	0.0247922	1
GO:0045935	9.34346e-06	0.999996	37	362	positive regulation of nucleobase-containing compound metabolic process	BP	0.0331862	1
GO:0006357	1.13024e-05	0.999996	37	365	regulation of transcription from RNA polymerase II promoter	BP	0.0331862	1
GO:0051173	2.00503e-05	0.999992	38	389	positive regulation of nitrogen compound metabolic process	BP	0.0462311	1
GO:0051254	2.20433e-05	0.999992	31	290	positive regulation of RNA metabolic process	BP	0.0462311	1
GO:0010604	2.71523e-05	0.999987	52	611	positive regulation of macromolecule metabolic process	BP	0.0485151	1
GO:0003676	2.97415e-05	0.999984	71	930	nucleic acid binding	MF	0.0485151	1
GO:0006366	3.34335e-05	0.999986	37	383	transcription from RNA polymerase II promoter	BP	0.0490838	1
GO:0010557	4.96132e-05	0.99998	33	331	positive regulation of macromolecule biosynthetic process	BP	0.0595271	1
GO:0010628	6.07137e-05	0.999975	34	349	positive regulation of gene expression	BP	0.0595271	1
GO:0045893	6.08206e-05	0.999977	29	277	positive regulation of transcription, DNA-templated	BP	0.0595271	1
GO:1902680	6.08206e-05	0.999977	29	277	positive regulation of RNA biosynthetic process	BP	0.0595271	1
GO:1903508	6.08206e-05	0.999977	29	277	positive regulation of nucleic acid-templated transcription	BP	0.0595271	1
GO:0031325	8.10224e-05	0.99996	52	636	positive regulation of cellular metabolic process	BP	0.0704008	1
GO:0031328	8.15213e-05	0.999965	35	369	positive regulation of cellular biosynthetic process	BP	0.0704008	1
GO:0006139	9.29204e-05	0.999946	97	1432	nucleobase-containing compound metabolic process	BP	0.0757869	1
GO:0031625	0.000106047	0.999976	13	80	ubiquitin protein ligase binding	MF	0.0759608	1
GO:0006725	0.000110121	0.999935	100	1494	cellular aromatic compound metabolic process	BP	0.0759608	1
GO:1901360	0.000111962	0.999934	103	1551	organic cyclic compound metabolic process	BP	0.0759608	1
GO:0000976	0.000120423	0.99997	14	92	transcription regulatory region sequence-specific DNA binding	MF	0.0759608	1
GO:1990837	0.000129057	0.999966	15	104	sequence-specific double-stranded DNA binding	MF	0.0759608	1
GO:0046483	0.000129286	0.999924	99	1481	heterocycle metabolic process	BP	0.0759608	1
GO:0045944	0.000129352	0.999954	23	205	positive regulation of transcription from RNA polymerase II promoter	BP	0.0759608	1
GO:0044389	0.000137579	0.999967	13	82	ubiquitin-like protein ligase binding	MF	0.076172	1
GO:0009891	0.000140089	0.999938	35	379	positive regulation of biosynthetic process	BP	0.076172	1
GO:0090304	0.000145421	0.999917	83	1190	nucleic acid metabolic process	BP	0.0762473	1
GO:1901699	0.000162783	0.999953	16	118	cellular response to nitrogen compound	BP	0.0824074	1
GO:0009893	0.000170554	0.999912	53	671	positive regulation of metabolic process	BP	0.0834634	1
GO:0003690	0.000219217	0.999935	16	121	double-stranded DNA binding	MF	0.103817	1
GO:0016070	0.00023572	0.999866	73	1026	RNA metabolic process	BP	0.108144	1
GO:0032873	0.00032698	0.999987	4	8	negative regulation of stress-activated MAPK cascade	BP	0.141188	1
GO:0070303	0.00032698	0.999987	4	8	negative regulation of stress-activated protein kinase signaling cascade	BP	0.141188	1
GO:0018130	0.000343237	0.999806	66	914	heterocycle biosynthetic process	BP	0.143973	1
GO:0003677	0.000414897	0.999799	38	448	DNA binding	MF	0.16713	1
GO:0016604	0.000421211	0.999852	19	167	nuclear body	CC	0.16713	1
GO:1901362	0.000492355	0.999715	68	961	organic cyclic compound biosynthetic process	BP	0.190217	1
GO:0000978	0.00057129	0.999887	9	50	RNA polymerase II core promoter proximal region sequence-specific DNA binding	MF	0.203168	1
GO:0000982	0.00057129	0.999887	9	50	transcription factor activity, RNA polymerase II core promoter proximal region sequence-specific binding	MF	0.203168	1
GO:0034654	0.000582338	0.999667	63	878	nucleobase-containing compound biosynthetic process	BP	0.203168	1
GO:0043565	0.00061134	0.999778	19	172	sequence-specific DNA binding	MF	0.203168	1
GO:0008152	0.000612068	0.999618	181	3202	metabolic process	BP	0.203168	1
GO:0045444	0.000619994	0.999861	10	61	fat cell differentiation	BP	0.203168	1
GO:0019438	0.000632315	0.999634	65	916	aromatic compound biosynthetic process	BP	0.203168	1
GO:0006396	0.000636587	0.999723	27	287	RNA processing	BP	0.203168	1
GO:0009628	0.000699102	0.999716	23	230	response to abiotic stimulus	BP	0.217505	1
GO:0003682	0.000729275	0.999779	14	109	chromatin binding	MF	0.217505	1
GO:0005634	0.00074426	0.999527	113	1818	nucleus	CC	0.217505	1
GO:0008134	0.000747987	0.999785	13	97	transcription factor binding	MF	0.217505	1
GO:0000987	0.000770401	0.99984	9	52	core promoter proximal region sequence-specific DNA binding	MF	0.217505	1
GO:0001159	0.000770401	0.99984	9	52	core promoter proximal region DNA binding	MF	0.217505	1
GO:0000785	0.000825695	0.99976	13	98	chromatin	CC	0.227533	1
GO:0003723	0.000839917	0.999568	40	497	RNA binding	MF	0.227533	1
GO:0010556	0.000852416	0.999511	59	820	regulation of macromolecule biosynthetic process	BP	0.227533	1
GO:0070482	0.000889313	0.999811	9	53	response to oxygen levels	BP	0.233143	1
GO:1903573	0.0009077	0.999946	4	10	negative regulation of response to endoplasmic reticulum stress	BP	0.233788	1
GO:2000112	0.000935485	0.999466	57	788	regulation of cellular macromolecule biosynthetic process	BP	0.236791	1
GO:0000977	0.00099357	0.999741	11	76	RNA polymerase II regulatory region sequence-specific DNA binding	MF	0.24311	1
GO:0001012	0.00099357	0.999741	11	76	RNA polymerase II regulatory region DNA binding	MF	0.24311	1
GO:0005654	0.00105766	0.999429	45	586	nucleoplasm	CC	0.25455	1
GO:0060255	0.00113368	0.999295	84	1283	regulation of macromolecule metabolic process	BP	0.268444	1
GO:0000790	0.00117192	0.99974	9	55	nuclear chromatin	CC	0.273093	1
GO:0044237	0.00123321	0.9992	164	2874	cellular metabolic process	BP	0.282887	1
GO:0031326	0.00128942	0.99924	61	869	regulation of cellular biosynthetic process	BP	0.291231	1
GO:0097659	0.00134954	0.999229	53	730	nucleic acid-templated transcription	BP	0.300191	1
GO:2000573	0.00137223	0.999905	4	11	positive regulation of DNA biosynthetic process	BP	0.300683	1
GO:1903506	0.00146831	0.999165	51	698	regulation of nucleic acid-templated transcription	BP	0.316846	1
GO:1901698	0.00148916	0.999432	18	171	response to nitrogen compound	BP	0.316846	1
GO:0071704	0.00162394	0.998938	168	2972	organic substance metabolic process	BP	0.317292	1
GO:0080090	0.0016264	0.998975	83	1279	regulation of primary metabolic process	BP	0.317292	1
GO:0044238	0.00162889	0.998931	162	2846	primary metabolic process	BP	0.317292	1
GO:0010558	0.00165719	0.999278	23	245	negative regulation of macromolecule biosynthetic process	BP	0.317292	1
GO:2001141	0.00166708	0.999046	51	702	regulation of RNA biosynthetic process	BP	0.317292	1
GO:0010467	0.00168909	0.99893	85	1318	gene expression	BP	0.317292	1
GO:0001085	0.00172975	0.999802	5	19	RNA polymerase II transcription factor binding	MF	0.317292	1
GO:2000278	0.00172975	0.999802	5	19	regulation of DNA biosynthetic process	BP	0.317292	1
GO:0032774	0.00173079	0.998998	53	738	RNA biosynthetic process	BP	0.317292	1
GO:0031327	0.00174932	0.99922	24	261	negative regulation of cellular biosynthetic process	BP	0.317292	1
GO:0006351	0.00175402	0.998989	52	721	transcription, DNA-templated	BP	0.317292	1
GO:0005829	0.00175962	0.998951	60	862	cytosol	CC	0.317292	1
GO:0051252	0.00178457	0.998965	53	739	regulation of RNA metabolic process	BP	0.317292	1
GO:0006355	0.00179383	0.998975	50	687	regulation of transcription, DNA-templated	BP	0.317292	1
GO:0072215	0.0020348	0.999924	3	6	regulation of metanephros development	BP	0.338747	1
GO:0090184	0.0020348	0.999924	3	6	positive regulation of kidney development	BP	0.338747	1
GO:1902236	0.0020348	0.999924	3	6	negative regulation of endoplasmic reticulum stress-induced intrinsic apoptotic signaling pathway	BP	0.338747	1
GO:0010646	0.00209926	0.998815	46	623	regulation of cell communication	BP	0.338747	1
GO:0009966	0.00210903	0.998831	43	572	regulation of signal transduction	BP	0.338747	1
GO:0009889	0.00214947	0.998702	61	887	regulation of biosynthetic process	BP	0.338747	1
GO:0019219	0.00218282	0.998695	58	834	regulation of nucleobase-containing compound metabolic process	BP	0.338747	1
GO:0010629	0.00218386	0.998976	26	296	negative regulation of gene expression	BP	0.338747	1
GO:0001071	0.0021992	0.999128	18	177	nucleic acid binding transcription factor activity	MF	0.338747	1
GO:0003700	0.0021992	0.999128	18	177	transcription factor activity, sequence-specific DNA binding	MF	0.338747	1
GO:0006397	0.00219954	0.999183	16	149	mRNA processing	BP	0.338747	1
GO:0044451	0.00222728	0.99897	25	281	nucleoplasm part	CC	0.338747	1
GO:0009890	0.00225936	0.998972	24	266	negative regulation of biosynthetic process	BP	0.338747	1
GO:0006990	0.00235353	1	2	2	positive regulation of transcription from RNA polymerase II promoter involved in unfolded protein response	BP	0.338747	1
GO:0031954	0.00235353	1	2	2	positive regulation of protein autophosphorylation	BP	0.338747	1
GO:0070243	0.00235353	1	2	2	regulation of thymocyte apoptotic process	BP	0.338747	1
GO:0070244	0.00235353	1	2	2	negative regulation of thymocyte apoptotic process	BP	0.338747	1
GO:0072110	0.00235353	1	2	2	glomerular mesangial cell proliferation	BP	0.338747	1
GO:0072124	0.00235353	1	2	2	regulation of glomerular mesangial cell proliferation	BP	0.338747	1
GO:0005737	0.00240026	0.998445	190	3464	cytoplasm	CC	0.342119	1
GO:0001666	0.00253669	0.999429	8	50	response to hypoxia	BP	0.358088	1
GO:0023051	0.00262944	0.998497	46	630	regulation of signaling	BP	0.367646	1
GO:0008408	0.00275224	0.999756	4	13	3'-5' exonuclease activity	MF	0.379908	1
GO:0019222	0.00276891	0.9982	88	1396	regulation of metabolic process	BP	0.379908	1
GO:0032006	0.00279477	0.999636	5	21	regulation of TOR signaling	BP	0.379908	1
GO:0016607	0.00284656	0.99909	12	99	nuclear speck	CC	0.383398	1
GO:0036293	0.00288495	0.999335	8	51	response to decreased oxygen levels	BP	0.385036	1
GO:0048583	0.0032176	0.998076	53	759	regulation of response to stimulus	BP	0.415872	1
GO:1901363	0.00323821	0.997858	96	1556	heterocyclic compound binding	MF	0.415872	1
GO:0000082	0.00327971	0.999431	6	31	G1/S transition of mitotic cell cycle	BP	0.415872	1
GO:2000113	0.00330089	0.998536	21	228	negative regulation of cellular macromolecule biosynthetic process	BP	0.415872	1
GO:0000375	0.00331429	0.998983	11	88	RNA splicing, via transesterification reactions	BP	0.415872	1
GO:0000377	0.00331429	0.998983	11	88	RNA splicing, via transesterification reactions with bulged adenosine as nucleophile	BP	0.415872	1
GO:0000398	0.00331429	0.998983	11	88	mRNA splicing, via spliceosome	BP	0.415872	1
GO:0003697	0.00347548	0.99952	5	22	single-stranded DNA binding	MF	0.428769	1
GO:0019903	0.00347548	0.99952	5	22	protein phosphatase binding	MF	0.428769	1
GO:0050793	0.00361031	0.998051	35	453	regulation of developmental process	BP	0.441692	1
GO:0071900	0.00365542	0.998792	12	102	regulation of protein serine/threonine kinase activity	BP	0.443515	1
GO:0019899	0.00373258	0.998056	31	388	enzyme binding	MF	0.449164	1
GO:0034641	0.00382861	0.997425	106	1758	cellular nitrogen compound metabolic process	BP	0.456974	1
GO:0001077	0.00387544	0.999302	6	32	transcriptional activator activity, RNA polymerase II core promoter proximal region sequence-specific binding	MF	0.458833	1
GO:0071417	0.00395407	0.998756	11	90	cellular response to organonitrogen compound	BP	0.463266	1
GO:0008380	0.00398678	0.998534	14	130	RNA splicing	BP	0.463266	1
GO:0016071	0.00400755	0.998314	18	187	mRNA metabolic process	BP	0.463266	1
GO:0044260	0.00406846	0.997225	127	2177	cellular macromolecule metabolic process	BP	0.466633	1
GO:0032991	0.00415878	0.997211	99	1626	macromolecular complex	CC	0.473295	1
GO:0042493	0.00423294	0.99908	7	43	response to drug	BP	0.474189	1
GO:0051171	0.00427472	0.997328	61	913	regulation of nitrogen compound metabolic process	BP	0.474189	1
GO:0000981	0.00429091	0.998552	12	104	RNA polymerase II transcription factor activity, sequence-specific DNA binding	MF	0.474189	1
GO:0051253	0.00429584	0.998089	20	218	negative regulation of RNA metabolic process	BP	0.474189	1
GO:0051338	0.00452759	0.998022	19	204	regulation of transferase activity	BP	0.494559	1
GO:0045598	0.00454774	0.99915	6	33	regulation of fat cell differentiation	BP	0.494559	1
GO:0071495	0.00463345	0.997838	22	250	cellular response to endogenous stimulus	BP	0.500175	1
GO:0006807	0.00492318	0.996641	111	1869	nitrogen compound metabolic process	BP	0.52757	1
GO:0007167	0.00509428	0.997927	16	162	enzyme linked receptor protein signaling pathway	BP	0.54195	1
GO:0030154	0.00529171	0.996735	54	795	cell differentiation	BP	0.547671	1
GO:0016180	0.00529728	0.999673	3	8	snRNA processing	BP	0.547671	1
GO:0031016	0.00529728	0.999673	3	8	pancreas development	BP	0.547671	1
GO:0051721	0.00529728	0.999673	3	8	protein phosphatase 2A binding	MF	0.547671	1
GO:0016741	0.00549437	0.998304	10	81	transferase activity, transferring one-carbon groups	MF	0.561608	1
GO:0097159	0.00550859	0.996272	96	1582	organic cyclic compound binding	MF	0.561608	1
GO:0010605	0.00570517	0.996771	37	500	negative regulation of macromolecule metabolic process	BP	0.570013	1
GO:0045595	0.00575153	0.997169	24	286	regulation of cell differentiation	BP	0.570013	1
GO:1903507	0.00589707	0.997419	18	194	negative regulation of nucleic acid-templated transcription	BP	0.570013	1
GO:0010468	0.00596497	0.99623	59	890	regulation of gene expression	BP	0.570013	1
GO:0000122	0.00597435	0.997693	14	136	negative regulation of transcription from RNA polymerase II promoter	BP	0.570013	1
GO:0061695	0.00599023	0.998	11	95	transferase complex, transferring phosphorus-containing groups	CC	0.570013	1
GO:0044843	0.00614455	0.998769	6	35	cell cycle G1/S phase transition	BP	0.570013	1
GO:0051172	0.00622082	0.996966	23	272	negative regulation of nitrogen compound metabolic process	BP	0.570013	1
GO:1905897	0.00624256	0.999267	4	16	regulation of response to endoplasmic reticulum stress	BP	0.570013	1
GO:2000045	0.00624256	0.999267	4	16	regulation of G1/S transition of mitotic cell cycle	BP	0.570013	1
GO:0045934	0.00629312	0.997036	21	241	negative regulation of nucleobase-containing compound metabolic process	BP	0.570013	1
GO:0048522	0.00635505	0.995868	68	1058	positive regulation of cellular process	BP	0.570013	1
GO:0048518	0.00637463	0.995799	74	1170	positive regulation of biological process	BP	0.570013	1
GO:0044271	0.0067185	0.995544	76	1210	cellular nitrogen compound biosynthetic process	BP	0.570013	1
GO:0001931	0.00683348	0.999886	2	3	uropod	CC	0.570013	1
GO:0003176	0.00683348	0.999886	2	3	aortic valve development	BP	0.570013	1
GO:0003180	0.00683348	0.999886	2	3	aortic valve morphogenesis	BP	0.570013	1
GO:0003309	0.00683348	0.999886	2	3	type B pancreatic cell differentiation	BP	0.570013	1
GO:0003988	0.00683348	0.999886	2	3	acetyl-CoA C-acyltransferase activity	MF	0.570013	1
GO:0031254	0.00683348	0.999886	2	3	cell trailing edge	CC	0.570013	1
GO:0032039	0.00683348	0.999886	2	3	integrator complex	CC	0.570013	1
GO:0032593	0.00683348	0.999886	2	3	insulin-responsive compartment	CC	0.570013	1
GO:0035883	0.00683348	0.999886	2	3	enteroendocrine cell differentiation	BP	0.570013	1
GO:0035976	0.00683348	0.999886	2	3	transcription factor AP-1 complex	CC	0.570013	1
GO:0045056	0.00683348	0.999886	2	3	transcytosis	BP	0.570013	1
GO:0050774	0.00683348	0.999886	2	3	negative regulation of dendrite morphogenesis	BP	0.570013	1
GO:0060449	0.00683348	0.999886	2	3	bud elongation involved in lung branching	BP	0.570013	1
GO:0070242	0.00683348	0.999886	2	3	thymocyte apoptotic process	BP	0.570013	1
GO:0071617	0.00683348	0.999886	2	3	lysophospholipid acyltransferase activity	MF	0.570013	1
GO:0072109	0.00683348	0.999886	2	3	glomerular mesangium development	BP	0.570013	1
GO:0090192	0.00683348	0.999886	2	3	regulation of glomerulus development	BP	0.570013	1
GO:2000171	0.00683348	0.999886	2	3	negative regulation of dendrite development	BP	0.570013	1
GO:0001228	0.0070033	0.998315	7	47	transcriptional activator activity, RNA polymerase II transcription regulatory region sequence-specific binding	MF	0.580701	1
GO:0005515	0.00704106	0.995178	97	1614	protein binding	MF	0.580701	1
GO:0071013	0.00708027	0.998534	6	36	catalytic step 2 spliceosome	CC	0.580701	1
GO:0031929	0.00740607	0.998742	5	26	TOR signaling	BP	0.596601	1
GO:0060548	0.00765	0.996559	18	199	negative regulation of cell death	BP	0.596601	1
GO:1902679	0.00765	0.996559	18	199	negative regulation of RNA biosynthetic process	BP	0.596601	1
GO:0010613	0.00766284	0.999434	3	9	positive regulation of cardiac muscle hypertrophy	BP	0.596601	1
GO:0014742	0.00766284	0.999434	3	9	positive regulation of muscle hypertrophy	BP	0.596601	1
GO:0042149	0.00766284	0.999434	3	9	cellular response to glucose starvation	BP	0.596601	1
GO:0090075	0.00766284	0.999434	3	9	relaxation of muscle	BP	0.596601	1
GO:0090183	0.00766284	0.999434	3	9	regulation of kidney development	BP	0.596601	1
GO:1902235	0.00766284	0.999434	3	9	regulation of endoplasmic reticulum stress-induced intrinsic apoptotic signaling pathway	BP	0.596601	1
GO:0043066	0.00768052	0.996632	17	184	negative regulation of apoptotic process	BP	0.596601	1
GO:0014074	0.00785651	0.999003	4	17	response to purine-containing compound	BP	0.601545	1
GO:0046683	0.00785651	0.999003	4	17	response to organophosphorus	BP	0.601545	1
GO:0006468	0.00806184	0.995554	31	409	protein phosphorylation	BP	0.601545	1
GO:0048869	0.0081072	0.994839	56	848	cellular developmental process	BP	0.601545	1
GO:0010212	0.00811495	0.998266	6	37	response to ionizing radiation	BP	0.601545	1
GO:0032872	0.00811495	0.998266	6	37	regulation of stress-activated MAPK cascade	BP	0.601545	1
GO:0043409	0.00811495	0.998266	6	37	negative regulation of MAPK cascade	BP	0.601545	1
GO:0070302	0.00811495	0.998266	6	37	regulation of stress-activated protein kinase signaling cascade	BP	0.601545	1
GO:0090575	0.00811495	0.998266	6	37	RNA polymerase II transcription factor complex	CC	0.601545	1
GO:0007399	0.0081539	0.99569	27	343	nervous system development	BP	0.601545	1
GO:0048523	0.00868423	0.99438	60	924	negative regulation of cellular process	BP	0.625655	1
GO:0051246	0.00871113	0.994733	43	618	regulation of protein metabolic process	BP	0.625655	1
GO:0051726	0.00873401	0.995923	19	217	regulation of cell cycle	BP	0.625655	1
GO:0004527	0.00873642	0.998447	5	27	exonuclease activity	MF	0.625655	1
GO:0019902	0.00873642	0.998447	5	27	phosphatase binding	MF	0.625655	1
GO:0051592	0.00873642	0.998447	5	27	response to calcium ion	BP	0.625655	1
GO:1903311	0.00880884	0.997778	7	49	regulation of mRNA metabolic process	BP	0.626285	1
GO:0044428	0.00883053	0.994232	63	980	nuclear part	CC	0.626285	1
GO:0043170	0.00898661	0.993658	134	2363	macromolecule metabolic process	BP	0.63429	1
GO:0008168	0.00911765	0.997168	9	74	methyltransferase activity	MF	0.639657	1
GO:0051716	0.00914978	0.993715	89	1473	cellular response to stimulus	BP	0.639657	1
GO:0070062	0.00922291	0.99429	47	691	extracellular exosome	CC	0.641713	1
GO:0009968	0.00934424	0.995515	20	234	negative regulation of signal transduction	BP	0.647089	1
GO:0045892	0.00945368	0.995758	17	188	negative regulation of transcription, DNA-templated	BP	0.649892	1
GO:0044700	0.00955423	0.993563	75	1208	single organism signaling	BP	0.649892	1
GO:0031323	0.00958587	0.993485	80	1303	regulation of cellular metabolic process	BP	0.649892	1
GO:0006403	0.00967063	0.997222	8	62	RNA localization	BP	0.649892	1
GO:0001656	0.00972221	0.998673	4	18	metanephros development	BP	0.649892	1
GO:0006635	0.00972221	0.998673	4	18	fatty acid beta-oxidation	BP	0.649892	1
GO:0071359	0.00972221	0.998673	4	18	cellular response to dsRNA	BP	0.649892	1
GO:0023052	0.00975117	0.993424	75	1209	signaling	BP	0.649892	1
GO:0051054	0.00982988	0.997463	7	50	positive regulation of DNA metabolic process	BP	0.649892	1
GO:0005681	0.00993403	0.996869	9	75	spliceosomal complex	CC	0.649892	1
GO:0016791	0.00993403	0.996869	9	75	phosphatase activity	MF	0.649892	1
GO:0043069	0.00994454	0.995513	17	189	negative regulation of programmed cell death	BP	0.649892	1
GO:0045859	0.0099602	0.995758	15	159	regulation of protein kinase activity	BP	0.649892	1
GO:0060560	0.0102233	0.998103	5	28	developmental growth involved in morphogenesis	BP	0.664108	1
GO:0043230	0.0104994	0.993447	47	696	extracellular organelle	CC	0.66663	1
GO:1903561	0.0104994	0.993447	47	696	extracellular vesicle	CC	0.66663	1
GO:0008637	0.0105031	0.997615	6	39	apoptotic mitochondrial changes	BP	0.66663	1
GO:0044798	0.0105031	0.997615	6	39	nuclear transcription factor complex	CC	0.66663	1
GO:0000186	0.0105579	0.999092	3	10	activation of MAPKK activity	BP	0.66663	1
GO:0060612	0.0105579	0.999092	3	10	adipose tissue development	BP	0.66663	1
GO:0031981	0.0105962	0.993173	55	841	nuclear lumen	CC	0.66663	1
GO:0043405	0.0106254	0.996893	8	63	regulation of MAP kinase activity	BP	0.66663	1
GO:0010243	0.0106946	0.995726	13	131	response to organonitrogen compound	BP	0.66812	1
GO:0080135	0.0108804	0.995828	12	117	regulation of cellular response to stress	BP	0.676843	1
GO:1990234	0.0116613	0.994276	20	239	transferase complex	CC	0.710766	1
GO:0043549	0.0116864	0.994772	16	177	regulation of kinase activity	BP	0.710766	1
GO:1902806	0.0118535	0.99827	4	19	regulation of cell cycle G1/S phase transition	BP	0.710766	1
GO:0031047	0.0118749	0.997704	5	29	gene silencing by RNA	BP	0.710766	1
GO:0005622	0.0121554	0.992117	220	4218	intracellular	CC	0.710766	1
GO:0043234	0.0123736	0.991746	64	1014	protein complex	CC	0.710766	1
GO:1902532	0.0131614	0.994815	12	120	negative regulation of intracellular signal transduction	BP	0.710766	1
GO:0000290	0.0132291	0.999562	2	4	deadenylation-dependent decapping of nuclear-transcribed mRNA	BP	0.710766	1
GO:0003401	0.0132291	0.999562	2	4	axis elongation	BP	0.710766	1
GO:0017017	0.0132291	0.999562	2	4	MAP kinase tyrosine/serine/threonine phosphatase activity	MF	0.710766	1
GO:0030970	0.0132291	0.999562	2	4	retrograde protein transport, ER to cytosol	BP	0.710766	1
GO:0031018	0.0132291	0.999562	2	4	endocrine pancreas development	BP	0.710766	1
GO:0032212	0.0132291	0.999562	2	4	positive regulation of telomere maintenance via telomerase	BP	0.710766	1
GO:0032433	0.0132291	0.999562	2	4	filopodium tip	CC	0.710766	1
GO:0033549	0.0132291	0.999562	2	4	MAP kinase phosphatase activity	MF	0.710766	1
GO:0033687	0.0132291	0.999562	2	4	osteoblast proliferation	BP	0.710766	1
GO:0046856	0.0132291	0.999562	2	4	phosphatidylinositol dephosphorylation	BP	0.710766	1
GO:0050858	0.0132291	0.999562	2	4	negative regulation of antigen receptor-mediated signaling pathway	BP	0.710766	1
GO:0050860	0.0132291	0.999562	2	4	negative regulation of T cell receptor signaling pathway	BP	0.710766	1
GO:0052866	0.0132291	0.999562	2	4	phosphatidylinositol phosphate phosphatase activity	MF	0.710766	1
GO:0055119	0.0132291	0.999562	2	4	relaxation of cardiac muscle	BP	0.710766	1
GO:0060571	0.0132291	0.999562	2	4	morphogenesis of an epithelial fold	BP	0.710766	1
GO:0060572	0.0132291	0.999562	2	4	morphogenesis of an epithelial bud	BP	0.710766	1
GO:0060602	0.0132291	0.999562	2	4	branch elongation of an epithelium	BP	0.710766	1
GO:0060976	0.0132291	0.999562	2	4	coronary vasculature development	BP	0.710766	1
GO:0070233	0.0132291	0.999562	2	4	negative regulation of T cell apoptotic process	BP	0.710766	1
GO:0070920	0.0132291	0.999562	2	4	regulation of production of small RNA involved in gene silencing by RNA	BP	0.710766	1
GO:0072216	0.0132291	0.999562	2	4	positive regulation of metanephros development	BP	0.710766	1
GO:1901722	0.0132291	0.999562	2	4	regulation of cell proliferation involved in kidney development	BP	0.710766	1
GO:1903513	0.0132291	0.999562	2	4	endoplasmic reticulum to cytosol transport	BP	0.710766	1
GO:1903798	0.0132291	0.999562	2	4	regulation of production of miRNAs involved in gene silencing by miRNA	BP	0.710766	1
GO:1904358	0.0132291	0.999562	2	4	positive regulation of telomere maintenance via telomere lengthening	BP	0.710766	1
GO:1905314	0.0132291	0.999562	2	4	semi-lunar valve development	BP	0.710766	1
GO:0031668	0.0133516	0.996792	6	41	cellular response to extracellular stimulus	BP	0.710766	1
GO:0050684	0.0133516	0.996792	6	41	regulation of mRNA processing	BP	0.710766	1
GO:0051403	0.0133516	0.996792	6	41	stress-activated MAPK cascade	BP	0.710766	1
GO:0051247	0.0133526	0.992726	26	340	positive regulation of protein metabolic process	BP	0.710766	1
GO:0030258	0.0134107	0.996307	7	53	lipid modification	BP	0.710766	1
GO:0050657	0.0134107	0.996307	7	53	nucleic acid transport	BP	0.710766	1
GO:0050658	0.0134107	0.996307	7	53	RNA transport	BP	0.710766	1
GO:0051236	0.0134107	0.996307	7	53	establishment of RNA localization	BP	0.710766	1
GO:0046777	0.0136988	0.997245	5	30	protein autophosphorylation	BP	0.717591	1
GO:1902554	0.0136988	0.997245	5	30	serine/threonine protein kinase complex	CC	0.717591	1
GO:0031050	0.0140025	0.998628	3	11	dsRNA fragmentation	BP	0.717591	1
GO:0031519	0.0140025	0.998628	3	11	PcG protein complex	CC	0.717591	1
GO:0032204	0.0140025	0.998628	3	11	regulation of telomere maintenance	BP	0.717591	1
GO:0035196	0.0140025	0.998628	3	11	production of miRNAs involved in gene silencing by miRNA	BP	0.717591	1
GO:0048645	0.0140025	0.998628	3	11	animal organ formation	BP	0.717591	1
GO:0070918	0.0140025	0.998628	3	11	production of small RNA involved in gene silencing by RNA	BP	0.717591	1
GO:1901522	0.0140025	0.998628	3	11	positive regulation of transcription from RNA polymerase II promoter involved in cellular response to chemical stimulus	BP	0.717591	1
GO:0071310	0.0140282	0.991849	32	443	cellular response to organic substance	BP	0.717591	1
GO:0007166	0.014094	0.991615	35	495	cell surface receptor signaling pathway	BP	0.71845	1
GO:0007154	0.0142046	0.990232	75	1228	cell communication	BP	0.719566	1
GO:0001191	0.0142629	0.997784	4	20	transcriptional repressor activity, RNA polymerase II transcription factor binding	MF	0.719566	1
GO:0009062	0.0142629	0.997784	4	20	fatty acid catabolic process	BP	0.719566	1
GO:0044424	0.0145411	0.990381	217	4160	intracellular part	CC	0.731087	1
GO:0006793	0.0147197	0.990361	54	837	phosphorus metabolic process	BP	0.737543	1
GO:0006796	0.0148304	0.990317	53	819	phosphate-containing compound metabolic process	BP	0.740237	1
GO:0000988	0.0148743	0.994036	12	122	transcription factor activity, protein binding	MF	0.740237	1
GO:0031098	0.0149613	0.996306	6	42	stress-activated protein kinase signaling cascade	BP	0.74205	1
GO:0033554	0.0150393	0.991366	30	411	cellular response to stress	BP	0.743407	1
GO:0005667	0.0151528	0.995261	8	67	transcription factor complex	CC	0.746046	1
GO:0044454	0.0151959	0.994173	11	108	nuclear chromosome part	CC	0.746046	1
GO:0043227	0.0152451	0.989278	188	3525	membrane-bounded organelle	CC	0.746046	1
GO:0044249	0.0156165	0.988967	91	1541	cellular biosynthetic process	BP	0.761682	1
GO:0048024	0.0157025	0.99672	5	31	regulation of mRNA splicing, via spliceosome	BP	0.763339	1
GO:0016788	0.016328	0.991857	19	231	hydrolase activity, acting on ester bonds	MF	0.791124	1
GO:0043231	0.0166835	0.987996	167	3084	intracellular membrane-bounded organelle	CC	0.805692	1
GO:0007165	0.0168511	0.988413	70	1142	signal transduction	BP	0.81112	1
GO:0045995	0.0169613	0.997205	4	21	regulation of embryonic development	BP	0.813754	1
GO:0016311	0.0172479	0.993256	11	110	dephosphorylation	BP	0.821754	1
GO:0009892	0.017296	0.989342	38	555	negative regulation of metabolic process	BP	0.821754	1
GO:0070887	0.017296	0.989342	38	555	cellular response to chemical stimulus	BP	0.821754	1
GO:0001933	0.0174693	0.993518	10	96	negative regulation of protein phosphorylation	BP	0.827312	1
GO:0009719	0.0176151	0.990532	23	298	response to endogenous stimulus	BP	0.828699	1
GO:0007178	0.0178433	0.994781	7	56	transmembrane receptor protein serine/threonine kinase signaling pathway	BP	0.828699	1
GO:0001190	0.0180099	0.99802	3	12	transcriptional activator activity, RNA polymerase II transcription factor binding	MF	0.828699	1
GO:0009953	0.0180099	0.99802	3	12	dorsal/ventral pattern formation	BP	0.828699	1
GO:0044183	0.0180099	0.99802	3	12	protein binding involved in protein folding	MF	0.828699	1
GO:0045171	0.0180099	0.99802	3	12	intercellular bridge	CC	0.828699	1
GO:0045263	0.0180099	0.99802	3	12	proton-transporting ATP synthase complex, coupling factor F(o)	CC	0.828699	1
GO:0061337	0.0180099	0.99802	3	12	cardiac conduction	BP	0.828699	1
GO:0098811	0.0180099	0.99802	3	12	transcriptional repressor activity, RNA polymerase II activating transcription factor binding	MF	0.828699	1
GO:0022008	0.0184845	0.990656	19	234	neurogenesis	BP	0.828699	1
GO:0051094	0.0192506	0.990225	19	235	positive regulation of developmental process	BP	0.828699	1
GO:1901576	0.0196759	0.985922	92	1574	organic substance biosynthetic process	BP	0.828699	1
GO:0010648	0.0198737	0.989685	20	252	negative regulation of cell communication	BP	0.828699	1
GO:0023057	0.0198737	0.989685	20	252	negative regulation of signaling	BP	0.828699	1
GO:0032200	0.0199581	0.996525	4	22	telomere organization	BP	0.828699	1
GO:0007507	0.0199608	0.992891	9	84	heart development	BP	0.828699	1
GO:0001047	0.0202757	0.995452	5	33	core promoter binding	MF	0.828699	1
GO:0042383	0.0202757	0.995452	5	33	sarcolemma	CC	0.828699	1
GO:1902911	0.0202757	0.995452	5	33	protein kinase complex	CC	0.828699	1
GO:0048585	0.0203164	0.988926	23	302	negative regulation of response to stimulus	BP	0.828699	1
GO:0032502	0.0203317	0.985795	73	1209	developmental process	BP	0.828699	1
GO:0080134	0.0206556	0.989235	20	253	regulation of response to stress	BP	0.828699	1
GO:0005925	0.020705	0.991671	11	113	focal adhesion	CC	0.828699	1
GO:0009059	0.0207072	0.985518	73	1210	macromolecule biosynthetic process	BP	0.828699	1
GO:0044772	0.0209404	0.993029	8	71	mitotic cell cycle phase transition	BP	0.828699	1
GO:0043412	0.0211212	0.985576	61	984	macromolecule modification	BP	0.828699	1
GO:0002067	0.021345	0.998945	2	5	glandular epithelial cell differentiation	BP	0.828699	1
GO:0003170	0.021345	0.998945	2	5	heart valve development	BP	0.828699	1
GO:0003179	0.021345	0.998945	2	5	heart valve morphogenesis	BP	0.828699	1
GO:0008328	0.021345	0.998945	2	5	ionotropic glutamate receptor complex	CC	0.828699	1
GO:0016114	0.021345	0.998945	2	5	terpenoid biosynthetic process	BP	0.828699	1
GO:0021904	0.021345	0.998945	2	5	dorsal/ventral neural tube patterning	BP	0.828699	1
GO:0030325	0.021345	0.998945	2	5	adrenal gland development	BP	0.828699	1
GO:0032281	0.021345	0.998945	2	5	AMPA glutamate receptor complex	CC	0.828699	1
GO:0032925	0.021345	0.998945	2	5	regulation of activin receptor signaling pathway	BP	0.828699	1
GO:0034237	0.021345	0.998945	2	5	protein kinase A regulatory subunit binding	MF	0.828699	1
GO:0034472	0.021345	0.998945	2	5	snRNA 3'-end processing	BP	0.828699	1
GO:0042448	0.021345	0.998945	2	5	progesterone metabolic process	BP	0.828699	1
GO:0043047	0.021345	0.998945	2	5	single-stranded telomeric DNA binding	MF	0.828699	1
GO:0045120	0.021345	0.998945	2	5	pronucleus	CC	0.828699	1
GO:0072111	0.021345	0.998945	2	5	cell proliferation involved in kidney development	BP	0.828699	1
GO:0098847	0.021345	0.998945	2	5	sequence-specific single stranded DNA binding	MF	0.828699	1
GO:0098878	0.021345	0.998945	2	5	neurotransmitter receptor complex	CC	0.828699	1
GO:1900087	0.021345	0.998945	2	5	positive regulation of G1/S transition of mitotic cell cycle	BP	0.828699	1
GO:0005488	0.0218528	0.984174	176	3292	binding	MF	0.828699	1
GO:0031974	0.0218925	0.984845	66	1080	membrane-enclosed lumen	CC	0.828699	1
GO:0043233	0.0218925	0.984845	66	1080	organelle lumen	CC	0.828699	1
GO:0070013	0.0218925	0.984845	66	1080	intracellular organelle lumen	CC	0.828699	1
GO:0000228	0.0219639	0.991082	11	114	nuclear chromosome	CC	0.828699	1
GO:0005924	0.0219639	0.991082	11	114	cell-substrate adherens junction	CC	0.828699	1
GO:0044767	0.0223058	0.984362	72	1195	single-organism developmental process	BP	0.828699	1
GO:0005546	0.0225872	0.997248	3	13	phosphatidylinositol-4,5-bisphosphate binding	MF	0.828699	1
GO:0010611	0.0225872	0.997248	3	13	regulation of cardiac muscle hypertrophy	BP	0.828699	1
GO:0016073	0.0225872	0.997248	3	13	snRNA metabolic process	BP	0.828699	1
GO:0016796	0.0225872	0.997248	3	13	exonuclease activity, active with either ribo- or deoxyribonucleic acids and producing 5'-phosphomonoesters	MF	0.828699	1
GO:0033613	0.0225872	0.997248	3	13	activating transcription factor binding	MF	0.828699	1
GO:0048144	0.0225872	0.997248	3	13	fibroblast proliferation	BP	0.828699	1
GO:0048145	0.0225872	0.997248	3	13	regulation of fibroblast proliferation	BP	0.828699	1
GO:0051591	0.0225872	0.997248	3	13	response to cAMP	BP	0.828699	1
GO:0097718	0.0225872	0.997248	3	13	disordered domain specific binding	MF	0.828699	1
GO:0031399	0.022753	0.986851	27	373	regulation of protein modification process	BP	0.828699	1
GO:0017148	0.0228574	0.994698	5	34	negative regulation of translation	BP	0.828699	1
GO:0009612	0.0232614	0.995732	4	23	response to mechanical stimulus	BP	0.828699	1
GO:0030055	0.0232781	0.990461	11	115	cell-substrate junction	CC	0.828699	1
GO:0005770	0.0243569	0.991647	8	73	late endosome	CC	0.828699	1
GO:0034976	0.0243569	0.991647	8	73	response to endoplasmic reticulum stress	BP	0.828699	1
GO:0009451	0.0250492	0.992997	6	47	RNA modification	BP	0.828699	1
GO:0071496	0.0250492	0.992997	6	47	cellular response to external stimulus	BP	0.828699	1
GO:0048519	0.025317	0.982438	63	1031	negative regulation of biological process	BP	0.828699	1
GO:0032259	0.0256157	0.989866	10	102	methylation	BP	0.828699	1
GO:0046488	0.0256428	0.993855	5	35	phosphatidylinositol metabolic process	BP	0.828699	1
GO:0009314	0.0260778	0.98912	11	117	response to radiation	BP	0.828699	1
GO:0010563	0.0260892	0.988637	12	132	negative regulation of phosphorus metabolic process	BP	0.828699	1
GO:0045936	0.0260892	0.988637	12	132	negative regulation of phosphate metabolic process	BP	0.828699	1
GO:0044763	0.0268525	0.980096	147	2700	single-organism cellular process	BP	0.828699	1
GO:0006458	0.0268776	0.994819	4	24	'de novo' protein folding	BP	0.828699	1
GO:0019395	0.0268776	0.994819	4	24	fatty acid oxidation	BP	0.828699	1
GO:0071453	0.0268776	0.994819	4	24	cellular response to oxygen levels	BP	0.828699	1
GO:1901701	0.0269266	0.986668	16	195	cellular response to oxygen-containing compound	BP	0.828699	1
GO:0006898	0.0273681	0.991219	7	61	receptor-mediated endocytosis	BP	0.828699	1
GO:0010941	0.0276206	0.984277	24	328	regulation of cell death	BP	0.828699	1
GO:0007041	0.0277362	0.996292	3	14	lysosomal transport	BP	0.828699	1
GO:0014743	0.0277362	0.996292	3	14	regulation of muscle hypertrophy	BP	0.828699	1
GO:0033627	0.0277362	0.996292	3	14	cell adhesion mediated by integrin	BP	0.828699	1
GO:0010035	0.0279688	0.98941	9	89	response to inorganic substance	BP	0.828699	1
GO:0034645	0.0287377	0.979629	70	1171	cellular macromolecule biosynthetic process	BP	0.828699	1
GO:0000989	0.0291141	0.987636	11	119	transcription factor activity, transcription factor binding	MF	0.828699	1
GO:0031331	0.0296205	0.990329	7	62	positive regulation of cellular catabolic process	BP	0.828699	1
GO:0007548	0.0301123	0.991191	6	49	sex differentiation	BP	0.828699	1
GO:0035091	0.0301123	0.991191	6	49	phosphatidylinositol binding	MF	0.828699	1
GO:0051348	0.0301871	0.989196	8	76	negative regulation of transferase activity	BP	0.828699	1
GO:0044427	0.0302656	0.984445	17	214	chromosomal part	CC	0.828699	1
GO:0019901	0.0305803	0.98753	10	105	protein kinase binding	MF	0.828699	1
GO:0034440	0.0308116	0.993776	4	25	lipid oxidation	BP	0.828699	1
GO:0000175	0.0310001	0.997965	2	6	3'-5'-exoribonuclease activity	MF	0.828699	1
GO:0000188	0.0310001	0.997965	2	6	inactivation of MAPK activity	BP	0.828699	1
GO:0000339	0.0310001	0.997965	2	6	RNA cap binding	MF	0.828699	1
GO:0008334	0.0310001	0.997965	2	6	histone mRNA metabolic process	BP	0.828699	1
GO:0010453	0.0310001	0.997965	2	6	regulation of cell fate commitment	BP	0.828699	1
GO:0016896	0.0310001	0.997965	2	6	exoribonuclease activity, producing 5'-phosphomonoesters	MF	0.828699	1
GO:0031952	0.0310001	0.997965	2	6	regulation of protein autophosphorylation	BP	0.828699	1
GO:0032210	0.0310001	0.997965	2	6	regulation of telomere maintenance via telomerase	BP	0.828699	1
GO:0035035	0.0310001	0.997965	2	6	histone acetyltransferase binding	MF	0.828699	1
GO:0042162	0.0310001	0.997965	2	6	telomeric DNA binding	MF	0.828699	1
GO:0046500	0.0310001	0.997965	2	6	S-adenosylmethionine metabolic process	BP	0.828699	1
GO:0050856	0.0310001	0.997965	2	6	regulation of T cell receptor signaling pathway	BP	0.828699	1
GO:0070232	0.0310001	0.997965	2	6	regulation of T cell apoptotic process	BP	0.828699	1
GO:0072012	0.0310001	0.997965	2	6	glomerulus vasculature development	BP	0.828699	1
GO:1904356	0.0310001	0.997965	2	6	regulation of telomere maintenance via telomere lengthening	BP	0.828699	1
GO:0007049	0.0312275	0.981239	28	401	cell cycle	BP	0.828699	1
GO:0016049	0.0317296	0.987703	9	91	cell growth	BP	0.828699	1
GO:0051961	0.0318433	0.991885	5	37	negative regulation of nervous system development	BP	0.828699	1
GO:0090002	0.0318433	0.991885	5	37	establishment of protein localization to plasma membrane	BP	0.828699	1
GO:0031252	0.032327	0.988269	8	77	cell leading edge	CC	0.828699	1
GO:0044770	0.032327	0.988269	8	77	cell cycle phase transition	BP	0.828699	1
GO:0009058	0.0328373	0.975865	92	1606	biosynthetic process	BP	0.828699	1
GO:0000428	0.0328781	0.99017	6	50	DNA-directed RNA polymerase complex	CC	0.828699	1
GO:0030880	0.0328781	0.99017	6	50	RNA polymerase complex	CC	0.828699	1
GO:0055029	0.0328781	0.99017	6	50	nuclear DNA-directed RNA polymerase complex	CC	0.828699	1
GO:1901653	0.0328781	0.99017	6	50	cellular response to peptide	BP	0.828699	1
GO:0048584	0.032939	0.97977	30	438	positive regulation of response to stimulus	BP	0.828699	1
GO:0003730	0.033454	0.995135	3	15	mRNA 3'-UTR binding	MF	0.828699	1
GO:0030968	0.033454	0.995135	3	15	endoplasmic reticulum unfolded protein response	BP	0.828699	1
GO:0035270	0.033454	0.995135	3	15	endocrine system development	BP	0.828699	1
GO:0048813	0.033454	0.995135	3	15	dendrite morphogenesis	BP	0.828699	1
GO:0070059	0.033454	0.995135	3	15	intrinsic apoptotic signaling pathway in response to endoplasmic reticulum stress	BP	0.828699	1
GO:0071230	0.033454	0.995135	3	15	cellular response to amino acid stimulus	BP	0.828699	1
GO:0071479	0.033454	0.995135	3	15	cellular response to ionizing radiation	BP	0.828699	1
GO:0046982	0.0337362	0.986775	9	92	protein heterodimerization activity	MF	0.828699	1
GO:0032268	0.0338107	0.978069	38	582	regulation of cellular protein metabolic process	BP	0.828699	1
GO:0042326	0.0342465	0.985758	10	107	negative regulation of phosphorylation	BP	0.828699	1
GO:2000026	0.0344855	0.980165	23	318	regulation of multicellular organismal development	BP	0.828699	1
GO:0003713	0.0344936	0.988352	7	64	transcription coactivator activity	MF	0.828699	1
GO:0003729	0.0344936	0.988352	7	64	mRNA binding	MF	0.828699	1
GO:0004518	0.0345683	0.987285	8	78	nuclease activity	MF	0.828699	1
GO:0003158	0.0350672	0.992594	4	26	endothelium development	BP	0.828699	1
GO:0006400	0.0350672	0.992594	4	26	tRNA modification	BP	0.828699	1
GO:0005694	0.0351584	0.980885	19	251	chromosome	CC	0.828699	1
GO:0034249	0.035266	0.990746	5	38	negative regulation of cellular amide metabolic process	BP	0.828699	1
GO:0051028	0.035266	0.990746	5	38	mRNA transport	BP	0.828699	1
GO:0050790	0.0355293	0.977118	36	548	regulation of catalytic activity	BP	0.828699	1
GO:0050839	0.0358289	0.985796	9	93	cell adhesion molecule binding	MF	0.828699	1
GO:0042578	0.0361904	0.984804	10	108	phosphoric ester hydrolase activity	MF	0.828699	1
GO:0032270	0.0366803	0.978765	23	320	positive regulation of cellular protein metabolic process	BP	0.828699	1
GO:0065009	0.0367868	0.975404	43	677	regulation of molecular function	BP	0.828699	1
GO:0006470	0.0371188	0.987258	7	65	protein dephosphorylation	BP	0.828699	1
GO:0051239	0.0372369	0.975925	36	550	regulation of multicellular organismal process	BP	0.828699	1
GO:0001932	0.0379698	0.978217	22	304	regulation of protein phosphorylation	BP	0.828699	1
GO:0045732	0.0389076	0.989497	5	39	positive regulation of protein catabolic process	BP	0.828699	1
GO:0031324	0.0390328	0.975127	33	498	negative regulation of cellular metabolic process	BP	0.828699	1
GO:0009267	0.0396464	0.991264	4	27	cellular response to starvation	BP	0.828699	1
GO:0072329	0.0396464	0.991264	4	27	monocarboxylic acid catabolic process	BP	0.828699	1
GO:2001252	0.0396464	0.991264	4	27	positive regulation of chromosome organization	BP	0.828699	1
GO:0003300	0.0397336	0.993757	3	16	cardiac muscle hypertrophy	BP	0.828699	1
GO:0034620	0.0397336	0.993757	3	16	cellular response to unfolded protein	BP	0.828699	1
GO:1902936	0.0397336	0.993757	3	16	phosphatidylinositol bisphosphate binding	MF	0.828699	1
GO:0006650	0.0398724	0.986091	7	66	glycerophospholipid metabolic process	BP	0.828699	1
GO:0015931	0.0398724	0.986091	7	66	nucleobase-containing compound transport	BP	0.828699	1
GO:1902494	0.0399059	0.974693	32	481	catalytic complex	CC	0.828699	1
GO:0035556	0.0399156	0.974044	36	553	intracellular signal transduction	BP	0.828699	1
GO:0072359	0.040147	0.979072	16	205	circulatory system development	BP	0.828699	1
GO:2001233	0.0402785	0.983675	9	95	regulation of apoptotic signaling pathway	BP	0.828699	1
GO:0048468	0.0417411	0.974948	25	359	cell development	BP	0.828699	1
GO:0001102	0.0420267	0.996567	2	7	RNA polymerase II activating transcription factor binding	MF	0.828699	1
GO:0003156	0.0420267	0.996567	2	7	regulation of animal organ formation	BP	0.828699	1
GO:0004532	0.0420267	0.996567	2	7	exoribonuclease activity	MF	0.828699	1
GO:0005832	0.0420267	0.996567	2	7	chaperonin-containing T-complex	CC	0.828699	1
GO:0007157	0.0420267	0.996567	2	7	heterophilic cell-cell adhesion via plasma membrane cell adhesion molecules	BP	0.828699	1
GO:0008207	0.0420267	0.996567	2	7	C21-steroid hormone metabolic process	BP	0.828699	1
GO:0016578	0.0420267	0.996567	2	7	histone deubiquitination	BP	0.828699	1
GO:0021532	0.0420267	0.996567	2	7	neural tube patterning	BP	0.828699	1
GO:0032206	0.0420267	0.996567	2	7	positive regulation of telomere maintenance	BP	0.828699	1
GO:0032527	0.0420267	0.996567	2	7	protein exit from endoplasmic reticulum	BP	0.828699	1
GO:0045992	0.0420267	0.996567	2	7	negative regulation of embryonic development	BP	0.828699	1
GO:0046839	0.0420267	0.996567	2	7	phospholipid dephosphorylation	BP	0.828699	1
GO:0048701	0.0420267	0.996567	2	7	embryonic cranial skeleton morphogenesis	BP	0.828699	1
GO:0050750	0.0420267	0.996567	2	7	low-density lipoprotein particle receptor binding	MF	0.828699	1
GO:0050854	0.0420267	0.996567	2	7	regulation of antigen receptor-mediated signaling pathway	BP	0.828699	1
GO:0051782	0.0420267	0.996567	2	7	negative regulation of cell division	BP	0.828699	1
GO:0051972	0.0420267	0.996567	2	7	regulation of telomerase activity	BP	0.828699	1
GO:0060795	0.0420267	0.996567	2	7	cell fate commitment involved in formation of primary germ layer	BP	0.828699	1
GO:0061437	0.0420267	0.996567	2	7	renal system vasculature development	BP	0.828699	1
GO:0061440	0.0420267	0.996567	2	7	kidney vasculature development	BP	0.828699	1
GO:0070229	0.0420267	0.996567	2	7	negative regulation of lymphocyte apoptotic process	BP	0.828699	1
GO:0070888	0.0420267	0.996567	2	7	E-box binding	MF	0.828699	1
GO:0071498	0.0420267	0.996567	2	7	cellular response to fluid shear stress	BP	0.828699	1
GO:0101031	0.0420267	0.996567	2	7	chaperone complex	CC	0.828699	1
GO:1902808	0.0420267	0.996567	2	7	positive regulation of cell cycle G1/S phase transition	BP	0.828699	1
GO:0008017	0.0421451	0.986589	6	53	microtubule binding	MF	0.828699	1
GO:0030182	0.042302	0.978306	15	190	neuron differentiation	BP	0.828699	1
GO:0042221	0.0424482	0.970868	47	758	response to chemical	BP	0.828699	1
GO:0031647	0.0427564	0.984847	7	67	regulation of protein stability	BP	0.828699	1
GO:1901652	0.0427564	0.984847	7	67	response to peptide	BP	0.828699	1
GO:0016591	0.0427705	0.988133	5	40	DNA-directed RNA polymerase II, holoenzyme	CC	0.828699	1
GO:0031123	0.0445503	0.989777	4	28	RNA 3'-end processing	BP	0.828699	1
GO:0031345	0.0445503	0.989777	4	28	negative regulation of cell projection organization	BP	0.828699	1
GO:0048608	0.0445822	0.982723	8	82	reproductive structure development	BP	0.828699	1
GO:0048812	0.0445822	0.982723	8	82	neuron projection morphogenesis	BP	0.828699	1
GO:0061458	0.0445822	0.982723	8	82	reproductive system development	BP	0.828699	1
GO:0045596	0.0447331	0.9805	10	112	negative regulation of cell differentiation	BP	0.828699	1
GO:0050794	0.045032	0.965758	125	2288	regulation of cellular process	BP	0.828699	1
GO:0034599	0.0455646	0.985211	6	54	cellular response to oxidative stress	BP	0.828699	1
GO:0006584	0.0465644	0.992143	3	17	catecholamine metabolic process	BP	0.828699	1
GO:0009712	0.0465644	0.992143	3	17	catechol-containing compound metabolic process	BP	0.828699	1
GO:0048259	0.0465644	0.992143	3	17	regulation of receptor-mediated endocytosis	BP	0.828699	1
GO:0004721	0.0468564	0.986648	5	41	phosphoprotein phosphatase activity	MF	0.828699	1
GO:0043484	0.0468564	0.986648	5	41	regulation of RNA splicing	BP	0.828699	1
GO:0051082	0.0468564	0.986648	5	41	unfolded protein binding	MF	0.828699	1
GO:0042176	0.0473554	0.981416	8	83	regulation of protein catabolic process	BP	0.828699	1
GO:0051052	0.0473554	0.981416	8	83	regulation of DNA metabolic process	BP	0.828699	1
GO:0000165	0.0481477	0.975487	14	177	MAPK cascade	BP	0.828699	1
GO:0000274	0.0486009	1	1	1	mitochondrial proton-transporting ATP synthase, stator stalk	CC	0.828699	1
GO:0000408	0.0486009	1	1	1	EKC/KEOPS complex	CC	0.828699	1
GO:0001306	0.0486009	1	1	1	age-dependent response to oxidative stress	BP	0.828699	1
GO:0001315	0.0486009	1	1	1	age-dependent response to reactive oxygen species	BP	0.828699	1
GO:0001714	0.0486009	1	1	1	endodermal cell fate specification	BP	0.828699	1
GO:0001739	0.0486009	1	1	1	sex chromatin	CC	0.828699	1
GO:0002545	0.0486009	1	1	1	chronic inflammatory response to non-antigenic stimulus	BP	0.828699	1
GO:0002880	0.0486009	1	1	1	regulation of chronic inflammatory response to non-antigenic stimulus	BP	0.828699	1
GO:0002882	0.0486009	1	1	1	positive regulation of chronic inflammatory response to non-antigenic stimulus	BP	0.828699	1
GO:0002945	0.0486009	1	1	1	cyclin K-CDK13 complex	CC	0.828699	1
GO:0003129	0.0486009	1	1	1	heart induction	BP	0.828699	1
GO:0003130	0.0486009	1	1	1	BMP signaling pathway involved in heart induction	BP	0.828699	1
GO:0003133	0.0486009	1	1	1	endodermal-mesodermal cell signaling	BP	0.828699	1
GO:0003134	0.0486009	1	1	1	endodermal-mesodermal cell signaling involved in heart induction	BP	0.828699	1
GO:0003174	0.0486009	1	1	1	mitral valve development	BP	0.828699	1
GO:0003183	0.0486009	1	1	1	mitral valve morphogenesis	BP	0.828699	1
GO:0003188	0.0486009	1	1	1	heart valve formation	BP	0.828699	1
GO:0003199	0.0486009	1	1	1	endocardial cushion to mesenchymal transition involved in heart valve formation	BP	0.828699	1
GO:0003323	0.0486009	1	1	1	type B pancreatic cell development	BP	0.828699	1
GO:0003357	0.0486009	1	1	1	noradrenergic neuron differentiation	BP	0.828699	1
GO:0003358	0.0486009	1	1	1	noradrenergic neuron development	BP	0.828699	1
GO:0003865	0.0486009	1	1	1	3-oxo-5-alpha-steroid 4-dehydrogenase activity	MF	0.828699	1
GO:0003979	0.0486009	1	1	1	UDP-glucose 6-dehydrogenase activity	MF	0.828699	1
GO:0004352	0.0486009	1	1	1	glutamate dehydrogenase (NAD+) activity	MF	0.828699	1
GO:0004353	0.0486009	1	1	1	glutamate dehydrogenase [NAD(P)+] activity	MF	0.828699	1
GO:0004439	0.0486009	1	1	1	phosphatidylinositol-4,5-bisphosphate 5-phosphatase activity	MF	0.828699	1
GO:0004614	0.0486009	1	1	1	phosphoglucomutase activity	MF	0.828699	1
GO:0004637	0.0486009	1	1	1	phosphoribosylamine-glycine ligase activity	MF	0.828699	1
GO:0004641	0.0486009	1	1	1	phosphoribosylformylglycinamidine cyclo-ligase activity	MF	0.828699	1
GO:0004644	0.0486009	1	1	1	phosphoribosylglycinamide formyltransferase activity	MF	0.828699	1
GO:0004723	0.0486009	1	1	1	calcium-dependent protein serine/threonine phosphatase activity	MF	0.828699	1
GO:0004809	0.0486009	1	1	1	tRNA (guanine-N2-)-methyltransferase activity	MF	0.828699	1
GO:0004831	0.0486009	1	1	1	tyrosine-tRNA ligase activity	MF	0.828699	1
GO:0005161	0.0486009	1	1	1	platelet-derived growth factor receptor binding	MF	0.828699	1
GO:0005846	0.0486009	1	1	1	nuclear cap binding complex	CC	0.828699	1
GO:0005940	0.0486009	1	1	1	septin ring	CC	0.828699	1
GO:0005956	0.0486009	1	1	1	protein kinase CK2 complex	CC	0.828699	1
GO:0006065	0.0486009	1	1	1	UDP-glucuronate biosynthetic process	BP	0.828699	1
GO:0006437	0.0486009	1	1	1	tyrosyl-tRNA aminoacylation	BP	0.828699	1
GO:0006659	0.0486009	1	1	1	phosphatidylserine biosynthetic process	BP	0.828699	1
GO:0006701	0.0486009	1	1	1	progesterone biosynthetic process	BP	0.828699	1
GO:0006702	0.0486009	1	1	1	androgen biosynthetic process	BP	0.828699	1
GO:0007039	0.0486009	1	1	1	protein catabolic process in the vacuole	BP	0.828699	1
GO:0007141	0.0486009	1	1	1	male meiosis I	BP	0.828699	1
GO:0007500	0.0486009	1	1	1	mesodermal cell fate determination	BP	0.828699	1
GO:0007571	0.0486009	1	1	1	age-dependent general metabolic decline	BP	0.828699	1
GO:0008119	0.0486009	1	1	1	thiopurine S-methyltransferase activity	MF	0.828699	1
GO:0008209	0.0486009	1	1	1	androgen metabolic process	BP	0.828699	1
GO:0008269	0.0486009	1	1	1	JAK pathway signal transduction adaptor activity	MF	0.828699	1
GO:0009000	0.0486009	1	1	1	selenocysteine lyase activity	MF	0.828699	1
GO:0010021	0.0486009	1	1	1	amylopectin biosynthetic process	BP	0.828699	1
GO:0010385	0.0486009	1	1	1	double-stranded methylated DNA binding	MF	0.828699	1
GO:0010512	0.0486009	1	1	1	negative regulation of phosphatidylinositol biosynthetic process	BP	0.828699	1
GO:0010612	0.0486009	1	1	1	regulation of cardiac muscle adaptation	BP	0.828699	1
GO:0010615	0.0486009	1	1	1	positive regulation of cardiac muscle adaptation	BP	0.828699	1
GO:0014028	0.0486009	1	1	1	notochord formation	BP	0.828699	1
GO:0014861	0.0486009	1	1	1	regulation of skeletal muscle contraction via regulation of action potential	BP	0.828699	1
GO:0016509	0.0486009	1	1	1	long-chain-3-hydroxyacyl-CoA dehydrogenase activity	MF	0.828699	1
GO:0016524	0.0486009	1	1	1	latrotoxin receptor activity	MF	0.828699	1
GO:0016882	0.0486009	1	1	1	cyclo-ligase activity	MF	0.828699	1
GO:0017102	0.0486009	1	1	1	methionyl glutamyl tRNA synthetase complex	CC	0.828699	1
GO:0017185	0.0486009	1	1	1	peptidyl-lysine hydroxylation	BP	0.828699	1
GO:0018169	0.0486009	1	1	1	ribosomal S6-glutamic acid ligase activity	MF	0.828699	1
GO:0018192	0.0486009	1	1	1	enzyme active site formation via cysteine modification to L-cysteine persulfide	BP	0.828699	1
GO:0018395	0.0486009	1	1	1	peptidyl-lysine hydroxylation to 5-hydroxy-L-lysine	BP	0.828699	1
GO:0019043	0.0486009	1	1	1	establishment of viral latency	BP	0.828699	1
GO:0019153	0.0486009	1	1	1	protein-disulfide reductase (glutathione) activity	MF	0.828699	1
GO:0021886	0.0486009	1	1	1	hypothalamus gonadotrophin-releasing hormone neuron differentiation	BP	0.828699	1
GO:0021888	0.0486009	1	1	1	hypothalamus gonadotrophin-releasing hormone neuron development	BP	0.828699	1
GO:0021979	0.0486009	1	1	1	hypothalamus cell differentiation	BP	0.828699	1
GO:0030242	0.0486009	1	1	1	pexophagy	BP	0.828699	1
GO:0031065	0.0486009	1	1	1	positive regulation of histone deacetylation	BP	0.828699	1
GO:0031247	0.0486009	1	1	1	actin rod assembly	BP	0.828699	1
GO:0031414	0.0486009	1	1	1	N-terminal protein acetyltransferase complex	CC	0.828699	1
GO:0031415	0.0486009	1	1	1	NatA complex	CC	0.828699	1
GO:0032027	0.0486009	1	1	1	myosin light chain binding	MF	0.828699	1
GO:0032173	0.0486009	1	1	1	septin collar	CC	0.828699	1
GO:0032202	0.0486009	1	1	1	telomere assembly	BP	0.828699	1
GO:0032203	0.0486009	1	1	1	telomere formation via telomerase	BP	0.828699	1
GO:0032237	0.0486009	1	1	1	activation of store-operated calcium channel activity	BP	0.828699	1
GO:0032239	0.0486009	1	1	1	regulation of nucleobase-containing compound transport	BP	0.828699	1
GO:0032241	0.0486009	1	1	1	positive regulation of nucleobase-containing compound transport	BP	0.828699	1
GO:0032542	0.0486009	1	1	1	sulfiredoxin activity	MF	0.828699	1
GO:0032847	0.0486009	1	1	1	regulation of cellular pH reduction	BP	0.828699	1
GO:0032848	0.0486009	1	1	1	negative regulation of cellular pH reduction	BP	0.828699	1
GO:0033085	0.0486009	1	1	1	negative regulation of T cell differentiation in thymus	BP	0.828699	1
GO:0033087	0.0486009	1	1	1	negative regulation of immature T cell proliferation	BP	0.828699	1
GO:0033088	0.0486009	1	1	1	negative regulation of immature T cell proliferation in thymus	BP	0.828699	1
GO:0033192	0.0486009	1	1	1	calmodulin-dependent protein phosphatase activity	MF	0.828699	1
GO:0033211	0.0486009	1	1	1	adiponectin-activated signaling pathway	BP	0.828699	1
GO:0033227	0.0486009	1	1	1	dsRNA transport	BP	0.828699	1
GO:0033385	0.0486009	1	1	1	geranylgeranyl diphosphate metabolic process	BP	0.828699	1
GO:0033386	0.0486009	1	1	1	geranylgeranyl diphosphate biosynthetic process	BP	0.828699	1
GO:0033746	0.0486009	1	1	1	histone demethylase activity (H3-R2 specific)	MF	0.828699	1
GO:0033749	0.0486009	1	1	1	histone demethylase activity (H4-R3 specific)	MF	0.828699	1
GO:0033765	0.0486009	1	1	1	steroid dehydrogenase activity, acting on the CH-CH group of donors	MF	0.828699	1
GO:0034477	0.0486009	1	1	1	U6 snRNA 3'-end processing	BP	0.828699	1
GO:0034595	0.0486009	1	1	1	phosphatidylinositol phosphate 5-phosphatase activity	MF	0.828699	1
GO:0035046	0.0486009	1	1	1	pronuclear migration	BP	0.828699	1
GO:0035470	0.0486009	1	1	1	positive regulation of vascular wound healing	BP	0.828699	1
GO:0035517	0.0486009	1	1	1	PR-DUB complex	CC	0.828699	1
GO:0035562	0.0486009	1	1	1	negative regulation of chromatin binding	BP	0.828699	1
GO:0035581	0.0486009	1	1	1	sequestering of extracellular ligand from receptor	BP	0.828699	1
GO:0035582	0.0486009	1	1	1	sequestering of BMP in extracellular matrix	BP	0.828699	1
GO:0035583	0.0486009	1	1	1	sequestering of TGFbeta in extracellular matrix	BP	0.828699	1
GO:0035605	0.0486009	1	1	1	peptidyl-cysteine S-nitrosylase activity	MF	0.828699	1
GO:0035606	0.0486009	1	1	1	peptidyl-cysteine S-trans-nitrosylation	BP	0.828699	1
GO:0035671	0.0486009	1	1	1	enone reductase activity	MF	0.828699	1
GO:0035696	0.0486009	1	1	1	monocyte extravasation	BP	0.828699	1
GO:0035723	0.0486009	1	1	1	interleukin-15-mediated signaling pathway	BP	0.828699	1
GO:0035724	0.0486009	1	1	1	CD24 biosynthetic process	BP	0.828699	1
GO:0035791	0.0486009	1	1	1	platelet-derived growth factor receptor-beta signaling pathway	BP	0.828699	1
GO:0035793	0.0486009	1	1	1	positive regulation of metanephric mesenchymal cell migration by platelet-derived growth factor receptor-beta signaling pathway	BP	0.828699	1
GO:0035795	0.0486009	1	1	1	negative regulation of mitochondrial membrane permeability	BP	0.828699	1
GO:0035801	0.0486009	1	1	1	adrenal cortex development	BP	0.828699	1
GO:0035802	0.0486009	1	1	1	adrenal cortex formation	BP	0.828699	1
GO:0035844	0.0486009	1	1	1	cloaca development	BP	0.828699	1
GO:0035871	0.0486009	1	1	1	protein K11-linked deubiquitination	BP	0.828699	1
GO:0035971	0.0486009	1	1	1	peptidyl-histidine dephosphorylation	BP	0.828699	1
GO:0035989	0.0486009	1	1	1	tendon development	BP	0.828699	1
GO:0035990	0.0486009	1	1	1	tendon cell differentiation	BP	0.828699	1
GO:0035992	0.0486009	1	1	1	tendon formation	BP	0.828699	1
GO:0035993	0.0486009	1	1	1	deltoid tuberosity development	BP	0.828699	1
GO:0039706	0.0486009	1	1	1	co-receptor binding	MF	0.828699	1
GO:0042074	0.0486009	1	1	1	cell migration involved in gastrulation	BP	0.828699	1
GO:0042091	0.0486009	1	1	1	interleukin-10 biosynthetic process	BP	0.828699	1
GO:0042222	0.0486009	1	1	1	interleukin-1 biosynthetic process	BP	0.828699	1
GO:0042292	0.0486009	1	1	1	URM1 activating enzyme activity	MF	0.828699	1
GO:0042663	0.0486009	1	1	1	regulation of endodermal cell fate specification	BP	0.828699	1
GO:0043201	0.0486009	1	1	1	response to leucine	BP	0.828699	1
GO:0043426	0.0486009	1	1	1	MRF binding	MF	0.828699	1
GO:0043584	0.0486009	1	1	1	nose development	BP	0.828699	1
GO:0043622	0.0486009	1	1	1	cortical microtubule organization	BP	0.828699	1
GO:0043812	0.0486009	1	1	1	phosphatidylinositol-4-phosphate phosphatase activity	MF	0.828699	1
GO:0043874	0.0486009	1	1	1	acireductone synthase activity	MF	0.828699	1
GO:0044849	0.0486009	1	1	1	estrous cycle	BP	0.828699	1
GO:0045074	0.0486009	1	1	1	regulation of interleukin-10 biosynthetic process	BP	0.828699	1
GO:0045081	0.0486009	1	1	1	negative regulation of interleukin-10 biosynthetic process	BP	0.828699	1
GO:0045265	0.0486009	1	1	1	proton-transporting ATP synthase, stator stalk	CC	0.828699	1
GO:0045298	0.0486009	1	1	1	tubulin complex	CC	0.828699	1
GO:0045360	0.0486009	1	1	1	regulation of interleukin-1 biosynthetic process	BP	0.828699	1
GO:0045362	0.0486009	1	1	1	positive regulation of interleukin-1 biosynthetic process	BP	0.828699	1
GO:0045591	0.0486009	1	1	1	positive regulation of regulatory T cell differentiation	BP	0.828699	1
GO:0045716	0.0486009	1	1	1	positive regulation of low-density lipoprotein particle receptor biosynthetic process	BP	0.828699	1
GO:0046398	0.0486009	1	1	1	UDP-glucuronate metabolic process	BP	0.828699	1
GO:0046831	0.0486009	1	1	1	regulation of RNA export from nucleus	BP	0.828699	1
GO:0046833	0.0486009	1	1	1	positive regulation of RNA export from nucleus	BP	0.828699	1
GO:0046885	0.0486009	1	1	1	regulation of hormone biosynthetic process	BP	0.828699	1
GO:0046886	0.0486009	1	1	1	positive regulation of hormone biosynthetic process	BP	0.828699	1
GO:0047751	0.0486009	1	1	1	cholestenone 5-alpha-reductase activity	MF	0.828699	1
GO:0048211	0.0486009	1	1	1	Golgi vesicle docking	BP	0.828699	1
GO:0048219	0.0486009	1	1	1	inter-Golgi cisterna vesicle-mediated transport	BP	0.828699	1
GO:0048269	0.0486009	1	1	1	methionine adenosyltransferase complex	CC	0.828699	1
GO:0048270	0.0486009	1	1	1	methionine adenosyltransferase regulator activity	MF	0.828699	1
GO:0048389	0.0486009	1	1	1	intermediate mesoderm development	BP	0.828699	1
GO:0048390	0.0486009	1	1	1	intermediate mesoderm morphogenesis	BP	0.828699	1
GO:0048391	0.0486009	1	1	1	intermediate mesoderm formation	BP	0.828699	1
GO:0048392	0.0486009	1	1	1	intermediate mesodermal cell differentiation	BP	0.828699	1
GO:0048570	0.0486009	1	1	1	notochord morphogenesis	BP	0.828699	1
GO:0048703	0.0486009	1	1	1	embryonic viscerocranium morphogenesis	BP	0.828699	1
GO:0048846	0.0486009	1	1	1	axon extension involved in axon guidance	BP	0.828699	1
GO:0050720	0.0486009	1	1	1	interleukin-1 beta biosynthetic process	BP	0.828699	1
GO:0050722	0.0486009	1	1	1	regulation of interleukin-1 beta biosynthetic process	BP	0.828699	1
GO:0050725	0.0486009	1	1	1	positive regulation of interleukin-1 beta biosynthetic process	BP	0.828699	1
GO:0050882	0.0486009	1	1	1	voluntary musculoskeletal movement	BP	0.828699	1
GO:0051660	0.0486009	1	1	1	establishment of centrosome localization	BP	0.828699	1
GO:0052858	0.0486009	1	1	1	peptidyl-lysine acetyltransferase activity	MF	0.828699	1
GO:0055005	0.0486009	1	1	1	ventricular cardiac myofibril assembly	BP	0.828699	1
GO:0055018	0.0486009	1	1	1	regulation of cardiac muscle fiber development	BP	0.828699	1
GO:0055020	0.0486009	1	1	1	positive regulation of cardiac muscle fiber development	BP	0.828699	1
GO:0060002	0.0486009	1	1	1	plus-end directed microfilament motor activity	MF	0.828699	1
GO:0060197	0.0486009	1	1	1	cloacal septation	BP	0.828699	1
GO:0060235	0.0486009	1	1	1	lens induction in camera-type eye	BP	0.828699	1
GO:0060442	0.0486009	1	1	1	branching involved in prostate gland morphogenesis	BP	0.828699	1
GO:0060466	0.0486009	1	1	1	activation of meiosis involved in egg activation	BP	0.828699	1
GO:0060503	0.0486009	1	1	1	bud dilation involved in lung branching	BP	0.828699	1
GO:0060512	0.0486009	1	1	1	prostate gland morphogenesis	BP	0.828699	1
GO:0060513	0.0486009	1	1	1	prostatic bud formation	BP	0.828699	1
GO:0060592	0.0486009	1	1	1	mammary gland formation	BP	0.828699	1
GO:0060601	0.0486009	1	1	1	lateral sprouting from an epithelium	BP	0.828699	1
GO:0060684	0.0486009	1	1	1	epithelial-mesenchymal cell signaling	BP	0.828699	1
GO:0060685	0.0486009	1	1	1	regulation of prostatic bud formation	BP	0.828699	1
GO:0060686	0.0486009	1	1	1	negative regulation of prostatic bud formation	BP	0.828699	1
GO:0060687	0.0486009	1	1	1	regulation of branching involved in prostate gland morphogenesis	BP	0.828699	1
GO:0060689	0.0486009	1	1	1	cell differentiation involved in salivary gland development	BP	0.828699	1
GO:0060690	0.0486009	1	1	1	epithelial cell differentiation involved in salivary gland development	BP	0.828699	1
GO:0060691	0.0486009	1	1	1	epithelial cell maturation involved in salivary gland development	BP	0.828699	1
GO:0060740	0.0486009	1	1	1	prostate gland epithelium morphogenesis	BP	0.828699	1
GO:0060994	0.0486009	1	1	1	regulation of transcription from RNA polymerase II promoter involved in kidney development	BP	0.828699	1
GO:0061000	0.0486009	1	1	1	negative regulation of dendritic spine development	BP	0.828699	1
GO:0061002	0.0486009	1	1	1	negative regulation of dendritic spine morphogenesis	BP	0.828699	1
GO:0061087	0.0486009	1	1	1	positive regulation of histone H3-K27 methylation	BP	0.828699	1
GO:0061104	0.0486009	1	1	1	adrenal chromaffin cell differentiation	BP	0.828699	1
GO:0061149	0.0486009	1	1	1	BMP signaling pathway involved in ureter morphogenesis	BP	0.828699	1
GO:0061150	0.0486009	1	1	1	renal system segmentation	BP	0.828699	1
GO:0061151	0.0486009	1	1	1	BMP signaling pathway involved in renal system segmentation	BP	0.828699	1
GO:0061155	0.0486009	1	1	1	pulmonary artery endothelial tube morphogenesis	BP	0.828699	1
GO:0061156	0.0486009	1	1	1	pulmonary artery morphogenesis	BP	0.828699	1
GO:0061216	0.0486009	1	1	1	regulation of transcription from RNA polymerase II promoter involved in mesonephros development	BP	0.828699	1
GO:0061357	0.0486009	1	1	1	positive regulation of Wnt protein secretion	BP	0.828699	1
GO:0061604	0.0486009	1	1	1	molybdopterin-synthase sulfurtransferase activity	MF	0.828699	1
GO:0061605	0.0486009	1	1	1	molybdopterin-synthase adenylyltransferase activity	MF	0.828699	1
GO:0061711	0.0486009	1	1	1	N(6)-L-threonylcarbamoyladenine synthase	MF	0.828699	1
GO:0061740	0.0486009	1	1	1	protein targeting to lysosome involved in chaperone-mediated autophagy	BP	0.828699	1
GO:0061752	0.0486009	1	1	1	telomeric repeat-containing RNA binding	MF	0.828699	1
GO:0070077	0.0486009	1	1	1	histone arginine demethylation	BP	0.828699	1
GO:0070078	0.0486009	1	1	1	histone H3-R2 demethylation	BP	0.828699	1
GO:0070079	0.0486009	1	1	1	histone H4-R3 demethylation	BP	0.828699	1
GO:0070672	0.0486009	1	1	1	response to interleukin-15	BP	0.828699	1
GO:0070728	0.0486009	1	1	1	leucine binding	MF	0.828699	1
GO:0070739	0.0486009	1	1	1	protein-glutamic acid ligase activity	MF	0.828699	1
GO:0070862	0.0486009	1	1	1	negative regulation of protein exit from endoplasmic reticulum	BP	0.828699	1
GO:0070970	0.0486009	1	1	1	interleukin-2 secretion	BP	0.828699	1
GO:0071072	0.0486009	1	1	1	negative regulation of phospholipid biosynthetic process	BP	0.828699	1
GO:0071211	0.0486009	1	1	1	protein targeting to vacuole involved in autophagy	BP	0.828699	1
GO:0071233	0.0486009	1	1	1	cellular response to leucine	BP	0.828699	1
GO:0071350	0.0486009	1	1	1	cellular response to interleukin-15	BP	0.828699	1
GO:0071503	0.0486009	1	1	1	response to heparin	BP	0.828699	1
GO:0071504	0.0486009	1	1	1	cellular response to heparin	BP	0.828699	1
GO:0071505	0.0486009	1	1	1	response to mycophenolic acid	BP	0.828699	1
GO:0071506	0.0486009	1	1	1	cellular response to mycophenolic acid	BP	0.828699	1
GO:0071676	0.0486009	1	1	1	negative regulation of mononuclear cell migration	BP	0.828699	1
GO:0071692	0.0486009	1	1	1	protein localization to extracellular region	BP	0.828699	1
GO:0071694	0.0486009	1	1	1	maintenance of protein location in extracellular region	BP	0.828699	1
GO:0071893	0.0486009	1	1	1	BMP signaling pathway involved in nephric duct formation	BP	0.828699	1
GO:0071962	0.0486009	1	1	1	mitotic sister chromatid cohesion, centromeric	BP	0.828699	1
GO:0072049	0.0486009	1	1	1	comma-shaped body morphogenesis	BP	0.828699	1
GO:0072095	0.0486009	1	1	1	regulation of branch elongation involved in ureteric bud branching	BP	0.828699	1
GO:0072096	0.0486009	1	1	1	negative regulation of branch elongation involved in ureteric bud branching	BP	0.828699	1
GO:0072097	0.0486009	1	1	1	negative regulation of branch elongation involved in ureteric bud branching by BMP signaling pathway	BP	0.828699	1
GO:0072099	0.0486009	1	1	1	anterior/posterior pattern specification involved in ureteric bud development	BP	0.828699	1
GO:0072100	0.0486009	1	1	1	specification of ureteric bud anterior/posterior symmetry	BP	0.828699	1
GO:0072101	0.0486009	1	1	1	specification of ureteric bud anterior/posterior symmetry by BMP signaling pathway	BP	0.828699	1
GO:0072125	0.0486009	1	1	1	negative regulation of glomerular mesangial cell proliferation	BP	0.828699	1
GO:0072126	0.0486009	1	1	1	positive regulation of glomerular mesangial cell proliferation	BP	0.828699	1
GO:0072138	0.0486009	1	1	1	mesenchymal cell proliferation involved in ureteric bud development	BP	0.828699	1
GO:0072191	0.0486009	1	1	1	ureter smooth muscle development	BP	0.828699	1
GO:0072192	0.0486009	1	1	1	ureter epithelial cell differentiation	BP	0.828699	1
GO:0072193	0.0486009	1	1	1	ureter smooth muscle cell differentiation	BP	0.828699	1
GO:0072197	0.0486009	1	1	1	ureter morphogenesis	BP	0.828699	1
GO:0072198	0.0486009	1	1	1	mesenchymal cell proliferation involved in ureter development	BP	0.828699	1
GO:0072199	0.0486009	1	1	1	regulation of mesenchymal cell proliferation involved in ureter development	BP	0.828699	1
GO:0072200	0.0486009	1	1	1	negative regulation of mesenchymal cell proliferation involved in ureter development	BP	0.828699	1
GO:0072203	0.0486009	1	1	1	cell proliferation involved in metanephros development	BP	0.828699	1
GO:0072223	0.0486009	1	1	1	metanephric glomerular mesangium development	BP	0.828699	1
GO:0072262	0.0486009	1	1	1	metanephric glomerular mesangial cell proliferation involved in metanephros development	BP	0.828699	1
GO:0072278	0.0486009	1	1	1	metanephric comma-shaped body morphogenesis	BP	0.828699	1
GO:0072301	0.0486009	1	1	1	regulation of metanephric glomerular mesangial cell proliferation	BP	0.828699	1
GO:0072303	0.0486009	1	1	1	positive regulation of glomerular metanephric mesangial cell proliferation	BP	0.828699	1
GO:0072367	0.0486009	1	1	1	regulation of lipid transport by regulation of transcription from RNA polymerase II promoter	BP	0.828699	1
GO:0072369	0.0486009	1	1	1	regulation of lipid transport by positive regulation of transcription from RNA polymerase II promoter	BP	0.828699	1
GO:0072553	0.0486009	1	1	1	terminal button organization	BP	0.828699	1
GO:0072697	0.0486009	1	1	1	protein localization to cell cortex	BP	0.828699	1
GO:0086008	0.0486009	1	1	1	voltage-gated potassium channel activity involved in cardiac muscle cell action potential repolarization	MF	0.828699	1
GO:0086013	0.0486009	1	1	1	membrane repolarization during cardiac muscle cell action potential	BP	0.828699	1
GO:0086053	0.0486009	1	1	1	AV node cell to bundle of His cell communication by electrical coupling	BP	0.828699	1
GO:0086075	0.0486009	1	1	1	gap junction channel activity involved in cardiac conduction electrical coupling	MF	0.828699	1
GO:0086077	0.0486009	1	1	1	gap junction channel activity involved in AV node cell-bundle of His cell electrical coupling	MF	0.828699	1
GO:0090045	0.0486009	1	1	1	positive regulation of deacetylase activity	BP	0.828699	1
GO:0090076	0.0486009	1	1	1	relaxation of skeletal muscle	BP	0.828699	1
GO:0090168	0.0486009	1	1	1	Golgi reassembly	BP	0.828699	1
GO:0090189	0.0486009	1	1	1	regulation of branching involved in ureteric bud morphogenesis	BP	0.828699	1
GO:0090191	0.0486009	1	1	1	negative regulation of branching involved in ureteric bud morphogenesis	BP	0.828699	1
GO:0090194	0.0486009	1	1	1	negative regulation of glomerulus development	BP	0.828699	1
GO:0090326	0.0486009	1	1	1	positive regulation of locomotion involved in locomotory behavior	BP	0.828699	1
GO:0090498	0.0486009	1	1	1	extrinsic component of Golgi membrane	CC	0.828699	1
GO:0090526	0.0486009	1	1	1	regulation of gluconeogenesis involved in cellular glucose homeostasis	BP	0.828699	1
GO:0097129	0.0486009	1	1	1	cyclin D2-CDK4 complex	CC	0.828699	1
GO:0097252	0.0486009	1	1	1	oligodendrocyte apoptotic process	BP	0.828699	1
GO:0097255	0.0486009	1	1	1	R2TP complex	CC	0.828699	1
GO:0097298	0.0486009	1	1	1	regulation of nucleus size	BP	0.828699	1
GO:0098592	0.0486009	1	1	1	cytoplasmic side of apical plasma membrane	CC	0.828699	1
GO:0098758	0.0486009	1	1	1	response to interleukin-8	BP	0.828699	1
GO:0098759	0.0486009	1	1	1	cellular response to interleukin-8	BP	0.828699	1
GO:0098822	0.0486009	1	1	1	peptidyl-cysteine modification to L-cysteine persulfide	BP	0.828699	1
GO:0099074	0.0486009	1	1	1	mitochondrion to lysosome transport	BP	0.828699	1
GO:0099075	0.0486009	1	1	1	mitochondrion-derived vesicle mediated transport	BP	0.828699	1
GO:0099638	0.0486009	1	1	1	endosome to plasma membrane protein transport	BP	0.828699	1
GO:0099639	0.0486009	1	1	1	neurotransmitter receptor transport, endosome to plasma membrane	BP	0.828699	1
GO:0100001	0.0486009	1	1	1	regulation of skeletal muscle contraction by action potential	BP	0.828699	1
GO:1900040	0.0486009	1	1	1	regulation of interleukin-2 secretion	BP	0.828699	1
GO:1900041	0.0486009	1	1	1	negative regulation of interleukin-2 secretion	BP	0.828699	1
GO:1900098	0.0486009	1	1	1	regulation of plasma cell differentiation	BP	0.828699	1
GO:1900100	0.0486009	1	1	1	positive regulation of plasma cell differentiation	BP	0.828699	1
GO:1900115	0.0486009	1	1	1	extracellular regulation of signal transduction	BP	0.828699	1
GO:1900116	0.0486009	1	1	1	extracellular negative regulation of signal transduction	BP	0.828699	1
GO:1900238	0.0486009	1	1	1	regulation of metanephric mesenchymal cell migration by platelet-derived growth factor receptor-beta signaling pathway	BP	0.828699	1
GO:1901077	0.0486009	1	1	1	regulation of relaxation of muscle	BP	0.828699	1
GO:1901339	0.0486009	1	1	1	regulation of store-operated calcium channel activity	BP	0.828699	1
GO:1901341	0.0486009	1	1	1	positive regulation of store-operated calcium channel activity	BP	0.828699	1
GO:1901724	0.0486009	1	1	1	positive regulation of cell proliferation involved in kidney development	BP	0.828699	1
GO:1901897	0.0486009	1	1	1	regulation of relaxation of cardiac muscle	BP	0.828699	1
GO:1901964	0.0486009	1	1	1	positive regulation of cell proliferation involved in outflow tract morphogenesis	BP	0.828699	1
GO:1902010	0.0486009	1	1	1	negative regulation of translation in response to endoplasmic reticulum stress	BP	0.828699	1
GO:1902018	0.0486009	1	1	1	negative regulation of cilium assembly	BP	0.828699	1
GO:1902109	0.0486009	1	1	1	negative regulation of mitochondrial membrane permeability involved in apoptotic process	BP	0.828699	1
GO:1902284	0.0486009	1	1	1	neuron projection extension involved in neuron projection guidance	BP	0.828699	1
GO:1902774	0.0486009	1	1	1	late endosome to lysosome transport	BP	0.828699	1
GO:1902822	0.0486009	1	1	1	regulation of late endosome to lysosome transport	BP	0.828699	1
GO:1902823	0.0486009	1	1	1	negative regulation of late endosome to lysosome transport	BP	0.828699	1
GO:1903224	0.0486009	1	1	1	regulation of endodermal cell differentiation	BP	0.828699	1
GO:1903232	0.0486009	1	1	1	melanosome assembly	BP	0.828699	1
GO:1903242	0.0486009	1	1	1	regulation of cardiac muscle hypertrophy in response to stress	BP	0.828699	1
GO:1903244	0.0486009	1	1	1	positive regulation of cardiac muscle hypertrophy in response to stress	BP	0.828699	1
GO:1903335	0.0486009	1	1	1	regulation of vacuolar transport	BP	0.828699	1
GO:1903336	0.0486009	1	1	1	negative regulation of vacuolar transport	BP	0.828699	1
GO:1903800	0.0486009	1	1	1	positive regulation of production of miRNAs involved in gene silencing by miRNA	BP	0.828699	1
GO:1904152	0.0486009	1	1	1	regulation of retrograde protein transport, ER to cytosol	BP	0.828699	1
GO:1904153	0.0486009	1	1	1	negative regulation of retrograde protein transport, ER to cytosol	BP	0.828699	1
GO:1904265	0.0486009	1	1	1	ubiquitin-specific protease activity involved in negative regulation of retrograde protein transport, ER to cytosol	MF	0.828699	1
GO:1904350	0.0486009	1	1	1	regulation of protein catabolic process in the vacuole	BP	0.828699	1
GO:1904351	0.0486009	1	1	1	negative regulation of protein catabolic process in the vacuole	BP	0.828699	1
GO:1904455	0.0486009	1	1	1	ubiquitin-specific protease activity involved in negative regulation of ERAD pathway	MF	0.828699	1
GO:1905146	0.0486009	1	1	1	lysosomal protein catabolic process	BP	0.828699	1
GO:1905165	0.0486009	1	1	1	regulation of lysosomal protein catabolic process	BP	0.828699	1
GO:1905166	0.0486009	1	1	1	negative regulation of lysosomal protein catabolic process	BP	0.828699	1
GO:1905203	0.0486009	1	1	1	regulation of connective tissue replacement	BP	0.828699	1
GO:1905205	0.0486009	1	1	1	positive regulation of connective tissue replacement	BP	0.828699	1
GO:1905709	0.0486009	1	1	1	negative regulation of membrane permeability	BP	0.828699	1
GO:1990167	0.0486009	1	1	1	protein K27-linked deubiquitination	BP	0.828699	1
GO:1990428	0.0486009	1	1	1	miRNA transport	BP	0.828699	1
GO:2000004	0.0486009	1	1	1	regulation of metanephric S-shaped body morphogenesis	BP	0.828699	1
GO:2000005	0.0486009	1	1	1	negative regulation of metanephric S-shaped body morphogenesis	BP	0.828699	1
GO:2000006	0.0486009	1	1	1	regulation of metanephric comma-shaped body morphogenesis	BP	0.828699	1
GO:2000007	0.0486009	1	1	1	negative regulation of metanephric comma-shaped body morphogenesis	BP	0.828699	1
GO:2000047	0.0486009	1	1	1	regulation of cell-cell adhesion mediated by cadherin	BP	0.828699	1
GO:2000049	0.0486009	1	1	1	positive regulation of cell-cell adhesion mediated by cadherin	BP	0.828699	1
GO:2000137	0.0486009	1	1	1	negative regulation of cell proliferation involved in heart morphogenesis	BP	0.828699	1
GO:2000182	0.0486009	1	1	1	regulation of progesterone biosynthetic process	BP	0.828699	1
GO:2000326	0.0486009	1	1	1	negative regulation of ligand-dependent nuclear receptor transcription coactivator activity	BP	0.828699	1
GO:2000331	0.0486009	1	1	1	regulation of terminal button organization	BP	0.828699	1
GO:2000347	0.0486009	1	1	1	positive regulation of hepatocyte proliferation	BP	0.828699	1
GO:2000437	0.0486009	1	1	1	regulation of monocyte extravasation	BP	0.828699	1
GO:2000438	0.0486009	1	1	1	negative regulation of monocyte extravasation	BP	0.828699	1
GO:2000559	0.0486009	1	1	1	regulation of CD24 biosynthetic process	BP	0.828699	1
GO:2000560	0.0486009	1	1	1	positive regulation of CD24 biosynthetic process	BP	0.828699	1
GO:2000591	0.0486009	1	1	1	positive regulation of metanephric mesenchymal cell migration	BP	0.828699	1
GO:2000896	0.0486009	1	1	1	amylopectin metabolic process	BP	0.828699	1
GO:2000983	0.0486009	1	1	1	regulation of ATP citrate synthase activity	BP	0.828699	1
GO:2000984	0.0486009	1	1	1	negative regulation of ATP citrate synthase activity	BP	0.828699	1
GO:1903362	0.0491523	0.983735	6	55	regulation of cellular protein catabolic process	BP	0.837129	1
GO:0050789	0.0494052	0.962209	133	2458	regulation of biological process	BP	0.840461	1
GO:0007369	0.0497784	0.988125	4	29	gastrulation	BP	0.840962	1
GO:0045665	0.0497784	0.988125	4	29	negative regulation of neuron differentiation	BP	0.840962	1
GO:0046661	0.0497784	0.988125	4	29	male sex differentiation	BP	0.840962	1
GO:1900182	0.0497784	0.988125	4	29	positive regulation of protein localization to nucleus	BP	0.840962	1
GO:1901981	0.0497784	0.988125	4	29	phosphatidylinositol phosphate binding	MF	0.840962	1
GO:1903364	0.0497784	0.988125	4	29	positive regulation of cellular protein catabolic process	BP	0.840962	1
GO:0048699	0.0500398	0.973138	16	211	generation of neurons	BP	0.844408	1
GO:0051960	0.0502703	0.978741	9	99	regulation of nervous system development	BP	0.846351	1
GO:1905114	0.0502703	0.978741	9	99	cell surface receptor signaling pathway involved in cell-cell signaling	BP	0.846351	1
GO:0016458	0.0511666	0.985039	5	42	gene silencing	BP	0.858487	1
GO:0032868	0.0511666	0.985039	5	42	response to insulin	BP	0.858487	1
GO:0071897	0.0511666	0.985039	5	42	DNA biosynthetic process	BP	0.858487	1
GO:0042325	0.0520994	0.968678	23	332	regulation of phosphorylation	BP	0.873141	1
GO:0044446	0.0522599	0.959908	132	2442	intracellular organelle part	CC	0.874831	1
GO:2001234	0.0529094	0.982157	6	56	negative regulation of apoptotic signaling pathway	BP	0.875534	1
GO:0006464	0.0533872	0.961948	54	902	cellular protein modification process	BP	0.875534	1
GO:0036211	0.0533872	0.961948	54	902	protein modification process	BP	0.875534	1
GO:0000307	0.0539328	0.990278	3	18	cyclin-dependent protein kinase holoenzyme complex	CC	0.875534	1
GO:0008286	0.0539328	0.990278	3	18	insulin receptor signaling pathway	BP	0.875534	1
GO:0014896	0.0539328	0.990278	3	18	muscle hypertrophy	BP	0.875534	1
GO:0014897	0.0539328	0.990278	3	18	striated muscle hypertrophy	BP	0.875534	1
GO:0044291	0.0539328	0.990278	3	18	cell-cell contact zone	CC	0.875534	1
GO:0045185	0.0539328	0.990278	3	18	maintenance of protein location	BP	0.875534	1
GO:0050918	0.0539328	0.990278	3	18	positive chemotaxis	BP	0.875534	1
GO:1903313	0.0539328	0.990278	3	18	positive regulation of mRNA metabolic process	BP	0.875534	1
GO:0003159	0.0542699	0.994703	2	8	morphogenesis of an endothelium	BP	0.875534	1
GO:0003906	0.0542699	0.994703	2	8	DNA-(apurinic or apyrimidinic site) lyase activity	MF	0.875534	1
GO:0005159	0.0542699	0.994703	2	8	insulin-like growth factor receptor binding	MF	0.875534	1
GO:0005686	0.0542699	0.994703	2	8	U2 snRNP	CC	0.875534	1
GO:0007492	0.0542699	0.994703	2	8	endoderm development	BP	0.875534	1
GO:0008589	0.0542699	0.994703	2	8	regulation of smoothened signaling pathway	BP	0.875534	1
GO:0010165	0.0542699	0.994703	2	8	response to X-ray	BP	0.875534	1
GO:0032007	0.0542699	0.994703	2	8	negative regulation of TOR signaling	BP	0.875534	1
GO:0034405	0.0542699	0.994703	2	8	response to fluid shear stress	BP	0.875534	1
GO:0044381	0.0542699	0.994703	2	8	glucose import in response to insulin stimulus	BP	0.875534	1
GO:0045747	0.0542699	0.994703	2	8	positive regulation of Notch signaling pathway	BP	0.875534	1
GO:0046658	0.0542699	0.994703	2	8	anchored component of plasma membrane	CC	0.875534	1
GO:0060147	0.0542699	0.994703	2	8	regulation of posttranscriptional gene silencing	BP	0.875534	1
GO:0060441	0.0542699	0.994703	2	8	epithelial tube branching involved in lung morphogenesis	BP	0.875534	1
GO:0060840	0.0542699	0.994703	2	8	artery development	BP	0.875534	1
GO:0060964	0.0542699	0.994703	2	8	regulation of gene silencing by miRNA	BP	0.875534	1
GO:0060966	0.0542699	0.994703	2	8	regulation of gene silencing by RNA	BP	0.875534	1
GO:0061154	0.0542699	0.994703	2	8	endothelial tube morphogenesis	BP	0.875534	1
GO:0090004	0.0542699	0.994703	2	8	positive regulation of establishment of protein localization to plasma membrane	BP	0.875534	1
GO:1903078	0.0542699	0.994703	2	8	positive regulation of protein localization to plasma membrane	BP	0.875534	1
GO:1904377	0.0542699	0.994703	2	8	positive regulation of protein localization to cell periphery	BP	0.875534	1
GO:2000279	0.0542699	0.994703	2	8	negative regulation of DNA biosynthetic process	BP	0.875534	1
GO:0048646	0.0550089	0.970735	15	197	anatomical structure formation involved in morphogenesis	BP	0.886483	1
GO:0005912	0.0552291	0.973911	11	132	adherens junction	CC	0.888716	1
GO:0006986	0.0553291	0.986301	4	30	response to unfolded protein	BP	0.888716	1
GO:0043331	0.0553291	0.986301	4	30	response to dsRNA	BP	0.888716	1
GO:0097193	0.0556251	0.97906	7	71	intrinsic apoptotic signaling pathway	BP	0.892493	1
GO:0002064	0.0557015	0.983299	5	43	epithelial cell development	BP	0.892744	1
GO:1902105	0.0568368	0.980474	6	57	regulation of leukocyte differentiation	BP	0.909947	1
GO:0001944	0.0576209	0.971583	12	149	vasculature development	BP	0.921495	1
GO:0060341	0.0582887	0.969477	14	182	regulation of cellular localization	BP	0.931161	1
GO:0016310	0.058372	0.960993	35	552	phosphorylation	BP	0.931478	1
GO:0009896	0.0591813	0.977397	7	72	positive regulation of catabolic process	BP	0.943366	1
GO:0019904	0.0603073	0.971075	11	134	protein domain specific binding	MF	0.959602	1
GO:0001822	0.0604613	0.981425	5	44	kidney development	BP	0.959602	1
GO:0010721	0.0604613	0.981425	5	44	negative regulation of cell development	BP	0.959602	1
GO:0042593	0.0604613	0.981425	5	44	glucose homeostasis	BP	0.959602	1
GO:0043434	0.0609353	0.978683	6	58	response to peptide hormone	BP	0.96608	1
GO:0040007	0.0611887	0.966948	15	200	growth	BP	0.966099	1
GO:0015758	0.0611997	0.984297	4	31	glucose transport	BP	0.966099	1
GO:0042594	0.0611997	0.984297	4	31	response to starvation	BP	0.966099	1
GO:0071229	0.0611997	0.984297	4	31	cellular response to acid chemical	BP	0.966099	1
GO:0007224	0.0618227	0.988146	3	19	smoothened signaling pathway	BP	0.967611	1
GO:0019005	0.0618227	0.988146	3	19	SCF ubiquitin ligase complex	CC	0.967611	1
GO:0035195	0.0618227	0.988146	3	19	gene silencing by miRNA	BP	0.967611	1
GO:0043407	0.0618227	0.988146	3	19	negative regulation of MAP kinase activity	BP	0.967611	1
GO:0043502	0.0618227	0.988146	3	19	regulation of muscle adaptation	BP	0.967611	1
GO:0046323	0.0618227	0.988146	3	19	glucose import	BP	0.967611	1
GO:0071277	0.0618227	0.988146	3	19	cellular response to calcium ion	BP	0.967611	1
GO:1990138	0.0618227	0.988146	3	19	neuron projection extension	BP	0.967611	1
GO:0019220	0.0625216	0.960492	26	392	regulation of phosphate metabolic process	BP	0.976467	1
GO:0051174	0.0625216	0.960492	26	392	regulation of phosphorus metabolic process	BP	0.976467	1
GO:0019900	0.0627891	0.970886	10	119	kinase binding	MF	0.979122	1
GO:0048598	0.0628982	0.973789	8	88	embryonic morphogenesis	BP	0.979122	1
GO:0048858	0.0628982	0.973789	8	88	cell projection morphogenesis	BP	0.979122	1
GO:0034470	0.0629583	0.969577	11	135	ncRNA processing	BP	0.979122	1
GO:0031982	0.0647403	0.952292	63	1086	vesicle	CC	1	1
GO:0090305	0.0648936	0.971144	9	104	nucleic acid phosphodiester bond hydrolysis	BP	1	1
GO:0009725	0.0650771	0.967256	12	152	response to hormone	BP	1	1
GO:0072358	0.0650771	0.967256	12	152	cardiovascular system development	BP	1	1
GO:0002573	0.0654453	0.979411	5	45	myeloid leukocyte differentiation	BP	1	1
GO:0033500	0.0654453	0.979411	5	45	carbohydrate homeostasis	BP	1	1
GO:0031400	0.0656846	0.968023	11	136	negative regulation of protein modification process	BP	1	1
GO:0023014	0.0673839	0.963936	14	186	signal transduction by protein phosphorylation	BP	1	1
GO:0001935	0.0673864	0.982107	4	32	endothelial cell proliferation	BP	1	1
GO:0004540	0.0673864	0.982107	4	32	ribonuclease activity	MF	1	1
GO:0050679	0.0673864	0.982107	4	32	positive regulation of epithelial cell proliferation	BP	1	1
GO:0000002	0.0675862	0.992337	2	9	mitochondrial genome maintenance	BP	1	1
GO:0000276	0.0675862	0.992337	2	9	mitochondrial proton-transporting ATP synthase complex, coupling factor F(o)	CC	1	1
GO:0000288	0.0675862	0.992337	2	9	nuclear-transcribed mRNA catabolic process, deadenylation-dependent decay	BP	1	1
GO:0001105	0.0675862	0.992337	2	9	RNA polymerase II transcription coactivator activity	MF	1	1
GO:0006278	0.0675862	0.992337	2	9	RNA-dependent DNA biosynthetic process	BP	1	1
GO:0007004	0.0675862	0.992337	2	9	telomere maintenance via telomerase	BP	1	1
GO:0008138	0.0675862	0.992337	2	9	protein tyrosine/serine/threonine phosphatase activity	MF	1	1
GO:0008353	0.0675862	0.992337	2	9	RNA polymerase II carboxy-terminal domain kinase activity	MF	1	1
GO:0009648	0.0675862	0.992337	2	9	photoperiodism	BP	1	1
GO:0010712	0.0675862	0.992337	2	9	regulation of collagen metabolic process	BP	1	1
GO:0016408	0.0675862	0.992337	2	9	C-acyltransferase activity	MF	1	1
GO:0021536	0.0675862	0.992337	2	9	diencephalon development	BP	1	1
GO:0030224	0.0675862	0.992337	2	9	monocyte differentiation	BP	1	1
GO:0032451	0.0675862	0.992337	2	9	demethylase activity	MF	1	1
GO:0032835	0.0675862	0.992337	2	9	glomerulus development	BP	1	1
GO:0042026	0.0675862	0.992337	2	9	protein refolding	BP	1	1
GO:0043153	0.0675862	0.992337	2	9	entrainment of circadian clock by photoperiod	BP	1	1
GO:0045684	0.0675862	0.992337	2	9	positive regulation of epidermis development	BP	1	1
GO:0046847	0.0675862	0.992337	2	9	filopodium assembly	BP	1	1
GO:0048146	0.0675862	0.992337	2	9	positive regulation of fibroblast proliferation	BP	1	1
GO:0070231	0.0675862	0.992337	2	9	T cell apoptotic process	BP	1	1
GO:0072210	0.0675862	0.992337	2	9	metanephric nephron development	BP	1	1
GO:1903131	0.0675862	0.992337	2	9	mononuclear cell differentiation	BP	1	1
GO:1990126	0.0675862	0.992337	2	9	retrograde transport, endosome to plasma membrane	BP	1	1
GO:2000107	0.0675862	0.992337	2	9	negative regulation of leukocyte apoptotic process	BP	1	1
GO:2000177	0.0675862	0.992337	2	9	regulation of neural precursor cell proliferation	BP	1	1
GO:0007169	0.0681105	0.96942	9	105	transmembrane receptor protein tyrosine kinase signaling pathway	BP	1	1
GO:0044444	0.0694075	0.94591	138	2588	cytoplasmic part	CC	1	1
GO:0010038	0.0696461	0.974765	6	60	response to metal ion	BP	1	1
GO:0000077	0.0702156	0.985737	3	20	DNA damage checkpoint	BP	1	1
GO:0000079	0.0702156	0.985737	3	20	regulation of cyclin-dependent protein serine/threonine kinase activity	BP	1	1
GO:0000723	0.0702156	0.985737	3	20	telomere maintenance	BP	1	1
GO:0008173	0.0702156	0.985737	3	20	RNA methyltransferase activity	MF	1	1
GO:0010977	0.0702156	0.985737	3	20	negative regulation of neuron projection development	BP	1	1
GO:0016441	0.0702156	0.985737	3	20	posttranscriptional gene silencing	BP	1	1
GO:0016667	0.0702156	0.985737	3	20	oxidoreductase activity, acting on a sulfur group of donors	MF	1	1
GO:0032153	0.0702156	0.985737	3	20	cell division site	CC	1	1
GO:0032154	0.0702156	0.985737	3	20	cleavage furrow	CC	1	1
GO:0032155	0.0702156	0.985737	3	20	cell division site part	CC	1	1
GO:0033177	0.0702156	0.985737	3	20	proton-transporting two-sector ATPase complex, proton-transporting domain	CC	1	1
GO:0035051	0.0702156	0.985737	3	20	cardiocyte differentiation	BP	1	1
GO:0035194	0.0702156	0.985737	3	20	posttranscriptional gene silencing by RNA	BP	1	1
GO:0035637	0.0702156	0.985737	3	20	multicellular organismal signaling	BP	1	1
GO:0045580	0.0702156	0.985737	3	20	regulation of T cell differentiation	BP	1	1
GO:0060395	0.0702156	0.985737	3	20	SMAD protein signal transduction	BP	1	1
GO:0071456	0.0702156	0.985737	3	20	cellular response to hypoxia	BP	1	1
GO:0097610	0.0702156	0.985737	3	20	cell surface furrow	CC	1	1
GO:1904029	0.0702156	0.985737	3	20	regulation of cyclin-dependent protein kinase activity	BP	1	1
GO:0003002	0.0706526	0.977254	5	46	regionalization	BP	1	1
GO:0008406	0.0706526	0.977254	5	46	gonad development	BP	1	1
GO:0045137	0.0706526	0.977254	5	46	development of primary sexual characteristics	BP	1	1
GO:0071375	0.0706526	0.977254	5	46	cellular response to peptide hormone stimulus	BP	1	1
GO:0070161	0.0713651	0.964745	11	138	anchoring junction	CC	1	1
GO:0008219	0.0717718	0.952882	29	452	cell death	BP	1	1
GO:0005768	0.0724097	0.959093	16	222	endosome	CC	1	1
GO:0043408	0.0731433	0.96247	12	155	regulation of MAPK cascade	BP	1	1
GO:0065007	0.073441	0.942596	142	2675	biological regulation	BP	1	1
GO:0065008	0.0735864	0.946853	50	845	regulation of biological quality	BP	1	1
GO:0008645	0.0738844	0.979724	4	33	hexose transport	BP	1	1
GO:0010594	0.0738844	0.979724	4	33	regulation of endothelial cell migration	BP	1	1
GO:0015749	0.0738844	0.979724	4	33	monosaccharide transport	BP	1	1
GO:0009790	0.0742373	0.960689	13	172	embryo development	BP	1	1
GO:0048471	0.0742373	0.960689	13	172	perinuclear region of cytoplasm	CC	1	1
GO:1901700	0.0747994	0.955389	19	275	response to oxygen-containing compound	BP	1	1
GO:0003712	0.0748404	0.965754	9	107	transcription cofactor activity	MF	1	1
GO:0044464	0.0751142	0.948144	233	4619	cell part	CC	1	1
GO:0008643	0.0760816	0.974951	5	47	carbohydrate transport	BP	1	1
GO:0072001	0.0760816	0.974951	5	47	renal system development	BP	1	1
GO:2001242	0.0760816	0.974951	5	47	regulation of intrinsic apoptotic signaling pathway	BP	1	1
GO:0004674	0.0773891	0.966264	8	92	protein serine/threonine kinase activity	MF	1	1
GO:0006417	0.0773891	0.966264	8	92	regulation of translation	BP	1	1
GO:0032870	0.0782246	0.962198	10	124	cellular response to hormone stimulus	BP	1	1
GO:0048666	0.0788646	0.959015	12	157	neuron development	BP	1	1
GO:0006469	0.0790409	0.97038	6	62	negative regulation of protein kinase activity	BP	1	1
GO:0001078	0.0790913	0.983039	3	21	transcriptional repressor activity, RNA polymerase II core promoter proximal region sequence-specific binding	MF	1	1
GO:0001650	0.0790913	0.983039	3	21	fibrillar center	CC	1	1
GO:0001836	0.0790913	0.983039	3	21	release of cytochrome c from mitochondria	BP	1	1
GO:0016331	0.0790913	0.983039	3	21	morphogenesis of embryonic epithelium	BP	1	1
GO:0031570	0.0790913	0.983039	3	21	DNA integrity checkpoint	BP	1	1
GO:0031623	0.0790913	0.983039	3	21	receptor internalization	BP	1	1
GO:0036294	0.0790913	0.983039	3	21	cellular response to decreased oxygen levels	BP	1	1
GO:0043200	0.0790913	0.983039	3	21	response to amino acid	BP	1	1
GO:0045446	0.0790913	0.983039	3	21	endothelial cell differentiation	BP	1	1
GO:1902106	0.0790913	0.983039	3	21	negative regulation of leukocyte differentiation	BP	1	1
GO:0012505	0.0794705	0.940805	61	1061	endomembrane system	CC	1	1
GO:0009987	0.0795457	0.940969	212	4159	cellular process	BP	1	1
GO:0048731	0.079929	0.942056	49	831	system development	BP	1	1
GO:0001568	0.0804607	0.95939	11	141	blood vessel development	BP	1	1
GO:0008565	0.080688	0.977143	4	34	protein transporter activity	MF	1	1
GO:0032869	0.080688	0.977143	4	34	cellular response to insulin stimulus	BP	1	1
GO:0050768	0.080688	0.977143	4	34	negative regulation of neurogenesis	BP	1	1
GO:0044422	0.0811438	0.936202	133	2499	organelle part	CC	1	1
GO:0003279	0.0818433	0.989442	2	10	cardiac septum development	BP	1	1
GO:0005669	0.0818433	0.989442	2	10	transcription factor TFIID complex	CC	1	1
GO:0009649	0.0818433	0.989442	2	10	entrainment of circadian clock	BP	1	1
GO:0019956	0.0818433	0.989442	2	10	chemokine binding	MF	1	1
GO:0030510	0.0818433	0.989442	2	10	regulation of BMP signaling pathway	BP	1	1
GO:0031648	0.0818433	0.989442	2	10	protein destabilization	BP	1	1
GO:0032459	0.0818433	0.989442	2	10	regulation of protein oligomerization	BP	1	1
GO:0032806	0.0818433	0.989442	2	10	carboxy-terminal domain protein kinase complex	CC	1	1
GO:0032924	0.0818433	0.989442	2	10	activin receptor signaling pathway	BP	1	1
GO:0033017	0.0818433	0.989442	2	10	sarcoplasmic reticulum membrane	CC	1	1
GO:0033077	0.0818433	0.989442	2	10	T cell differentiation in thymus	BP	1	1
GO:0042056	0.0818433	0.989442	2	10	chemoattractant activity	MF	1	1
GO:0042446	0.0818433	0.989442	2	10	hormone biosynthetic process	BP	1	1
GO:0042475	0.0818433	0.989442	2	10	odontogenesis of dentin-containing tooth	BP	1	1
GO:0042771	0.0818433	0.989442	2	10	intrinsic apoptotic signaling pathway in response to DNA damage by p53 class mediator	BP	1	1
GO:0043628	0.0818433	0.989442	2	10	ncRNA 3'-end processing	BP	1	1
GO:0044246	0.0818433	0.989442	2	10	regulation of multicellular organismal metabolic process	BP	1	1
GO:0045669	0.0818433	0.989442	2	10	positive regulation of osteoblast differentiation	BP	1	1
GO:0045737	0.0818433	0.989442	2	10	positive regulation of cyclin-dependent protein serine/threonine kinase activity	BP	1	1
GO:0048025	0.0818433	0.989442	2	10	negative regulation of mRNA splicing, via spliceosome	BP	1	1
GO:0051018	0.0818433	0.989442	2	10	protein kinase A binding	MF	1	1
GO:0070325	0.0818433	0.989442	2	10	lipoprotein particle receptor binding	MF	1	1
GO:0071108	0.0818433	0.989442	2	10	protein K48-linked deubiquitination	BP	1	1
GO:0090200	0.0818433	0.989442	2	10	positive regulation of release of cytochrome c from mitochondria	BP	1	1
GO:0090503	0.0818433	0.989442	2	10	RNA phosphodiester bond hydrolysis, exonucleolytic	BP	1	1
GO:1900744	0.0818433	0.989442	2	10	regulation of p38MAPK cascade	BP	1	1
GO:1904031	0.0818433	0.989442	2	10	positive regulation of cyclin-dependent protein kinase activity	BP	1	1
GO:0010033	0.0822862	0.943254	35	569	response to organic substance	BP	1	1
GO:0044093	0.083202	0.946239	25	386	positive regulation of molecular function	BP	1	1
GO:0032879	0.084082	0.942502	33	533	regulation of localization	BP	1	1
GO:0007275	0.0849751	0.937027	56	969	multicellular organism development	BP	1	1
GO:0005623	0.0850478	0.94069	233	4627	cell	CC	1	1
GO:0044699	0.0856158	0.933419	179	3459	single-organism process	BP	1	1
GO:0051179	0.0869226	0.932824	84	1518	localization	BP	1	1
GO:0043010	0.0875958	0.969888	5	49	camera-type eye development	BP	1	1
GO:0000956	0.0877906	0.974357	4	35	nuclear-transcribed mRNA catabolic process	BP	1	1
GO:0015197	0.0877906	0.974357	4	35	peptide transporter activity	MF	1	1
GO:0045597	0.0879675	0.953419	12	160	positive regulation of cell differentiation	BP	1	1
GO:0050896	0.0882654	0.930919	100	1838	response to stimulus	BP	1	1
GO:0016358	0.0884282	0.980042	3	22	dendrite development	BP	1	1
GO:0031490	0.0884282	0.980042	3	22	chromatin DNA binding	MF	1	1
GO:0035967	0.0884282	0.980042	3	22	cellular response to topologically incorrect protein	BP	1	1
GO:0045259	0.0884282	0.980042	3	22	proton-transporting ATP synthase complex	CC	1	1
GO:0005741	0.0891137	0.965506	6	64	mitochondrial outer membrane	CC	1	1
GO:0051128	0.0892407	0.939313	31	499	regulation of cellular component organization	BP	1	1
GO:0032990	0.0894702	0.959721	8	95	cell part morphogenesis	BP	1	1
GO:0098602	0.0894911	0.95752	9	111	single organism cell adhesion	BP	1	1
GO:0097190	0.0902519	0.953488	11	144	apoptotic signaling pathway	BP	1	1
GO:1902531	0.0914228	0.94082	24	372	regulation of intracellular signal transduction	BP	1	1
GO:0051641	0.0914328	0.935718	37	612	cellular localization	BP	1	1
GO:0016055	0.09259	0.960638	7	80	Wnt signaling pathway	BP	1	1
GO:0048589	0.093402	0.955267	9	112	developmental growth	BP	1	1
GO:0009967	0.0934505	0.94187	20	301	positive regulation of signal transduction	BP	1	1
GO:0001655	0.0936756	0.967122	5	50	urogenital system development	BP	1	1
GO:0061448	0.0936756	0.967122	5	50	connective tissue development	BP	1	1
GO:0090257	0.0936756	0.967122	5	50	regulation of muscle system process	BP	1	1
GO:1900180	0.0936756	0.967122	5	50	regulation of protein localization to nucleus	BP	1	1
GO:0007265	0.0944013	0.962881	6	65	Ras protein signal transduction	BP	1	1
GO:0000012	0.0948482	0.997646	1	2	single strand break repair	BP	1	1
GO:0000146	0.0948482	0.997646	1	2	microfilament motor activity	MF	1	1
GO:0000438	0.0948482	0.997646	1	2	core TFIIH complex portion of holo TFIIH complex	CC	1	1
GO:0000990	0.0948482	0.997646	1	2	transcription factor activity, core RNA polymerase binding	MF	1	1
GO:0001951	0.0948482	0.997646	1	2	intestinal D-glucose absorption	BP	1	1
GO:0002068	0.0948482	0.997646	1	2	glandular epithelial cell development	BP	1	1
GO:0002143	0.0948482	0.997646	1	2	tRNA wobble position uridine thiolation	BP	1	1
GO:0002158	0.0948482	0.997646	1	2	osteoclast proliferation	BP	1	1
GO:0002317	0.0948482	0.997646	1	2	plasma cell differentiation	BP	1	1
GO:0002536	0.0948482	0.997646	1	2	respiratory burst involved in inflammatory response	BP	1	1
GO:0002679	0.0948482	0.997646	1	2	respiratory burst involved in defense response	BP	1	1
GO:0002949	0.0948482	0.997646	1	2	tRNA threonylcarbamoyladenosine modification	BP	1	1
GO:0003171	0.0948482	0.997646	1	2	atrioventricular valve development	BP	1	1
GO:0003177	0.0948482	0.997646	1	2	pulmonary valve development	BP	1	1
GO:0003181	0.0948482	0.997646	1	2	atrioventricular valve morphogenesis	BP	1	1
GO:0003184	0.0948482	0.997646	1	2	pulmonary valve morphogenesis	BP	1	1
GO:0003310	0.0948482	0.997646	1	2	pancreatic A cell differentiation	BP	1	1
GO:0003841	0.0948482	0.997646	1	2	1-acylglycerol-3-phosphate O-acyltransferase activity	MF	1	1
GO:0004161	0.0948482	0.997646	1	2	dimethylallyltranstransferase activity	MF	1	1
GO:0004337	0.0948482	0.997646	1	2	geranyltranstransferase activity	MF	1	1
GO:0004365	0.0948482	0.997646	1	2	glyceraldehyde-3-phosphate dehydrogenase (NAD+) (phosphorylating) activity	MF	1	1
GO:0004596	0.0948482	0.997646	1	2	peptide alpha-N-acetyltransferase activity	MF	1	1
GO:0004616	0.0948482	0.997646	1	2	phosphogluconate dehydrogenase (decarboxylating) activity	MF	1	1
GO:0004691	0.0948482	0.997646	1	2	cAMP-dependent protein kinase activity	MF	1	1
GO:0004784	0.0948482	0.997646	1	2	superoxide dismutase activity	MF	1	1
GO:0004792	0.0948482	0.997646	1	2	thiosulfate sulfurtransferase activity	MF	1	1
GO:0005112	0.0948482	0.997646	1	2	Notch binding	MF	1	1
GO:0005521	0.0948482	0.997646	1	2	lamin binding	MF	1	1
GO:0005641	0.0948482	0.997646	1	2	nuclear envelope lumen	CC	1	1
GO:0005850	0.0948482	0.997646	1	2	eukaryotic translation initiation factor 2 complex	CC	1	1
GO:0005955	0.0948482	0.997646	1	2	calcineurin complex	CC	1	1
GO:0006349	0.0948482	0.997646	1	2	regulation of gene expression by genetic imprinting	BP	1	1
GO:0006391	0.0948482	0.997646	1	2	transcription initiation from mitochondrial promoter	BP	1	1
GO:0006398	0.0948482	0.997646	1	2	mRNA 3'-end processing by stem-loop binding and cleavage	BP	1	1
GO:0006408	0.0948482	0.997646	1	2	snRNA export from nucleus	BP	1	1
GO:0006474	0.0948482	0.997646	1	2	N-terminal protein amino acid acetylation	BP	1	1
GO:0006700	0.0948482	0.997646	1	2	C21-steroid hormone biosynthetic process	BP	1	1
GO:0006977	0.0948482	0.997646	1	2	DNA damage response, signal transduction by p53 class mediator resulting in cell cycle arrest	BP	1	1
GO:0007097	0.0948482	0.997646	1	2	nuclear migration	BP	1	1
GO:0007144	0.0948482	0.997646	1	2	female meiosis I	BP	1	1
GO:0007182	0.0948482	0.997646	1	2	common-partner SMAD protein phosphorylation	BP	1	1
GO:0008157	0.0948482	0.997646	1	2	protein phosphatase 1 binding	MF	1	1
GO:0008309	0.0948482	0.997646	1	2	double-stranded DNA exodeoxyribonuclease activity	MF	1	1
GO:0008311	0.0948482	0.997646	1	2	double-stranded DNA 3'-5' exodeoxyribonuclease activity	MF	1	1
GO:0008537	0.0948482	0.997646	1	2	proteasome activator complex	CC	1	1
GO:0008969	0.0948482	0.997646	1	2	phosphohistidine phosphatase activity	MF	1	1
GO:0009886	0.0948482	0.997646	1	2	post-embryonic animal morphogenesis	BP	1	1
GO:0009955	0.0948482	0.997646	1	2	adaxial/abaxial pattern specification	BP	1	1
GO:0010159	0.0948482	0.997646	1	2	specification of animal organ position	BP	1	1
GO:0010499	0.0948482	0.997646	1	2	proteasomal ubiquitin-independent protein catabolic process	BP	1	1
GO:0010544	0.0948482	0.997646	1	2	negative regulation of platelet activation	BP	1	1
GO:0010566	0.0948482	0.997646	1	2	regulation of ketone biosynthetic process	BP	1	1
GO:0010710	0.0948482	0.997646	1	2	regulation of collagen catabolic process	BP	1	1
GO:0010992	0.0948482	0.997646	1	2	ubiquitin homeostasis	BP	1	1
GO:0014744	0.0948482	0.997646	1	2	positive regulation of muscle adaptation	BP	1	1
GO:0014819	0.0948482	0.997646	1	2	regulation of skeletal muscle contraction	BP	1	1
GO:0015037	0.0948482	0.997646	1	2	peptide disulfide oxidoreductase activity	MF	1	1
GO:0016240	0.0948482	0.997646	1	2	autophagosome docking	BP	1	1
GO:0016426	0.0948482	0.997646	1	2	tRNA (adenine) methyltransferase activity	MF	1	1
GO:0016429	0.0948482	0.997646	1	2	tRNA (adenine-N1-)-methyltransferase activity	MF	1	1
GO:0016600	0.0948482	0.997646	1	2	flotillin complex	CC	1	1
GO:0016602	0.0948482	0.997646	1	2	CCAAT-binding factor complex	CC	1	1
GO:0016639	0.0948482	0.997646	1	2	oxidoreductase activity, acting on the CH-NH2 group of donors, NAD or NADP as acceptor	MF	1	1
GO:0016721	0.0948482	0.997646	1	2	oxidoreductase activity, acting on superoxide radicals as acceptor	MF	1	1
GO:0016941	0.0948482	0.997646	1	2	natriuretic peptide receptor activity	MF	1	1
GO:0018307	0.0948482	0.997646	1	2	enzyme active site formation	BP	1	1
GO:0019042	0.0948482	0.997646	1	2	viral latency	BP	1	1
GO:0019045	0.0948482	0.997646	1	2	latent virus replication	BP	1	1
GO:0019046	0.0948482	0.997646	1	2	release from viral latency	BP	1	1
GO:0019336	0.0948482	0.997646	1	2	phenol-containing compound catabolic process	BP	1	1
GO:0019614	0.0948482	0.997646	1	2	catechol-containing compound catabolic process	BP	1	1
GO:0019788	0.0948482	0.997646	1	2	NEDD8 transferase activity	MF	1	1
GO:0020016	0.0948482	0.997646	1	2	ciliary pocket	CC	1	1
GO:0020018	0.0948482	0.997646	1	2	ciliary pocket membrane	CC	1	1
GO:0022614	0.0948482	0.997646	1	2	membrane to membrane docking	BP	1	1
GO:0030539	0.0948482	0.997646	1	2	male genitalia development	BP	1	1
GO:0030540	0.0948482	0.997646	1	2	female genitalia development	BP	1	1
GO:0030906	0.0948482	0.997646	1	2	retromer, cargo-selective complex	CC	1	1
GO:0030953	0.0948482	0.997646	1	2	astral microtubule organization	BP	1	1
GO:0031017	0.0948482	0.997646	1	2	exocrine pancreas development	BP	1	1
GO:0031209	0.0948482	0.997646	1	2	SCAR complex	CC	1	1
GO:0031290	0.0948482	0.997646	1	2	retinal ganglion cell axon guidance	BP	1	1
GO:0031515	0.0948482	0.997646	1	2	tRNA (m1A) methyltransferase complex	CC	1	1
GO:0031987	0.0948482	0.997646	1	2	locomotion involved in locomotory behavior	BP	1	1
GO:0032226	0.0948482	0.997646	1	2	positive regulation of synaptic transmission, dopaminergic	BP	1	1
GO:0032352	0.0948482	0.997646	1	2	positive regulation of hormone metabolic process	BP	1	1
GO:0032693	0.0948482	0.997646	1	2	negative regulation of interleukin-10 production	BP	1	1
GO:0032926	0.0948482	0.997646	1	2	negative regulation of activin receptor signaling pathway	BP	1	1
GO:0032927	0.0948482	0.997646	1	2	positive regulation of activin receptor signaling pathway	BP	1	1
GO:0033079	0.0948482	0.997646	1	2	immature T cell proliferation	BP	1	1
GO:0033080	0.0948482	0.997646	1	2	immature T cell proliferation in thymus	BP	1	1
GO:0033081	0.0948482	0.997646	1	2	regulation of T cell differentiation in thymus	BP	1	1
GO:0033083	0.0948482	0.997646	1	2	regulation of immature T cell proliferation	BP	1	1
GO:0033084	0.0948482	0.997646	1	2	regulation of immature T cell proliferation in thymus	BP	1	1
GO:0033198	0.0948482	0.997646	1	2	response to ATP	BP	1	1
GO:0033353	0.0948482	0.997646	1	2	S-adenosylmethionine cycle	BP	1	1
GO:0033383	0.0948482	0.997646	1	2	geranyl diphosphate metabolic process	BP	1	1
GO:0033384	0.0948482	0.997646	1	2	geranyl diphosphate biosynthetic process	BP	1	1
GO:0033688	0.0948482	0.997646	1	2	regulation of osteoblast proliferation	BP	1	1
GO:0034116	0.0948482	0.997646	1	2	positive regulation of heterotypic cell-cell adhesion	BP	1	1
GO:0034596	0.0948482	0.997646	1	2	phosphatidylinositol phosphate 4-phosphatase activity	MF	1	1
GO:0035497	0.0948482	0.997646	1	2	cAMP response element binding	MF	1	1
GO:0035513	0.0948482	0.997646	1	2	oxidative RNA demethylation	BP	1	1
GO:0035515	0.0948482	0.997646	1	2	oxidative RNA demethylase activity	MF	1	1
GO:0035521	0.0948482	0.997646	1	2	monoubiquitinated histone deubiquitination	BP	1	1
GO:0035522	0.0948482	0.997646	1	2	monoubiquitinated histone H2A deubiquitination	BP	1	1
GO:0035553	0.0948482	0.997646	1	2	oxidative single-stranded RNA demethylation	BP	1	1
GO:0035561	0.0948482	0.997646	1	2	regulation of chromatin binding	BP	1	1
GO:0035612	0.0948482	0.997646	1	2	AP-2 adaptor complex binding	MF	1	1
GO:0035722	0.0948482	0.997646	1	2	interleukin-12-mediated signaling pathway	BP	1	1
GO:0035787	0.0948482	0.997646	1	2	cell migration involved in kidney development	BP	1	1
GO:0035788	0.0948482	0.997646	1	2	cell migration involved in metanephros development	BP	1	1
GO:0035789	0.0948482	0.997646	1	2	metanephric mesenchymal cell migration	BP	1	1
GO:0035928	0.0948482	0.997646	1	2	rRNA import into mitochondrion	BP	1	1
GO:0035947	0.0948482	0.997646	1	2	regulation of gluconeogenesis by regulation of transcription from RNA polymerase II promoter	BP	1	1
GO:0036143	0.0948482	0.997646	1	2	kringle domain binding	MF	1	1
GO:0036490	0.0948482	0.997646	1	2	regulation of translation in response to endoplasmic reticulum stress	BP	1	1
GO:0042171	0.0948482	0.997646	1	2	lysophosphatidic acid acyltransferase activity	MF	1	1
GO:0042420	0.0948482	0.997646	1	2	dopamine catabolic process	BP	1	1
GO:0042424	0.0948482	0.997646	1	2	catecholamine catabolic process	BP	1	1
GO:0042487	0.0948482	0.997646	1	2	regulation of odontogenesis of dentin-containing tooth	BP	1	1
GO:0042574	0.0948482	0.997646	1	2	retinal metabolic process	BP	1	1
GO:0042659	0.0948482	0.997646	1	2	regulation of cell fate specification	BP	1	1
GO:0043194	0.0948482	0.997646	1	2	axon initial segment	CC	1	1
GO:0043461	0.0948482	0.997646	1	2	proton-transporting ATP synthase complex assembly	BP	1	1
GO:0043654	0.0948482	0.997646	1	2	recognition of apoptotic cell	BP	1	1
GO:0043891	0.0948482	0.997646	1	2	glyceraldehyde-3-phosphate dehydrogenase (NAD(P)+) (phosphorylating) activity	MF	1	1
GO:0044331	0.0948482	0.997646	1	2	cell-cell adhesion mediated by cadherin	BP	1	1
GO:0044378	0.0948482	0.997646	1	2	non-sequence-specific DNA binding, bending	MF	1	1
GO:0044729	0.0948482	0.997646	1	2	hemi-methylated DNA-binding	MF	1	1
GO:0045041	0.0948482	0.997646	1	2	protein import into mitochondrial intermembrane space	BP	1	1
GO:0045066	0.0948482	0.997646	1	2	regulatory T cell differentiation	BP	1	1
GO:0045337	0.0948482	0.997646	1	2	farnesyl diphosphate biosynthetic process	BP	1	1
GO:0045348	0.0948482	0.997646	1	2	positive regulation of MHC class II biosynthetic process	BP	1	1
GO:0045589	0.0948482	0.997646	1	2	regulation of regulatory T cell differentiation	BP	1	1
GO:0045606	0.0948482	0.997646	1	2	positive regulation of epidermal cell differentiation	BP	1	1
GO:0045722	0.0948482	0.997646	1	2	positive regulation of gluconeogenesis	BP	1	1
GO:0045852	0.0948482	0.997646	1	2	pH elevation	BP	1	1
GO:0046439	0.0948482	0.997646	1	2	L-cysteine metabolic process	BP	1	1
GO:0046790	0.0948482	0.997646	1	2	virion binding	MF	1	1
GO:0046931	0.0948482	0.997646	1	2	pore complex assembly	BP	1	1
GO:0047710	0.0948482	0.997646	1	2	bis(5'-adenosyl)-triphosphatase activity	MF	1	1
GO:0048050	0.0948482	0.997646	1	2	post-embryonic eye morphogenesis	BP	1	1
GO:0048563	0.0948482	0.997646	1	2	post-embryonic animal organ morphogenesis	BP	1	1
GO:0048934	0.0948482	0.997646	1	2	peripheral nervous system neuron differentiation	BP	1	1
GO:0048935	0.0948482	0.997646	1	2	peripheral nervous system neuron development	BP	1	1
GO:0051010	0.0948482	0.997646	1	2	microtubule plus-end binding	MF	1	1
GO:0051127	0.0948482	0.997646	1	2	positive regulation of actin nucleation	BP	1	1
GO:0051388	0.0948482	0.997646	1	2	positive regulation of neurotrophin TRK receptor signaling pathway	BP	1	1
GO:0051454	0.0948482	0.997646	1	2	intracellular pH elevation	BP	1	1
GO:0051683	0.0948482	0.997646	1	2	establishment of Golgi localization	BP	1	1
GO:0051974	0.0948482	0.997646	1	2	negative regulation of telomerase activity	BP	1	1
GO:0052650	0.0948482	0.997646	1	2	NADP-retinol dehydrogenase activity	MF	1	1
GO:0052744	0.0948482	0.997646	1	2	phosphatidylinositol monophosphate phosphatase activity	MF	1	1
GO:0055131	0.0948482	0.997646	1	2	C3HC4-type RING finger domain binding	MF	1	1
GO:0060136	0.0948482	0.997646	1	2	embryonic process involved in female pregnancy	BP	1	1
GO:0060161	0.0948482	0.997646	1	2	positive regulation of dopamine receptor signaling pathway	BP	1	1
GO:0060264	0.0948482	0.997646	1	2	regulation of respiratory burst involved in inflammatory response	BP	1	1
GO:0060266	0.0948482	0.997646	1	2	negative regulation of respiratory burst involved in inflammatory response	BP	1	1
GO:0060268	0.0948482	0.997646	1	2	negative regulation of respiratory burst	BP	1	1
GO:0060290	0.0948482	0.997646	1	2	transdifferentiation	BP	1	1
GO:0060440	0.0948482	0.997646	1	2	trachea formation	BP	1	1
GO:0060677	0.0948482	0.997646	1	2	ureteric bud elongation	BP	1	1
GO:0060681	0.0948482	0.997646	1	2	branch elongation involved in ureteric bud branching	BP	1	1
GO:0061004	0.0948482	0.997646	1	2	pattern specification involved in kidney development	BP	1	1
GO:0061042	0.0948482	0.997646	1	2	vascular wound healing	BP	1	1
GO:0061043	0.0948482	0.997646	1	2	regulation of vascular wound healing	BP	1	1
GO:0061085	0.0948482	0.997646	1	2	regulation of histone H3-K27 methylation	BP	1	1
GO:0061101	0.0948482	0.997646	1	2	neuroendocrine cell differentiation	BP	1	1
GO:0061209	0.0948482	0.997646	1	2	cell proliferation involved in mesonephros development	BP	1	1
GO:0061217	0.0948482	0.997646	1	2	regulation of mesonephros development	BP	1	1
GO:0061218	0.0948482	0.997646	1	2	negative regulation of mesonephros development	BP	1	1
GO:0061227	0.0948482	0.997646	1	2	pattern specification involved in mesonephros development	BP	1	1
GO:0061312	0.0948482	0.997646	1	2	BMP signaling pathway involved in heart development	BP	1	1
GO:0061325	0.0948482	0.997646	1	2	cell proliferation involved in outflow tract morphogenesis	BP	1	1
GO:0061355	0.0948482	0.997646	1	2	Wnt protein secretion	BP	1	1
GO:0061356	0.0948482	0.997646	1	2	regulation of Wnt protein secretion	BP	1	1
GO:0061548	0.0948482	0.997646	1	2	ganglion development	BP	1	1
GO:0061549	0.0948482	0.997646	1	2	sympathetic ganglion development	BP	1	1
GO:0061614	0.0948482	0.997646	1	2	pri-miRNA transcription from RNA polymerase II promoter	BP	1	1
GO:0061626	0.0948482	0.997646	1	2	pharyngeal arch artery morphogenesis	BP	1	1
GO:0061738	0.0948482	0.997646	1	2	late endosomal microautophagy	BP	1	1
GO:0070166	0.0948482	0.997646	1	2	enamel mineralization	BP	1	1
GO:0070272	0.0948482	0.997646	1	2	proton-transporting ATP synthase complex biogenesis	BP	1	1
GO:0070375	0.0948482	0.997646	1	2	ERK5 cascade	BP	1	1
GO:0070537	0.0948482	0.997646	1	2	histone H2A K63-linked deubiquitination	BP	1	1
GO:0070577	0.0948482	0.997646	1	2	lysine-acetylated histone binding	MF	1	1
GO:0070601	0.0948482	0.997646	1	2	centromeric sister chromatid cohesion	BP	1	1
GO:0070700	0.0948482	0.997646	1	2	BMP receptor binding	MF	1	1
GO:0070815	0.0948482	0.997646	1	2	peptidyl-lysine 5-dioxygenase activity	MF	1	1
GO:0070828	0.0948482	0.997646	1	2	heterochromatin organization	BP	1	1
GO:0071318	0.0948482	0.997646	1	2	cellular response to ATP	BP	1	1
GO:0071349	0.0948482	0.997646	1	2	cellular response to interleukin-12	BP	1	1
GO:0071711	0.0948482	0.997646	1	2	basement membrane organization	BP	1	1
GO:0072048	0.0948482	0.997646	1	2	renal system pattern specification	BP	1	1
GO:0072050	0.0948482	0.997646	1	2	S-shaped body morphogenesis	BP	1	1
GO:0072098	0.0948482	0.997646	1	2	anterior/posterior pattern specification involved in kidney development	BP	1	1
GO:0072103	0.0948482	0.997646	1	2	glomerulus vasculature morphogenesis	BP	1	1
GO:0072104	0.0948482	0.997646	1	2	glomerular capillary formation	BP	1	1
GO:0072178	0.0948482	0.997646	1	2	nephric duct morphogenesis	BP	1	1
GO:0072179	0.0948482	0.997646	1	2	nephric duct formation	BP	1	1
GO:0072190	0.0948482	0.997646	1	2	ureter urothelium development	BP	1	1
GO:0072284	0.0948482	0.997646	1	2	metanephric S-shaped body morphogenesis	BP	1	1
GO:0072298	0.0948482	0.997646	1	2	regulation of metanephric glomerulus development	BP	1	1
GO:0072300	0.0948482	0.997646	1	2	positive regulation of metanephric glomerulus development	BP	1	1
GO:0072413	0.0948482	0.997646	1	2	signal transduction involved in mitotic cell cycle checkpoint	BP	1	1
GO:0072431	0.0948482	0.997646	1	2	signal transduction involved in mitotic G1 DNA damage checkpoint	BP	1	1
GO:0072520	0.0948482	0.997646	1	2	seminiferous tubule development	BP	1	1
GO:0072574	0.0948482	0.997646	1	2	hepatocyte proliferation	BP	1	1
GO:0072575	0.0948482	0.997646	1	2	epithelial cell proliferation involved in liver morphogenesis	BP	1	1
GO:0072576	0.0948482	0.997646	1	2	liver morphogenesis	BP	1	1
GO:0072716	0.0948482	0.997646	1	2	response to actinomycin D	BP	1	1
GO:0072717	0.0948482	0.997646	1	2	cellular response to actinomycin D	BP	1	1
GO:0086011	0.0948482	0.997646	1	2	membrane repolarization during action potential	BP	1	1
GO:0086064	0.0948482	0.997646	1	2	cell communication by electrical coupling involved in cardiac conduction	BP	1	1
GO:0090128	0.0948482	0.997646	1	2	regulation of synapse maturation	BP	1	1
GO:0090129	0.0948482	0.997646	1	2	positive regulation of synapse maturation	BP	1	1
GO:0090193	0.0948482	0.997646	1	2	positive regulation of glomerulus development	BP	1	1
GO:0090312	0.0948482	0.997646	1	2	positive regulation of protein deacetylation	BP	1	1
GO:0090325	0.0948482	0.997646	1	2	regulation of locomotion involved in locomotory behavior	BP	1	1
GO:0090335	0.0948482	0.997646	1	2	regulation of brown fat cell differentiation	BP	1	1
GO:0090399	0.0948482	0.997646	1	2	replicative senescence	BP	1	1
GO:0090400	0.0948482	0.997646	1	2	stress-induced premature senescence	BP	1	1
GO:0090403	0.0948482	0.997646	1	2	oxidative stress-induced premature senescence	BP	1	1
GO:0090427	0.0948482	0.997646	1	2	activation of meiosis	BP	1	1
GO:0090500	0.0948482	0.997646	1	2	endocardial cushion to mesenchymal transition	BP	1	1
GO:0097186	0.0948482	0.997646	1	2	amelogenesis	BP	1	1
GO:0097227	0.0948482	0.997646	1	2	sperm annulus	CC	1	1
GO:0097422	0.0948482	0.997646	1	2	tubular endosome	CC	1	1
GO:0097452	0.0948482	0.997646	1	2	GAIT complex	CC	1	1
GO:0098877	0.0948482	0.997646	1	2	neurotransmitter receptor transport to plasma membrane	BP	1	1
GO:0099073	0.0948482	0.997646	1	2	mitochondrion-derived vesicle	CC	1	1
GO:0106001	0.0948482	0.997646	1	2	intestinal hexose absorption	BP	1	1
GO:1900402	0.0948482	0.997646	1	2	regulation of carbohydrate metabolic process by regulation of transcription from RNA polymerase II promoter	BP	1	1
GO:1901029	0.0948482	0.997646	1	2	negative regulation of mitochondrial outer membrane permeabilization involved in apoptotic signaling pathway	BP	1	1
GO:1901963	0.0948482	0.997646	1	2	regulation of cell proliferation involved in outflow tract morphogenesis	BP	1	1
GO:1902400	0.0948482	0.997646	1	2	intracellular signal transduction involved in G1 DNA damage checkpoint	BP	1	1
GO:1902402	0.0948482	0.997646	1	2	signal transduction involved in mitotic DNA damage checkpoint	BP	1	1
GO:1902403	0.0948482	0.997646	1	2	signal transduction involved in mitotic DNA integrity checkpoint	BP	1	1
GO:1902893	0.0948482	0.997646	1	2	regulation of pri-miRNA transcription from RNA polymerase II promoter	BP	1	1
GO:1902895	0.0948482	0.997646	1	2	positive regulation of pri-miRNA transcription from RNA polymerase II promoter	BP	1	1
GO:1902896	0.0948482	0.997646	1	2	terminal web assembly	BP	1	1
GO:1902946	0.0948482	0.997646	1	2	protein localization to early endosome	BP	1	1
GO:1902965	0.0948482	0.997646	1	2	regulation of protein localization to early endosome	BP	1	1
GO:1902966	0.0948482	0.997646	1	2	positive regulation of protein localization to early endosome	BP	1	1
GO:1903044	0.0948482	0.997646	1	2	protein localization to membrane raft	BP	1	1
GO:1903179	0.0948482	0.997646	1	2	regulation of dopamine biosynthetic process	BP	1	1
GO:1903181	0.0948482	0.997646	1	2	positive regulation of dopamine biosynthetic process	BP	1	1
GO:1903405	0.0948482	0.997646	1	2	protein localization to nuclear body	BP	1	1
GO:1903651	0.0948482	0.997646	1	2	positive regulation of cytoplasmic transport	BP	1	1
GO:1903753	0.0948482	0.997646	1	2	negative regulation of p38MAPK cascade	BP	1	1
GO:1903763	0.0948482	0.997646	1	2	gap junction channel activity involved in cell communication by electrical coupling	MF	1	1
GO:1904262	0.0948482	0.997646	1	2	negative regulation of TORC1 signaling	BP	1	1
GO:1904867	0.0948482	0.997646	1	2	protein localization to Cajal body	BP	1	1
GO:1904869	0.0948482	0.997646	1	2	regulation of protein localization to Cajal body	BP	1	1
GO:1904871	0.0948482	0.997646	1	2	positive regulation of protein localization to Cajal body	BP	1	1
GO:1905666	0.0948482	0.997646	1	2	regulation of protein localization to endosome	BP	1	1
GO:1905668	0.0948482	0.997646	1	2	positive regulation of protein localization to endosome	BP	1	1
GO:1990168	0.0948482	0.997646	1	2	protein K33-linked deubiquitination	BP	1	1
GO:1990173	0.0948482	0.997646	1	2	protein localization to nucleoplasm	BP	1	1
GO:1990247	0.0948482	0.997646	1	2	N6-methyladenosine-containing RNA binding	MF	1	1
GO:1990254	0.0948482	0.997646	1	2	keratin filament binding	MF	1	1
GO:1990316	0.0948482	0.997646	1	2	ATG1/ULK1 kinase complex	CC	1	1
GO:1990416	0.0948482	0.997646	1	2	cellular response to brain-derived neurotrophic factor stimulus	BP	1	1
GO:1990418	0.0948482	0.997646	1	2	response to insulin-like growth factor stimulus	BP	1	1
GO:1990825	0.0948482	0.997646	1	2	sequence-specific mRNA binding	MF	1	1
GO:2000011	0.0948482	0.997646	1	2	regulation of adaxial/abaxial pattern formation	BP	1	1
GO:2000325	0.0948482	0.997646	1	2	regulation of ligand-dependent nuclear receptor transcription coactivator activity	BP	1	1
GO:2000345	0.0948482	0.997646	1	2	regulation of hepatocyte proliferation	BP	1	1
GO:2000369	0.0948482	0.997646	1	2	regulation of clathrin-dependent endocytosis	BP	1	1
GO:2000589	0.0948482	0.997646	1	2	regulation of metanephric mesenchymal cell migration	BP	1	1
GO:2000601	0.0948482	0.997646	1	2	positive regulation of Arp2/3 complex-mediated actin nucleation	BP	1	1
GO:2000643	0.0948482	0.997646	1	2	positive regulation of early endosome to late endosome transport	BP	1	1
GO:2000823	0.0948482	0.997646	1	2	regulation of androgen receptor activity	BP	1	1
GO:2000825	0.0948482	0.997646	1	2	positive regulation of androgen receptor activity	BP	1	1
GO:0031669	0.0951848	0.971363	4	36	cellular response to nutrient levels	BP	1	1
GO:0043130	0.0951848	0.971363	4	36	ubiquitin binding	MF	1	1
GO:0031175	0.0958296	0.951838	10	129	neuron projection development	BP	1	1
GO:0001158	0.096919	0.985997	2	11	enhancer sequence-specific DNA binding	MF	1	1
GO:0001772	0.096919	0.985997	2	11	immunological synapse	CC	1	1
GO:0006111	0.096919	0.985997	2	11	regulation of gluconeogenesis	BP	1	1
GO:0007613	0.096919	0.985997	2	11	memory	BP	1	1
GO:0010332	0.096919	0.985997	2	11	response to gamma radiation	BP	1	1
GO:0010833	0.096919	0.985997	2	11	telomere maintenance via telomere lengthening	BP	1	1
GO:0016638	0.096919	0.985997	2	11	oxidoreductase activity, acting on the CH-NH2 group of donors	MF	1	1
GO:0032728	0.096919	0.985997	2	11	positive regulation of interferon-beta production	BP	1	1
GO:0038066	0.096919	0.985997	2	11	p38MAPK cascade	BP	1	1
GO:0043666	0.096919	0.985997	2	11	regulation of phosphoprotein phosphatase activity	BP	1	1
GO:0045599	0.096919	0.985997	2	11	negative regulation of fat cell differentiation	BP	1	1
GO:0045740	0.096919	0.985997	2	11	positive regulation of DNA replication	BP	1	1
GO:0048709	0.096919	0.985997	2	11	oligodendrocyte differentiation	BP	1	1
GO:0048814	0.096919	0.985997	2	11	regulation of dendrite morphogenesis	BP	1	1
GO:0050685	0.096919	0.985997	2	11	positive regulation of mRNA processing	BP	1	1
GO:0070536	0.096919	0.985997	2	11	protein K63-linked deubiquitination	BP	1	1
GO:0071158	0.096919	0.985997	2	11	positive regulation of cell cycle arrest	BP	1	1
GO:0090003	0.096919	0.985997	2	11	regulation of establishment of protein localization to plasma membrane	BP	1	1
GO:1904888	0.096919	0.985997	2	11	cranial skeletal system development	BP	1	1
GO:0198738	0.0973832	0.958082	7	81	cell-cell signaling by wnt	BP	1	1
GO:1903706	0.0973832	0.958082	7	81	regulation of hemopoiesis	BP	1	1
GO:0014070	0.0976985	0.947311	12	163	response to organic cyclic compound	BP	1	1
GO:0046983	0.0978883	0.939515	19	285	protein dimerization activity	MF	1	1
GO:0001046	0.0982032	0.976739	3	23	core promoter sequence-specific DNA binding	MF	1	1
GO:0001510	0.0982032	0.976739	3	23	RNA methylation	BP	1	1
GO:0007034	0.0982032	0.976739	3	23	vacuolar transport	BP	1	1
GO:0030316	0.0982032	0.976739	3	23	osteoclast differentiation	BP	1	1
GO:0046660	0.0982032	0.976739	3	23	female sex differentiation	BP	1	1
GO:0009888	0.098384	0.93699	22	339	tissue development	BP	1	1
GO:0033036	0.0990726	0.928205	43	730	macromolecule localization	BP	1	1
GO:0016197	0.0998542	0.960128	6	66	endosomal transport	BP	1	1
GO:0008757	0.099966	0.964196	5	51	S-adenosylmethionine-dependent methyltransferase activity	MF	1	1
GO:0042981	0.100726	0.936729	20	304	regulation of apoptotic process	BP	1	1
GO:0051093	0.101082	0.945158	12	164	negative regulation of developmental process	BP	1	1
GO:0051241	0.102068	0.940494	15	216	negative regulation of multicellular organismal process	BP	1	1
GO:0002683	0.102311	0.955418	7	82	negative regulation of immune system process	BP	1	1
GO:0001076	0.102863	0.968157	4	37	transcription factor activity, RNA polymerase II transcription factor binding	MF	1	1
GO:0035966	0.102863	0.968157	4	37	response to topologically incorrect protein	BP	1	1
GO:0042393	0.102863	0.968157	4	37	histone binding	MF	1	1
GO:0098802	0.102863	0.968157	4	37	plasma membrane receptor complex	CC	1	1
GO:0015630	0.103229	0.934947	20	305	microtubule cytoskeleton	CC	1	1
GO:0016747	0.10547	0.957244	6	67	transferase activity, transferring acyl groups other than amino-acyl groups	MF	1	1
GO:0004519	0.106463	0.961108	5	52	endonuclease activity	MF	1	1
GO:0043229	0.106541	0.916396	185	3605	intracellular organelle	CC	1	1
GO:0044421	0.107475	0.91857	58	1024	extracellular region part	CC	1	1
GO:0051248	0.10796	0.933306	18	271	negative regulation of protein metabolic process	BP	1	1
GO:0030175	0.108393	0.973122	3	24	filopodium	CC	1	1
GO:0043500	0.108393	0.973122	3	24	muscle adaptation	BP	1	1
GO:0046824	0.108393	0.973122	3	24	positive regulation of nucleocytoplasmic transport	BP	1	1
GO:0043226	0.108445	0.915727	196	3840	organelle	CC	1	1
GO:0009127	0.110815	0.964734	4	38	purine nucleoside monophosphate biosynthetic process	BP	1	1
GO:0009168	0.110815	0.964734	4	38	purine ribonucleoside monophosphate biosynthetic process	BP	1	1
GO:0040029	0.110815	0.964734	4	38	regulation of gene expression, epigenetic	BP	1	1
GO:0043067	0.110975	0.929392	20	308	regulation of programmed cell death	BP	1	1
GO:0033673	0.111248	0.954228	6	68	negative regulation of kinase activity	BP	1	1
GO:0045296	0.111248	0.954228	6	68	cadherin binding	MF	1	1
GO:0098609	0.111476	0.942269	10	133	cell-cell adhesion	BP	1	1
GO:0016337	0.111896	0.946998	8	100	single organismal cell-cell adhesion	BP	1	1
GO:0005765	0.112567	0.949761	7	84	lysosomal membrane	CC	1	1
GO:0098852	0.112567	0.949761	7	84	lytic vacuole membrane	CC	1	1
GO:0001843	0.112701	0.98199	2	12	neural tube closure	BP	1	1
GO:0002762	0.112701	0.98199	2	12	negative regulation of myeloid leukocyte differentiation	BP	1	1
GO:0008175	0.112701	0.98199	2	12	tRNA methyltransferase activity	MF	1	1
GO:0009713	0.112701	0.98199	2	12	catechol-containing compound biosynthetic process	BP	1	1
GO:0010596	0.112701	0.98199	2	12	negative regulation of endothelial cell migration	BP	1	1
GO:0014020	0.112701	0.98199	2	12	primary neural tube formation	BP	1	1
GO:0030488	0.112701	0.98199	2	12	tRNA methylation	BP	1	1
GO:0032008	0.112701	0.98199	2	12	positive regulation of TOR signaling	BP	1	1
GO:0033119	0.112701	0.98199	2	12	negative regulation of RNA splicing	BP	1	1
GO:0035326	0.112701	0.98199	2	12	enhancer binding	MF	1	1
GO:0042417	0.112701	0.98199	2	12	dopamine metabolic process	BP	1	1
GO:0042423	0.112701	0.98199	2	12	catecholamine biosynthetic process	BP	1	1
GO:0050807	0.112701	0.98199	2	12	regulation of synapse organization	BP	1	1
GO:0055006	0.112701	0.98199	2	12	cardiac cell development	BP	1	1
GO:0055013	0.112701	0.98199	2	12	cardiac muscle cell development	BP	1	1
GO:0060425	0.112701	0.98199	2	12	lung morphogenesis	BP	1	1
GO:0060606	0.112701	0.98199	2	12	tube closure	BP	1	1
GO:0060968	0.112701	0.98199	2	12	regulation of gene silencing	BP	1	1
GO:0070228	0.112701	0.98199	2	12	regulation of lymphocyte apoptotic process	BP	1	1
GO:0071675	0.112701	0.98199	2	12	regulation of mononuclear cell migration	BP	1	1
GO:0072659	0.113163	0.957855	5	53	protein localization to plasma membrane	BP	1	1
GO:0003674	0.114695	0.914651	222	4405	molecular_function	MF	1	1
GO:0002521	0.116719	0.94417	8	101	leukocyte differentiation	BP	1	1
GO:0010608	0.116719	0.94417	8	101	posttranscriptional regulation of gene expression	BP	1	1
GO:0015992	0.117892	0.946766	7	85	proton transport	BP	1	1
GO:0001936	0.118972	0.969188	3	25	regulation of endothelial cell proliferation	BP	1	1
GO:0008584	0.118972	0.969188	3	25	male gonad development	BP	1	1
GO:0034754	0.118972	0.969188	3	25	cellular hormone metabolic process	BP	1	1
GO:0046328	0.118972	0.969188	3	25	regulation of JNK cascade	BP	1	1
GO:0046546	0.118972	0.969188	3	25	development of primary male sexual characteristics	BP	1	1
GO:0048588	0.118972	0.969188	3	25	developmental cell growth	BP	1	1
GO:0051149	0.118972	0.969188	3	25	positive regulation of muscle cell differentiation	BP	1	1
GO:2000027	0.118972	0.969188	3	25	regulation of organ morphogenesis	BP	1	1
GO:2001243	0.118972	0.969188	3	25	negative regulation of intrinsic apoptotic signaling pathway	BP	1	1
GO:0032182	0.119033	0.961092	4	39	ubiquitin-like protein binding	MF	1	1
GO:0034703	0.119033	0.961092	4	39	cation channel complex	CC	1	1
GO:0061077	0.119033	0.961092	4	39	chaperone-mediated protein folding	BP	1	1
GO:0090092	0.119033	0.961092	4	39	regulation of transmembrane receptor protein serine/threonine kinase signaling pathway	BP	1	1
GO:0042470	0.120061	0.954435	5	54	melanosome	CC	1	1
GO:0048770	0.120061	0.954435	5	54	pigment granule	CC	1	1
GO:1903047	0.121421	0.930202	13	187	mitotic cell cycle process	BP	1	1
GO:0006915	0.121519	0.91732	26	422	apoptotic process	BP	1	1
GO:0006644	0.121652	0.941246	8	102	phospholipid metabolic process	BP	1	1
GO:0034248	0.121652	0.941246	8	102	regulation of cellular amide metabolic process	BP	1	1
GO:0031968	0.123275	0.947795	6	70	organelle outer membrane	CC	1	1
GO:0006818	0.123346	0.943658	7	86	hydrogen transport	BP	1	1
GO:0034504	0.123346	0.943658	7	86	protein localization to nucleus	BP	1	1
GO:1903827	0.123524	0.937211	9	119	regulation of cellular protein localization	BP	1	1
GO:0005774	0.126695	0.938225	8	103	vacuolar membrane	CC	1	1
GO:0032844	0.126695	0.938225	8	103	regulation of homeostatic process	BP	1	1
GO:0034660	0.126709	0.928402	12	171	ncRNA metabolic process	BP	1	1
GO:0030695	0.127152	0.950848	5	55	GTPase regulator activity	MF	1	1
GO:0016469	0.127507	0.95723	4	40	proton-transporting two-sector ATPase complex	CC	1	1
GO:0030100	0.127507	0.95723	4	40	regulation of endocytosis	BP	1	1
GO:0042063	0.127507	0.95723	4	40	gliogenesis	BP	1	1
GO:0043542	0.127507	0.95723	4	40	endothelial cell migration	BP	1	1
GO:0060070	0.127507	0.95723	4	40	canonical Wnt signaling pathway	BP	1	1
GO:0006897	0.12849	0.931513	10	137	endocytosis	BP	1	1
GO:0045860	0.128927	0.940437	7	87	positive regulation of protein kinase activity	BP	1	1
GO:0050767	0.128927	0.940437	7	87	regulation of neurogenesis	BP	1	1
GO:0001841	0.129085	0.977413	2	13	neural tube formation	BP	1	1
GO:0005246	0.129085	0.977413	2	13	calcium channel regulator activity	MF	1	1
GO:0006555	0.129085	0.977413	2	13	methionine metabolic process	BP	1	1
GO:0010771	0.129085	0.977413	2	13	negative regulation of cell morphogenesis involved in differentiation	BP	1	1
GO:0030326	0.129085	0.977413	2	13	embryonic limb morphogenesis	BP	1	1
GO:0030330	0.129085	0.977413	2	13	DNA damage response, signal transduction by p53 class mediator	BP	1	1
GO:0032648	0.129085	0.977413	2	13	regulation of interferon-beta production	BP	1	1
GO:0032722	0.129085	0.977413	2	13	positive regulation of chemokine production	BP	1	1
GO:0035113	0.129085	0.977413	2	13	embryonic appendage morphogenesis	BP	1	1
GO:0036002	0.129085	0.977413	2	13	pre-mRNA binding	MF	1	1
GO:0050803	0.129085	0.977413	2	13	regulation of synapse structure or activity	BP	1	1
GO:0050879	0.129085	0.977413	2	13	multicellular organismal movement	BP	1	1
GO:0050881	0.129085	0.977413	2	13	musculoskeletal movement	BP	1	1
GO:0055090	0.129085	0.977413	2	13	acylglycerol homeostasis	BP	1	1
GO:0070227	0.129085	0.977413	2	13	lymphocyte apoptotic process	BP	1	1
GO:0070328	0.129085	0.977413	2	13	triglyceride homeostasis	BP	1	1
GO:0090101	0.129085	0.977413	2	13	negative regulation of transmembrane receptor protein serine/threonine kinase signaling pathway	BP	1	1
GO:0097061	0.129085	0.977413	2	13	dendritic spine organization	BP	1	1
GO:1901992	0.129085	0.977413	2	13	positive regulation of mitotic cell cycle phase transition	BP	1	1
GO:0019867	0.12952	0.944375	6	71	outer membrane	CC	1	1
GO:0045664	0.12952	0.944375	6	71	regulation of neuron differentiation	BP	1	1
GO:0004843	0.129916	0.964933	3	26	thiol-dependent ubiquitin-specific protease activity	MF	1	1
GO:0007611	0.129916	0.964933	3	26	learning or memory	BP	1	1
GO:0018107	0.129916	0.964933	3	26	peptidyl-threonine phosphorylation	BP	1	1
GO:0022406	0.129916	0.964933	3	26	membrane docking	BP	1	1
GO:0042278	0.129916	0.964933	3	26	purine nucleoside metabolic process	BP	1	1
GO:0044325	0.129916	0.964933	3	26	ion channel binding	MF	1	1
GO:0046907	0.130329	0.911249	25	407	intracellular transport	BP	1	1
GO:0030030	0.131547	0.918799	16	243	cell projection organization	BP	1	1
GO:0032269	0.131653	0.917472	17	261	negative regulation of cellular protein metabolic process	BP	1	1
GO:0044437	0.131845	0.935106	8	104	vacuolar part	CC	1	1
GO:0009894	0.132089	0.926857	11	155	regulation of catabolic process	BP	1	1
GO:0051240	0.134078	0.913474	19	298	positive regulation of multicellular organismal process	BP	1	1
GO:0001654	0.13443	0.947091	5	56	eye development	BP	1	1
GO:0005516	0.13443	0.947091	5	56	calmodulin binding	MF	1	1
GO:0071902	0.13443	0.947091	5	56	positive regulation of protein serine/threonine kinase activity	BP	1	1
GO:0040012	0.134647	0.92306	12	173	regulation of locomotion	BP	1	1
GO:0006402	0.136226	0.953144	4	41	mRNA catabolic process	BP	1	1
GO:0008277	0.136226	0.953144	4	41	regulation of G-protein coupled receptor protein signaling pathway	BP	1	1
GO:0042445	0.136226	0.953144	4	41	hormone metabolic process	BP	1	1
GO:0098858	0.136226	0.953144	4	41	actin-based cell projection	CC	1	1
GO:0016740	0.137074	0.899774	37	636	transferase activity	MF	1	1
GO:0060284	0.137869	0.928208	9	122	regulation of cell development	BP	1	1
GO:0009653	0.137982	0.903414	28	466	anatomical structure morphogenesis	BP	1	1
GO:0000164	0.138856	0.993167	1	3	protein phosphatase type 1 complex	CC	1	1
GO:0000439	0.138856	0.993167	1	3	core TFIIH complex	CC	1	1
GO:0000492	0.138856	0.993167	1	3	box C/D snoRNP assembly	BP	1	1
GO:0000733	0.138856	0.993167	1	3	DNA strand renaturation	BP	1	1
GO:0001609	0.138856	0.993167	1	3	G-protein coupled adenosine receptor activity	MF	1	1
GO:0001710	0.138856	0.993167	1	3	mesodermal cell fate commitment	BP	1	1
GO:0001711	0.138856	0.993167	1	3	endodermal cell fate commitment	BP	1	1
GO:0002043	0.138856	0.993167	1	3	blood vessel endothelial cell proliferation involved in sprouting angiogenesis	BP	1	1
GO:0002138	0.138856	0.993167	1	3	retinoic acid biosynthetic process	BP	1	1
GO:0002199	0.138856	0.993167	1	3	zona pellucida receptor complex	CC	1	1
GO:0002544	0.138856	0.993167	1	3	chronic inflammatory response	BP	1	1
GO:0002676	0.138856	0.993167	1	3	regulation of chronic inflammatory response	BP	1	1
GO:0002678	0.138856	0.993167	1	3	positive regulation of chronic inflammatory response	BP	1	1
GO:0002692	0.138856	0.993167	1	3	negative regulation of cellular extravasation	BP	1	1
GO:0003128	0.138856	0.993167	1	3	heart field specification	BP	1	1
GO:0003139	0.138856	0.993167	1	3	secondary heart field specification	BP	1	1
GO:0003148	0.138856	0.993167	1	3	outflow tract septum morphogenesis	BP	1	1
GO:0003149	0.138856	0.993167	1	3	membranous septum morphogenesis	BP	1	1
GO:0003299	0.138856	0.993167	1	3	muscle hypertrophy in response to stress	BP	1	1
GO:0003337	0.138856	0.993167	1	3	mesenchymal to epithelial transition involved in metanephros morphogenesis	BP	1	1
GO:0003376	0.138856	0.993167	1	3	sphingosine-1-phosphate signaling pathway	BP	1	1
GO:0003857	0.138856	0.993167	1	3	3-hydroxyacyl-CoA dehydrogenase activity	MF	1	1
GO:0003873	0.138856	0.993167	1	3	6-phosphofructo-2-kinase activity	MF	1	1
GO:0004311	0.138856	0.993167	1	3	farnesyltranstransferase activity	MF	1	1
GO:0004690	0.138856	0.993167	1	3	cyclic nucleotide-dependent protein kinase activity	MF	1	1
GO:0004719	0.138856	0.993167	1	3	protein-L-isoaspartate (D-aspartate) O-methyltransferase activity	MF	1	1
GO:0004735	0.138856	0.993167	1	3	pyrroline-5-carboxylate reductase activity	MF	1	1
GO:0005513	0.138856	0.993167	1	3	detection of calcium ion	BP	1	1
GO:0005720	0.138856	0.993167	1	3	nuclear heterochromatin	CC	1	1
GO:0006189	0.138856	0.993167	1	3	'de novo' IMP biosynthetic process	BP	1	1
GO:0006265	0.138856	0.993167	1	3	DNA topological change	BP	1	1
GO:0006538	0.138856	0.993167	1	3	glutamate catabolic process	BP	1	1
GO:0006556	0.138856	0.993167	1	3	S-adenosylmethionine biosynthetic process	BP	1	1
GO:0006622	0.138856	0.993167	1	3	protein targeting to lysosome	BP	1	1
GO:0006910	0.138856	0.993167	1	3	phagocytosis, recognition	BP	1	1
GO:0006978	0.138856	0.993167	1	3	DNA damage response, signal transduction by p53 class mediator resulting in transcription of p21 class mediator	BP	1	1
GO:0006983	0.138856	0.993167	1	3	ER overload response	BP	1	1
GO:0007638	0.138856	0.993167	1	3	mechanosensory behavior	BP	1	1
GO:0008131	0.138856	0.993167	1	3	primary amine oxidase activity	MF	1	1
GO:0008172	0.138856	0.993167	1	3	S-methyltransferase activity	MF	1	1
GO:0010002	0.138856	0.993167	1	3	cardioblast differentiation	BP	1	1
GO:0010511	0.138856	0.993167	1	3	regulation of phosphatidylinositol biosynthetic process	BP	1	1
GO:0010644	0.138856	0.993167	1	3	cell communication by electrical coupling	BP	1	1
GO:0010988	0.138856	0.993167	1	3	regulation of low-density lipoprotein particle clearance	BP	1	1
GO:0010993	0.138856	0.993167	1	3	regulation of ubiquitin homeostasis	BP	1	1
GO:0010994	0.138856	0.993167	1	3	free ubiquitin chain polymerization	BP	1	1
GO:0014883	0.138856	0.993167	1	3	transition between fast and slow fiber	BP	1	1
GO:0014887	0.138856	0.993167	1	3	cardiac muscle adaptation	BP	1	1
GO:0014898	0.138856	0.993167	1	3	cardiac muscle hypertrophy in response to stress	BP	1	1
GO:0015693	0.138856	0.993167	1	3	magnesium ion transport	BP	1	1
GO:0016018	0.138856	0.993167	1	3	cyclosporin A binding	MF	1	1
GO:0016102	0.138856	0.993167	1	3	diterpenoid biosynthetic process	BP	1	1
GO:0016149	0.138856	0.993167	1	3	translation release factor activity, codon specific	MF	1	1
GO:0017089	0.138856	0.993167	1	3	glycolipid transporter activity	MF	1	1
GO:0017101	0.138856	0.993167	1	3	aminoacyl-tRNA synthetase multienzyme complex	CC	1	1
GO:0019215	0.138856	0.993167	1	3	intermediate filament binding	MF	1	1
GO:0019388	0.138856	0.993167	1	3	galactose catabolic process	BP	1	1
GO:0019957	0.138856	0.993167	1	3	C-C chemokine binding	MF	1	1
GO:0019960	0.138856	0.993167	1	3	C-X3-C chemokine binding	MF	1	1
GO:0021854	0.138856	0.993167	1	3	hypothalamus development	BP	1	1
GO:0023026	0.138856	0.993167	1	3	MHC class II protein complex binding	MF	1	1
GO:0030513	0.138856	0.993167	1	3	positive regulation of BMP signaling pathway	BP	1	1
GO:0030877	0.138856	0.993167	1	3	beta-catenin destruction complex	CC	1	1
GO:0030897	0.138856	0.993167	1	3	HOPS complex	CC	1	1
GO:0030903	0.138856	0.993167	1	3	notochord development	BP	1	1
GO:0031053	0.138856	0.993167	1	3	primary miRNA processing	BP	1	1
GO:0031105	0.138856	0.993167	1	3	septin complex	CC	1	1
GO:0031442	0.138856	0.993167	1	3	positive regulation of mRNA 3'-end processing	BP	1	1
GO:0031571	0.138856	0.993167	1	3	mitotic G1 DNA damage checkpoint	BP	1	1
GO:0032055	0.138856	0.993167	1	3	negative regulation of translation in response to stress	BP	1	1
GO:0032156	0.138856	0.993167	1	3	septin cytoskeleton	CC	1	1
GO:0032211	0.138856	0.993167	1	3	negative regulation of telomere maintenance via telomerase	BP	1	1
GO:0032350	0.138856	0.993167	1	3	regulation of hormone metabolic process	BP	1	1
GO:0032377	0.138856	0.993167	1	3	regulation of intracellular lipid transport	BP	1	1
GO:0032380	0.138856	0.993167	1	3	regulation of intracellular sterol transport	BP	1	1
GO:0032383	0.138856	0.993167	1	3	regulation of intracellular cholesterol transport	BP	1	1
GO:0032530	0.138856	0.993167	1	3	regulation of microvillus organization	BP	1	1
GO:0032532	0.138856	0.993167	1	3	regulation of microvillus length	BP	1	1
GO:0033240	0.138856	0.993167	1	3	positive regulation of cellular amine metabolic process	BP	1	1
GO:0033612	0.138856	0.993167	1	3	receptor serine/threonine kinase binding	MF	1	1
GO:0034139	0.138856	0.993167	1	3	regulation of toll-like receptor 3 signaling pathway	BP	1	1
GO:0034141	0.138856	0.993167	1	3	positive regulation of toll-like receptor 3 signaling pathway	BP	1	1
GO:0034349	0.138856	0.993167	1	3	glial cell apoptotic process	BP	1	1
GO:0034390	0.138856	0.993167	1	3	smooth muscle cell apoptotic process	BP	1	1
GO:0034391	0.138856	0.993167	1	3	regulation of smooth muscle cell apoptotic process	BP	1	1
GO:0034393	0.138856	0.993167	1	3	positive regulation of smooth muscle cell apoptotic process	BP	1	1
GO:0034450	0.138856	0.993167	1	3	ubiquitin-ubiquitin ligase activity	MF	1	1
GO:0034453	0.138856	0.993167	1	3	microtubule anchoring	BP	1	1
GO:0034593	0.138856	0.993167	1	3	phosphatidylinositol bisphosphate phosphatase activity	MF	1	1
GO:0035014	0.138856	0.993167	1	3	phosphatidylinositol 3-kinase regulator activity	MF	1	1
GO:0035356	0.138856	0.993167	1	3	cellular triglyceride homeostasis	BP	1	1
GO:0035360	0.138856	0.993167	1	3	positive regulation of peroxisome proliferator activated receptor signaling pathway	BP	1	1
GO:0035523	0.138856	0.993167	1	3	protein K29-linked deubiquitination	BP	1	1
GO:0035927	0.138856	0.993167	1	3	RNA import into mitochondrion	BP	1	1
GO:0036091	0.138856	0.993167	1	3	positive regulation of transcription from RNA polymerase II promoter in response to oxidative stress	BP	1	1
GO:0036295	0.138856	0.993167	1	3	cellular response to increased oxygen levels	BP	1	1
GO:0036296	0.138856	0.993167	1	3	response to increased oxygen levels	BP	1	1
GO:0040023	0.138856	0.993167	1	3	establishment of nucleus localization	BP	1	1
GO:0042415	0.138856	0.993167	1	3	norepinephrine metabolic process	BP	1	1
GO:0042421	0.138856	0.993167	1	3	norepinephrine biosynthetic process	BP	1	1
GO:0043508	0.138856	0.993167	1	3	negative regulation of JUN kinase activity	BP	1	1
GO:0043619	0.138856	0.993167	1	3	regulation of transcription from RNA polymerase II promoter in response to oxidative stress	BP	1	1
GO:0043928	0.138856	0.993167	1	3	exonucleolytic nuclear-transcribed mRNA catabolic process involved in deadenylation-dependent decay	BP	1	1
GO:0044387	0.138856	0.993167	1	3	negative regulation of protein kinase activity by regulation of protein phosphorylation	BP	1	1
GO:0044783	0.138856	0.993167	1	3	G1 DNA damage checkpoint	BP	1	1
GO:0044819	0.138856	0.993167	1	3	mitotic G1/S transition checkpoint	BP	1	1
GO:0045338	0.138856	0.993167	1	3	farnesyl diphosphate metabolic process	BP	1	1
GO:0045654	0.138856	0.993167	1	3	positive regulation of megakaryocyte differentiation	BP	1	1
GO:0045656	0.138856	0.993167	1	3	negative regulation of monocyte differentiation	BP	1	1
GO:0045714	0.138856	0.993167	1	3	regulation of low-density lipoprotein particle receptor biosynthetic process	BP	1	1
GO:0045836	0.138856	0.993167	1	3	positive regulation of meiotic nuclear division	BP	1	1
GO:0045915	0.138856	0.993167	1	3	positive regulation of catecholamine metabolic process	BP	1	1
GO:0045964	0.138856	0.993167	1	3	positive regulation of dopamine metabolic process	BP	1	1
GO:0046498	0.138856	0.993167	1	3	S-adenosylhomocysteine metabolic process	BP	1	1
GO:0046836	0.138856	0.993167	1	3	glycolipid transport	BP	1	1
GO:0046875	0.138856	0.993167	1	3	ephrin receptor binding	MF	1	1
GO:0046935	0.138856	0.993167	1	3	1-phosphatidylinositol-3-kinase regulator activity	MF	1	1
GO:0047696	0.138856	0.993167	1	3	beta-adrenergic receptor kinase activity	MF	1	1
GO:0048280	0.138856	0.993167	1	3	vesicle fusion with Golgi apparatus	BP	1	1
GO:0048485	0.138856	0.993167	1	3	sympathetic nervous system development	BP	1	1
GO:0048569	0.138856	0.993167	1	3	post-embryonic animal organ development	BP	1	1
GO:0048739	0.138856	0.993167	1	3	cardiac muscle fiber development	BP	1	1
GO:0048806	0.138856	0.993167	1	3	genitalia development	BP	1	1
GO:0050220	0.138856	0.993167	1	3	prostaglandin-E synthase activity	MF	1	1
GO:0050919	0.138856	0.993167	1	3	negative chemotaxis	BP	1	1
GO:0051029	0.138856	0.993167	1	3	rRNA transport	BP	1	1
GO:0051030	0.138856	0.993167	1	3	snRNA transport	BP	1	1
GO:0051150	0.138856	0.993167	1	3	regulation of smooth muscle cell differentiation	BP	1	1
GO:0051386	0.138856	0.993167	1	3	regulation of neurotrophin TRK receptor signaling pathway	BP	1	1
GO:0051533	0.138856	0.993167	1	3	positive regulation of NFAT protein import into nucleus	BP	1	1
GO:0051645	0.138856	0.993167	1	3	Golgi localization	BP	1	1
GO:0055015	0.138856	0.993167	1	3	ventricular cardiac muscle cell development	BP	1	1
GO:0055093	0.138856	0.993167	1	3	response to hyperoxia	BP	1	1
GO:0060020	0.138856	0.993167	1	3	Bergmann glial cell differentiation	BP	1	1
GO:0060074	0.138856	0.993167	1	3	synapse maturation	BP	1	1
GO:0060149	0.138856	0.993167	1	3	negative regulation of posttranscriptional gene silencing	BP	1	1
GO:0060159	0.138856	0.993167	1	3	regulation of dopamine receptor signaling pathway	BP	1	1
GO:0060263	0.138856	0.993167	1	3	regulation of respiratory burst	BP	1	1
GO:0060338	0.138856	0.993167	1	3	regulation of type I interferon-mediated signaling pathway	BP	1	1
GO:0060340	0.138856	0.993167	1	3	positive regulation of type I interferon-mediated signaling pathway	BP	1	1
GO:0060355	0.138856	0.993167	1	3	positive regulation of cell adhesion molecule production	BP	1	1
GO:0060363	0.138856	0.993167	1	3	cranial suture morphogenesis	BP	1	1
GO:0060431	0.138856	0.993167	1	3	primary lung bud formation	BP	1	1
GO:0060433	0.138856	0.993167	1	3	bronchus development	BP	1	1
GO:0060439	0.138856	0.993167	1	3	trachea morphogenesis	BP	1	1
GO:0060502	0.138856	0.993167	1	3	epithelial cell proliferation involved in lung morphogenesis	BP	1	1
GO:0060831	0.138856	0.993167	1	3	smoothened signaling pathway involved in dorsal/ventral neural tube patterning	BP	1	1
GO:0060965	0.138856	0.993167	1	3	negative regulation of gene silencing by miRNA	BP	1	1
GO:0060967	0.138856	0.993167	1	3	negative regulation of gene silencing by RNA	BP	1	1
GO:0060972	0.138856	0.993167	1	3	left/right pattern formation	BP	1	1
GO:0061047	0.138856	0.993167	1	3	positive regulation of branching involved in lung morphogenesis	BP	1	1
GO:0061133	0.138856	0.993167	1	3	endopeptidase activator activity	MF	1	1
GO:0061318	0.138856	0.993167	1	3	renal filtration cell differentiation	BP	1	1
GO:0061438	0.138856	0.993167	1	3	renal system vasculature morphogenesis	BP	1	1
GO:0061439	0.138856	0.993167	1	3	kidney vasculature morphogenesis	BP	1	1
GO:0061575	0.138856	0.993167	1	3	cyclin-dependent protein serine/threonine kinase activator activity	MF	1	1
GO:0061684	0.138856	0.993167	1	3	chaperone-mediated autophagy	BP	1	1
GO:0070525	0.138856	0.993167	1	3	tRNA threonylcarbamoyladenosine metabolic process	BP	1	1
GO:0070671	0.138856	0.993167	1	3	response to interleukin-12	BP	1	1
GO:0070696	0.138856	0.993167	1	3	transmembrane receptor protein serine/threonine kinase binding	MF	1	1
GO:0070876	0.138856	0.993167	1	3	SOSS complex	CC	1	1
GO:0070989	0.138856	0.993167	1	3	oxidative demethylation	BP	1	1
GO:0071438	0.138856	0.993167	1	3	invadopodium membrane	CC	1	1
GO:0071455	0.138856	0.993167	1	3	cellular response to hyperoxia	BP	1	1
GO:0071481	0.138856	0.993167	1	3	cellular response to X-ray	BP	1	1
GO:0072010	0.138856	0.993167	1	3	glomerular epithelium development	BP	1	1
GO:0072015	0.138856	0.993167	1	3	glomerular visceral epithelial cell development	BP	1	1
GO:0072044	0.138856	0.993167	1	3	collecting duct development	BP	1	1
GO:0072077	0.138856	0.993167	1	3	renal vesicle morphogenesis	BP	1	1
GO:0072102	0.138856	0.993167	1	3	glomerulus morphogenesis	BP	1	1
GO:0072112	0.138856	0.993167	1	3	glomerular visceral epithelial cell differentiation	BP	1	1
GO:0072161	0.138856	0.993167	1	3	mesenchymal cell differentiation involved in kidney development	BP	1	1
GO:0072176	0.138856	0.993167	1	3	nephric duct development	BP	1	1
GO:0072189	0.138856	0.993167	1	3	ureter development	BP	1	1
GO:0072201	0.138856	0.993167	1	3	negative regulation of mesenchymal cell proliferation	BP	1	1
GO:0072205	0.138856	0.993167	1	3	metanephric collecting duct development	BP	1	1
GO:0072217	0.138856	0.993167	1	3	negative regulation of metanephros development	BP	1	1
GO:0072283	0.138856	0.993167	1	3	metanephric renal vesicle morphogenesis	BP	1	1
GO:0072310	0.138856	0.993167	1	3	glomerular epithelial cell development	BP	1	1
GO:0072311	0.138856	0.993167	1	3	glomerular epithelial cell differentiation	BP	1	1
GO:0072318	0.138856	0.993167	1	3	clathrin coat disassembly	BP	1	1
GO:0072319	0.138856	0.993167	1	3	vesicle uncoating	BP	1	1
GO:0097094	0.138856	0.993167	1	3	craniofacial suture morphogenesis	BP	1	1
GO:0097150	0.138856	0.993167	1	3	neuronal stem cell population maintenance	BP	1	1
GO:0097157	0.138856	0.993167	1	3	pre-mRNA intronic binding	MF	1	1
GO:0097361	0.138856	0.993167	1	3	CIA complex	CC	1	1
GO:0097709	0.138856	0.993167	1	3	connective tissue replacement	BP	1	1
GO:0098505	0.138856	0.993167	1	3	G-rich strand telomeric DNA binding	MF	1	1
GO:0099637	0.138856	0.993167	1	3	neurotransmitter receptor transport	BP	1	1
GO:1900103	0.138856	0.993167	1	3	positive regulation of endoplasmic reticulum unfolded protein response	BP	1	1
GO:1901028	0.138856	0.993167	1	3	regulation of mitochondrial outer membrane permeabilization involved in apoptotic signaling pathway	BP	1	1
GO:1901213	0.138856	0.993167	1	3	regulation of transcription from RNA polymerase II promoter involved in heart development	BP	1	1
GO:1901620	0.138856	0.993167	1	3	regulation of smoothened signaling pathway involved in dorsal/ventral neural tube patterning	BP	1	1
GO:1901621	0.138856	0.993167	1	3	negative regulation of smoothened signaling pathway involved in dorsal/ventral neural tube patterning	BP	1	1
GO:1901723	0.138856	0.993167	1	3	negative regulation of cell proliferation involved in kidney development	BP	1	1
GO:1902074	0.138856	0.993167	1	3	response to salt	BP	1	1
GO:1902075	0.138856	0.993167	1	3	cellular response to salt	BP	1	1
GO:1902950	0.138856	0.993167	1	3	regulation of dendritic spine maintenance	BP	1	1
GO:1903011	0.138856	0.993167	1	3	negative regulation of bone development	BP	1	1
GO:1903649	0.138856	0.993167	1	3	regulation of cytoplasmic transport	BP	1	1
GO:1903726	0.138856	0.993167	1	3	negative regulation of phospholipid metabolic process	BP	1	1
GO:1903799	0.138856	0.993167	1	3	negative regulation of production of miRNAs involved in gene silencing by miRNA	BP	1	1
GO:1903935	0.138856	0.993167	1	3	response to sodium arsenite	BP	1	1
GO:1903936	0.138856	0.993167	1	3	cellular response to sodium arsenite	BP	1	1
GO:1904293	0.138856	0.993167	1	3	negative regulation of ERAD pathway	BP	1	1
GO:1904357	0.138856	0.993167	1	3	negative regulation of telomere maintenance via telomere lengthening	BP	1	1
GO:1904502	0.138856	0.993167	1	3	regulation of lipophagy	BP	1	1
GO:1904504	0.138856	0.993167	1	3	positive regulation of lipophagy	BP	1	1
GO:2000018	0.138856	0.993167	1	3	regulation of male gonad development	BP	1	1
GO:2000020	0.138856	0.993167	1	3	positive regulation of male gonad development	BP	1	1
GO:2000138	0.138856	0.993167	1	3	positive regulation of cell proliferation involved in heart morphogenesis	BP	1	1
GO:2000641	0.138856	0.993167	1	3	regulation of early endosome to late endosome transport	BP	1	1
GO:2001012	0.138856	0.993167	1	3	mesenchymal cell differentiation involved in renal system development	BP	1	1
GO:2001205	0.138856	0.993167	1	3	negative regulation of osteoclast development	BP	1	1
GO:0012501	0.139104	0.903817	26	429	programmed cell death	BP	1	1
GO:0044707	0.139193	0.890571	69	1260	single-multicellular organism process	BP	1	1
GO:0030099	0.140462	0.933652	7	89	myeloid cell differentiation	BP	1	1
GO:0006754	0.1412	0.960354	3	27	ATP biosynthetic process	BP	1	1
GO:0007254	0.1412	0.960354	3	27	JNK cascade	BP	1	1
GO:0018210	0.1412	0.960354	3	27	peptidyl-threonine modification	BP	1	1
GO:0051287	0.1412	0.960354	3	27	NAD binding	MF	1	1
GO:0005938	0.141891	0.943163	5	57	cell cortex	CC	1	1
GO:0008654	0.141891	0.943163	5	57	phospholipid biosynthetic process	BP	1	1
GO:0090501	0.141891	0.943163	5	57	RNA phosphodiester bond hydrolysis	BP	1	1
GO:0007517	0.142455	0.937125	6	73	muscle organ development	BP	1	1
GO:0006913	0.142462	0.928574	8	106	nucleocytoplasmic transport	BP	1	1
GO:0030529	0.142829	0.904045	22	356	intracellular ribonucleoprotein complex	CC	1	1
GO:1990904	0.142829	0.904045	22	356	ribonucleoprotein complex	CC	1	1
GO:0032403	0.142853	0.917467	12	175	protein complex binding	MF	1	1
GO:0048513	0.144181	0.895336	34	582	animal organ development	BP	1	1
GO:0009156	0.145179	0.948833	4	42	ribonucleoside monophosphate biosynthetic process	BP	1	1
GO:0030217	0.145179	0.948833	4	42	T cell differentiation	BP	1	1
GO:0048562	0.145179	0.948833	4	42	embryonic organ morphogenesis	BP	1	1
GO:0051168	0.145179	0.948833	4	42	nuclear export	BP	1	1
GO:0090287	0.145179	0.948833	4	42	regulation of cellular response to growth factor stimulus	BP	1	1
GO:0001570	0.145977	0.972264	2	14	vasculogenesis	BP	1	1
GO:0008299	0.145977	0.972264	2	14	isoprenoid biosynthetic process	BP	1	1
GO:0018198	0.145977	0.972264	2	14	peptidyl-cysteine modification	BP	1	1
GO:0030119	0.145977	0.972264	2	14	AP-type membrane coat adaptor complex	CC	1	1
GO:0032481	0.145977	0.972264	2	14	positive regulation of type I interferon production	BP	1	1
GO:0035690	0.145977	0.972264	2	14	cellular response to drug	BP	1	1
GO:0043535	0.145977	0.972264	2	14	regulation of blood vessel endothelial cell migration	BP	1	1
GO:0048704	0.145977	0.972264	2	14	embryonic skeletal system morphogenesis	BP	1	1
GO:0050873	0.145977	0.972264	2	14	brown fat cell differentiation	BP	1	1
GO:0051119	0.145977	0.972264	2	14	sugar transmembrane transporter activity	MF	1	1
GO:0061028	0.145977	0.972264	2	14	establishment of endothelial barrier	BP	1	1
GO:0061515	0.145977	0.972264	2	14	myeloid cell development	BP	1	1
GO:1900076	0.145977	0.972264	2	14	regulation of cellular response to insulin stimulus	BP	1	1
GO:1903076	0.145977	0.972264	2	14	regulation of protein localization to plasma membrane	BP	1	1
GO:1904375	0.145977	0.972264	2	14	regulation of protein localization to cell periphery	BP	1	1
GO:0006914	0.146412	0.930087	7	90	autophagy	BP	1	1
GO:0016887	0.147927	0.92516	8	107	ATPase activity	MF	1	1
GO:0051169	0.147927	0.92516	8	107	nuclear transport	BP	1	1
GO:0044265	0.14834	0.905304	17	266	cellular macromolecule catabolic process	BP	1	1
GO:0015631	0.149139	0.933294	6	74	tubulin binding	MF	1	1
GO:0031965	0.149139	0.933294	6	74	nuclear membrane	CC	1	1
GO:0043209	0.149139	0.933294	6	74	myelin sheath	CC	1	1
GO:0048667	0.149139	0.933294	6	74	cell morphogenesis involved in neuron differentiation	BP	1	1
GO:0033044	0.149529	0.939065	5	58	regulation of chromosome organization	BP	1	1
GO:1990778	0.149529	0.939065	5	58	protein localization to cell periphery	BP	1	1
GO:0009056	0.151019	0.88936	35	604	catabolic process	BP	1	1
GO:0001227	0.152797	0.95545	3	28	transcriptional repressor activity, RNA polymerase II transcription regulatory region sequence-specific binding	MF	1	1
GO:0006405	0.152797	0.95545	3	28	RNA export from nucleus	BP	1	1
GO:0045619	0.152797	0.95545	3	28	regulation of lymphocyte differentiation	BP	1	1
GO:0007417	0.153037	0.918429	9	125	central nervous system development	BP	1	1
GO:0006325	0.154103	0.912033	11	160	chromatin organization	BP	1	1
GO:0000075	0.154357	0.944298	4	43	cell cycle checkpoint	BP	1	1
GO:0000302	0.154357	0.944298	4	43	response to reactive oxygen species	BP	1	1
GO:0009116	0.154357	0.944298	4	43	nucleoside metabolic process	BP	1	1
GO:0030900	0.154357	0.944298	4	43	forebrain development	BP	1	1
GO:0044452	0.154357	0.944298	4	43	nucleolar part	CC	1	1
GO:0050821	0.154357	0.944298	4	43	protein stabilization	BP	1	1
GO:0071241	0.154357	0.944298	4	43	cellular response to inorganic substance	BP	1	1
GO:0034613	0.154699	0.89239	25	416	cellular protein localization	BP	1	1
GO:0009991	0.155962	0.929325	6	75	response to extracellular stimulus	BP	1	1
GO:0014706	0.155962	0.929325	6	75	striated muscle tissue development	BP	1	1
GO:0006950	0.156587	0.880376	47	838	response to stress	BP	1	1
GO:0005543	0.158664	0.922611	7	92	phospholipid binding	MF	1	1
GO:0031410	0.159045	0.886137	29	493	cytoplasmic vesicle	CC	1	1
GO:0097708	0.159045	0.886137	29	493	intracellular vesicle	CC	1	1
GO:0006810	0.159407	0.873498	68	1252	transport	BP	1	1
GO:1901575	0.161683	0.882801	31	532	organic substance catabolic process	BP	1	1
GO:0000049	0.163288	0.966546	2	15	tRNA binding	MF	1	1
GO:0002040	0.163288	0.966546	2	15	sprouting angiogenesis	BP	1	1
GO:0002065	0.163288	0.966546	2	15	columnar/cuboidal epithelial cell differentiation	BP	1	1
GO:0002088	0.163288	0.966546	2	15	lens development in camera-type eye	BP	1	1
GO:0006730	0.163288	0.966546	2	15	one-carbon metabolic process	BP	1	1
GO:0008543	0.163288	0.966546	2	15	fibroblast growth factor receptor signaling pathway	BP	1	1
GO:0008593	0.163288	0.966546	2	15	regulation of Notch signaling pathway	BP	1	1
GO:0010508	0.163288	0.966546	2	15	positive regulation of autophagy	BP	1	1
GO:0010633	0.163288	0.966546	2	15	negative regulation of epithelial cell migration	BP	1	1
GO:0010862	0.163288	0.966546	2	15	positive regulation of pathway-restricted SMAD protein phosphorylation	BP	1	1
GO:0031058	0.163288	0.966546	2	15	positive regulation of histone modification	BP	1	1
GO:0032608	0.163288	0.966546	2	15	interferon-beta production	BP	1	1
GO:0043255	0.163288	0.966546	2	15	regulation of carbohydrate biosynthetic process	BP	1	1
GO:0045582	0.163288	0.966546	2	15	positive regulation of T cell differentiation	BP	1	1
GO:0045682	0.163288	0.966546	2	15	regulation of epidermis development	BP	1	1
GO:0050686	0.163288	0.966546	2	15	negative regulation of mRNA processing	BP	1	1
GO:0050773	0.163288	0.966546	2	15	regulation of dendrite development	BP	1	1
GO:0061351	0.163288	0.966546	2	15	neural precursor cell proliferation	BP	1	1
GO:1901989	0.163288	0.966546	2	15	positive regulation of cell cycle phase transition	BP	1	1
GO:1903725	0.163288	0.966546	2	15	regulation of phospholipid metabolic process	BP	1	1
GO:0048856	0.163324	0.871548	60	1096	anatomical structure development	BP	1	1
GO:0006259	0.163565	0.895468	16	252	DNA metabolic process	BP	1	1
GO:0031329	0.163589	0.911474	9	127	regulation of cellular catabolic process	BP	1	1
GO:0008033	0.163746	0.939539	4	44	tRNA processing	BP	1	1
GO:0010632	0.163746	0.939539	4	44	regulation of epithelial cell migration	BP	1	1
GO:0030336	0.163746	0.939539	4	44	negative regulation of cell migration	BP	1	1
GO:0043112	0.163746	0.939539	4	44	receptor metabolic process	BP	1	1
GO:1901990	0.163746	0.939539	4	44	regulation of mitotic cell cycle phase transition	BP	1	1
GO:1903708	0.163746	0.939539	4	44	positive regulation of hemopoiesis	BP	1	1
GO:0031497	0.164684	0.950222	3	29	chromatin assembly	BP	1	1
GO:0036459	0.164684	0.950222	3	29	thiol-dependent ubiquitinyl hydrolase activity	MF	1	1
GO:0045454	0.164684	0.950222	3	29	cell redox homeostasis	BP	1	1
GO:0048863	0.164684	0.950222	3	29	stem cell differentiation	BP	1	1
GO:0050890	0.164684	0.950222	3	29	cognition	BP	1	1
GO:0101005	0.164684	0.950222	3	29	ubiquitinyl hydrolase activity	MF	1	1
GO:0031344	0.164961	0.918699	7	93	regulation of cell projection organization	BP	1	1
GO:0046486	0.164961	0.918699	7	93	glycerolipid metabolic process	BP	1	1
GO:0005524	0.168116	0.883573	23	383	ATP binding	MF	1	1
GO:0043414	0.170009	0.920972	6	77	macromolecule methylation	BP	1	1
GO:0060627	0.171368	0.914672	7	94	regulation of vesicle-mediated transport	BP	1	1
GO:0070727	0.172307	0.878481	25	422	cellular macromolecule localization	BP	1	1
GO:0005815	0.172985	0.898918	11	164	microtubule organizing center	CC	1	1
GO:0009124	0.173336	0.934555	4	45	nucleoside monophosphate biosynthetic process	BP	1	1
GO:0032147	0.173336	0.934555	4	45	activation of protein kinase activity	BP	1	1
GO:0061136	0.173336	0.934555	4	45	regulation of proteasomal protein catabolic process	BP	1	1
GO:0010647	0.174978	0.881371	20	329	positive regulation of cell communication	BP	1	1
GO:0051234	0.17629	0.858795	69	1281	establishment of localization	BP	1	1
GO:0010498	0.176732	0.906598	8	112	proteasomal protein catabolic process	BP	1	1
GO:0002761	0.176835	0.944671	3	30	regulation of myeloid leukocyte differentiation	BP	1	1
GO:0018958	0.176835	0.944671	3	30	phenol-containing compound metabolic process	BP	1	1
GO:0019783	0.176835	0.944671	3	30	ubiquitin-like protein-specific protease activity	MF	1	1
GO:0034614	0.176835	0.944671	3	30	cellular response to reactive oxygen species	BP	1	1
GO:0034708	0.176835	0.944671	3	30	methyltransferase complex	CC	1	1
GO:0072331	0.176835	0.944671	3	30	signal transduction by p53 class mediator	BP	1	1
GO:0072562	0.176835	0.944671	3	30	blood microparticle	CC	1	1
GO:1903829	0.177226	0.916588	6	78	positive regulation of cellular protein localization	BP	1	1
GO:0030097	0.177874	0.895465	11	165	hemopoiesis	BP	1	1
GO:0000179	0.180731	0.986771	1	4	rRNA (adenine-N6,N6-)-dimethyltransferase activity	MF	1	1
GO:0000185	0.180731	0.986771	1	4	activation of MAPKKK activity	BP	1	1
GO:0000289	0.180731	0.986771	1	4	nuclear-transcribed mRNA poly(A) tail shortening	BP	1	1
GO:0000340	0.180731	0.986771	1	4	RNA 7-methylguanosine cap binding	MF	1	1
GO:0000491	0.180731	0.986771	1	4	small nucleolar ribonucleoprotein complex assembly	BP	1	1
GO:0001702	0.180731	0.986771	1	4	gastrulation with mouth forming second	BP	1	1
GO:0001829	0.180731	0.986771	1	4	trophectodermal cell differentiation	BP	1	1
GO:0001973	0.180731	0.986771	1	4	adenosine receptor signaling pathway	BP	1	1
GO:0002070	0.180731	0.986771	1	4	epithelial cell maturation	BP	1	1
GO:0002115	0.180731	0.986771	1	4	store-operated calcium entry	BP	1	1
GO:0002313	0.180731	0.986771	1	4	mature B cell differentiation involved in immune response	BP	1	1
GO:0002335	0.180731	0.986771	1	4	mature B cell differentiation	BP	1	1
GO:0003747	0.180731	0.986771	1	4	translation release factor activity	MF	1	1
GO:0004331	0.180731	0.986771	1	4	fructose-2,6-bisphosphate 2-phosphatase activity	MF	1	1
GO:0004535	0.180731	0.986771	1	4	poly(A)-specific ribonuclease activity	MF	1	1
GO:0005547	0.180731	0.986771	1	4	phosphatidylinositol-3,4,5-trisphosphate binding	MF	1	1
GO:0005697	0.180731	0.986771	1	4	telomerase holoenzyme complex	CC	1	1
GO:0006003	0.180731	0.986771	1	4	fructose 2,6-bisphosphate metabolic process	BP	1	1
GO:0006188	0.180731	0.986771	1	4	IMP biosynthetic process	BP	1	1
GO:0006390	0.180731	0.986771	1	4	transcription from mitochondrial promoter	BP	1	1
GO:0006534	0.180731	0.986771	1	4	cysteine metabolic process	BP	1	1
GO:0006777	0.180731	0.986771	1	4	Mo-molybdopterin cofactor biosynthetic process	BP	1	1
GO:0006895	0.180731	0.986771	1	4	Golgi to endosome transport	BP	1	1
GO:0007217	0.180731	0.986771	1	4	tachykinin receptor signaling pathway	BP	1	1
GO:0007343	0.180731	0.986771	1	4	egg activation	BP	1	1
GO:0007616	0.180731	0.986771	1	4	long-term memory	BP	1	1
GO:0008061	0.180731	0.986771	1	4	chitin binding	MF	1	1
GO:0008079	0.180731	0.986771	1	4	translation termination factor activity	MF	1	1
GO:0008097	0.180731	0.986771	1	4	5S rRNA binding	MF	1	1
GO:0008106	0.180731	0.986771	1	4	alcohol dehydrogenase (NADP+) activity	MF	1	1
GO:0008296	0.180731	0.986771	1	4	3'-5'-exodeoxyribonuclease activity	MF	1	1
GO:0008479	0.180731	0.986771	1	4	queuine tRNA-ribosyltransferase activity	MF	1	1
GO:0008616	0.180731	0.986771	1	4	queuosine biosynthetic process	BP	1	1
GO:0008641	0.180731	0.986771	1	4	small protein activating enzyme activity	MF	1	1
GO:0010575	0.180731	0.986771	1	4	positive regulation of vascular endothelial growth factor production	BP	1	1
GO:0010661	0.180731	0.986771	1	4	positive regulation of muscle cell apoptotic process	BP	1	1
GO:0010870	0.180731	0.986771	1	4	positive regulation of receptor biosynthetic process	BP	1	1
GO:0016264	0.180731	0.986771	1	4	gap junction assembly	BP	1	1
GO:0016433	0.180731	0.986771	1	4	rRNA (adenine) methyltransferase activity	MF	1	1
GO:0016671	0.180731	0.986771	1	4	oxidoreductase activity, acting on a sulfur group of donors, disulfide as acceptor	MF	1	1
GO:0019720	0.180731	0.986771	1	4	Mo-molybdopterin cofactor metabolic process	BP	1	1
GO:0019855	0.180731	0.986771	1	4	calcium channel inhibitor activity	MF	1	1
GO:0021799	0.180731	0.986771	1	4	cerebral cortex radially oriented cell migration	BP	1	1
GO:0021801	0.180731	0.986771	1	4	cerebral cortex radial glia guided migration	BP	1	1
GO:0021819	0.180731	0.986771	1	4	layer formation in cerebral cortex	BP	1	1
GO:0021983	0.180731	0.986771	1	4	pituitary gland development	BP	1	1
GO:0022030	0.180731	0.986771	1	4	telencephalon glial cell migration	BP	1	1
GO:0023023	0.180731	0.986771	1	4	MHC protein complex binding	MF	1	1
GO:0030008	0.180731	0.986771	1	4	TRAPP complex	CC	1	1
GO:0030014	0.180731	0.986771	1	4	CCR4-NOT complex	CC	1	1
GO:0030033	0.180731	0.986771	1	4	microvillus assembly	BP	1	1
GO:0030850	0.180731	0.986771	1	4	prostate gland development	BP	1	1
GO:0031063	0.180731	0.986771	1	4	regulation of histone deacetylation	BP	1	1
GO:0031282	0.180731	0.986771	1	4	regulation of guanylate cyclase activity	BP	1	1
GO:0031284	0.180731	0.986771	1	4	positive regulation of guanylate cyclase activity	BP	1	1
GO:0031527	0.180731	0.986771	1	4	filopodium membrane	CC	1	1
GO:0031528	0.180731	0.986771	1	4	microvillus membrane	CC	1	1
GO:0031588	0.180731	0.986771	1	4	nucleotide-activated protein kinase complex	CC	1	1
GO:0031748	0.180731	0.986771	1	4	D1 dopamine receptor binding	MF	1	1
GO:0032075	0.180731	0.986771	1	4	positive regulation of nuclease activity	BP	1	1
GO:0032119	0.180731	0.986771	1	4	sequestering of zinc ion	BP	1	1
GO:0032225	0.180731	0.986771	1	4	regulation of synaptic transmission, dopaminergic	BP	1	1
GO:0032366	0.180731	0.986771	1	4	intracellular sterol transport	BP	1	1
GO:0032367	0.180731	0.986771	1	4	intracellular cholesterol transport	BP	1	1
GO:0032452	0.180731	0.986771	1	4	histone demethylase activity	MF	1	1
GO:0032460	0.180731	0.986771	1	4	negative regulation of protein oligomerization	BP	1	1
GO:0032463	0.180731	0.986771	1	4	negative regulation of protein homooligomerization	BP	1	1
GO:0032536	0.180731	0.986771	1	4	regulation of cell projection size	BP	1	1
GO:0032703	0.180731	0.986771	1	4	negative regulation of interleukin-2 production	BP	1	1
GO:0032735	0.180731	0.986771	1	4	positive regulation of interleukin-12 production	BP	1	1
GO:0033145	0.180731	0.986771	1	4	positive regulation of intracellular steroid hormone receptor signaling pathway	BP	1	1
GO:0033151	0.180731	0.986771	1	4	V(D)J recombination	BP	1	1
GO:0034227	0.180731	0.986771	1	4	tRNA thio-modification	BP	1	1
GO:0034236	0.180731	0.986771	1	4	protein kinase A catalytic subunit binding	MF	1	1
GO:0034451	0.180731	0.986771	1	4	centriolar satellite	CC	1	1
GO:0034616	0.180731	0.986771	1	4	response to laminar fluid shear stress	BP	1	1
GO:0034663	0.180731	0.986771	1	4	endoplasmic reticulum chaperone complex	CC	1	1
GO:0034715	0.180731	0.986771	1	4	pICln-Sm protein complex	CC	1	1
GO:0035116	0.180731	0.986771	1	4	embryonic hindlimb morphogenesis	BP	1	1
GO:0035137	0.180731	0.986771	1	4	hindlimb morphogenesis	BP	1	1
GO:0035198	0.180731	0.986771	1	4	miRNA binding	MF	1	1
GO:0035458	0.180731	0.986771	1	4	cellular response to interferon-beta	BP	1	1
GO:0035520	0.180731	0.986771	1	4	monoubiquitinated protein deubiquitination	BP	1	1
GO:0035810	0.180731	0.986771	1	4	positive regulation of urine volume	BP	1	1
GO:0038202	0.180731	0.986771	1	4	TORC1 signaling	BP	1	1
GO:0042101	0.180731	0.986771	1	4	T cell receptor complex	CC	1	1
GO:0042130	0.180731	0.986771	1	4	negative regulation of T cell proliferation	BP	1	1
GO:0042135	0.180731	0.986771	1	4	neurotransmitter catabolic process	BP	1	1
GO:0042481	0.180731	0.986771	1	4	regulation of odontogenesis	BP	1	1
GO:0042772	0.180731	0.986771	1	4	DNA damage response, signal transduction resulting in transcription	BP	1	1
GO:0042994	0.180731	0.986771	1	4	cytoplasmic sequestering of transcription factor	BP	1	1
GO:0043015	0.180731	0.986771	1	4	gamma-tubulin binding	MF	1	1
GO:0043295	0.180731	0.986771	1	4	glutathione binding	MF	1	1
GO:0043527	0.180731	0.986771	1	4	tRNA methyltransferase complex	CC	1	1
GO:0043545	0.180731	0.986771	1	4	molybdopterin cofactor metabolic process	BP	1	1
GO:0044557	0.180731	0.986771	1	4	relaxation of smooth muscle	BP	1	1
GO:0044854	0.180731	0.986771	1	4	plasma membrane raft assembly	BP	1	1
GO:0044857	0.180731	0.986771	1	4	plasma membrane raft organization	BP	1	1
GO:0045080	0.180731	0.986771	1	4	positive regulation of chemokine biosynthetic process	BP	1	1
GO:0045342	0.180731	0.986771	1	4	MHC class II biosynthetic process	BP	1	1
GO:0045346	0.180731	0.986771	1	4	regulation of MHC class II biosynthetic process	BP	1	1
GO:0045713	0.180731	0.986771	1	4	low-density lipoprotein particle receptor biosynthetic process	BP	1	1
GO:0045730	0.180731	0.986771	1	4	respiratory burst	BP	1	1
GO:0045824	0.180731	0.986771	1	4	negative regulation of innate immune response	BP	1	1
GO:0045843	0.180731	0.986771	1	4	negative regulation of striated muscle tissue development	BP	1	1
GO:0046116	0.180731	0.986771	1	4	queuosine metabolic process	BP	1	1
GO:0046329	0.180731	0.986771	1	4	negative regulation of JNK cascade	BP	1	1
GO:0046719	0.180731	0.986771	1	4	regulation by virus of viral protein levels in host cell	BP	1	1
GO:0048013	0.180731	0.986771	1	4	ephrin receptor signaling pathway	BP	1	1
GO:0048147	0.180731	0.986771	1	4	negative regulation of fibroblast proliferation	BP	1	1
GO:0048185	0.180731	0.986771	1	4	activin binding	MF	1	1
GO:0048308	0.180731	0.986771	1	4	organelle inheritance	BP	1	1
GO:0048311	0.180731	0.986771	1	4	mitochondrion distribution	BP	1	1
[truncated: 12,682 more rows]

## Sheet: 1-10%
category	over_represented_pvalue	under_represented_pvalue	numDEInCat	numInCat	term	ontology	over_rep_FDR	under_rep_FDR
GO:0044424	6.47705e-32	1	1752	4160	intracellular part	CC	9.50896e-28	1
GO:0005622	4.26261e-29	1	1763	4218	intracellular	CC	3.12897e-25	1
GO:0043231	1.01934e-26	1	1358	3084	intracellular membrane-bounded organelle	CC	4.98829e-23	1
GO:0043229	1.90575e-26	1	1545	3605	intracellular organelle	CC	6.50142e-23	1
GO:0044446	2.21423e-26	1	1115	2442	intracellular organelle part	CC	6.50142e-23	1
GO:0044422	1.28178e-24	1	1130	2499	organelle part	CC	3.1363e-21	1
GO:0043226	9.86314e-23	1	1614	3840	organelle	CC	2.06858e-19	1
GO:0043227	4.8525e-22	1	1500	3525	membrane-bounded organelle	CC	8.90494e-19	1
GO:0044464	4.54897e-20	1	1866	4619	cell part	CC	7.42037e-17	1
GO:0005623	1.48916e-19	1	1867	4627	cell	CC	2.18623e-16	1
GO:0005737	1.47438e-17	1	1459	3464	cytoplasm	CC	1.96777e-14	1
GO:0044444	1.11567e-16	1	1129	2588	cytoplasmic part	CC	1.36492e-13	1
GO:0031974	2.83087e-16	1	527	1080	membrane-enclosed lumen	CC	2.77066e-13	1
GO:0043233	2.83087e-16	1	527	1080	organelle lumen	CC	2.77066e-13	1
GO:0070013	2.83087e-16	1	527	1080	intracellular organelle lumen	CC	2.77066e-13	1
GO:0044428	8.51275e-16	1	483	980	nuclear part	CC	7.81098e-13	1
GO:0031981	1.54178e-14	1	419	841	nuclear lumen	CC	1.33146e-11	1
GO:0044260	3.51698e-14	1	958	2177	cellular macromolecule metabolic process	BP	2.86849e-11	1
GO:0005634	9.28952e-14	1	815	1818	nucleus	CC	7.17787e-11	1
GO:0010467	1.0443e-13	1	614	1318	gene expression	BP	7.66565e-11	1
GO:0034645	1.7076e-12	1	548	1171	cellular macromolecule biosynthetic process	BP	1.19378e-09	1
GO:0032991	1.40893e-11	1	727	1626	macromolecular complex	CC	9.40202e-09	1
GO:0034641	1.63251e-11	1	779	1758	cellular nitrogen compound metabolic process	BP	1.0354e-08	1
GO:0009059	1.69263e-11	1	559	1210	macromolecule biosynthetic process	BP	1.0354e-08	1
GO:0044267	5.33431e-11	1	616	1357	cellular protein metabolic process	BP	3.13252e-08	1
GO:0003676	5.84674e-11	1	441	930	nucleic acid binding	MF	3.30138e-08	1
GO:0044237	7.81084e-11	1	1205	2874	cellular metabolic process	BP	4.24707e-08	1
GO:0005654	1.2101e-10	1	294	586	nucleoplasm	CC	6.34483e-08	1
GO:0043170	4.18407e-10	1	1006	2363	macromolecule metabolic process	BP	2.11815e-07	1
GO:0003723	8.65253e-10	1	252	497	RNA binding	MF	4.23426e-07	1
GO:0090304	1.16496e-09	1	541	1190	nucleic acid metabolic process	BP	5.51702e-07	1
GO:0071840	4.47767e-09	1	668	1515	cellular component organization or biogenesis	BP	2.05427e-06	1
GO:0006412	4.97782e-09	1	161	298	translation	BP	2.21453e-06	1
GO:0006807	5.57774e-09	1	807	1869	nitrogen compound metabolic process	BP	2.40844e-06	1
GO:0016070	6.54635e-09	1	470	1026	RNA metabolic process	BP	2.74591e-06	1
GO:0005829	8.27684e-09	1	402	862	cytosol	CC	3.37534e-06	1
GO:0043043	1.1173e-08	1	163	305	peptide biosynthetic process	BP	4.43327e-06	1
GO:0006139	1.30568e-08	1	632	1432	nucleobase-containing compound metabolic process	BP	5.0444e-06	1
GO:0006518	1.8744e-08	1	181	347	peptide metabolic process	BP	7.05591e-06	1
GO:0044238	4.10402e-08	1	1176	2846	primary metabolic process	BP	1.50628e-05	1
GO:1901363	5.70945e-08	1	677	1556	heterocyclic compound binding	MF	2.0444e-05	1
GO:0008152	6.54343e-08	1	1308	3202	metabolic process	BP	2.28724e-05	1
GO:0044271	8.22225e-08	1	538	1210	cellular nitrogen compound biosynthetic process	BP	2.80723e-05	1
GO:0009987	8.70068e-08	1	1657	4159	cellular process	BP	2.90306e-05	1
GO:0043604	1.49817e-07	1	171	332	amide biosynthetic process	BP	4.8877e-05	1
GO:0046483	1.71373e-07	1	644	1481	heterocycle metabolic process	BP	5.46942e-05	1
GO:0043228	2.71438e-07	1	531	1201	non-membrane-bounded organelle	CC	8.30203e-05	1
GO:0043232	2.71438e-07	1	531	1201	intracellular non-membrane-bounded organelle	CC	8.30203e-05	1
GO:0071704	2.8733e-07	1	1217	2972	organic substance metabolic process	BP	8.60876e-05	1
GO:0097159	4.34382e-07	1	681	1582	organic cyclic compound binding	MF	0.000127543	1
GO:1901360	5.53903e-07	1	668	1551	organic cyclic compound metabolic process	BP	0.000159116	1
GO:0044249	5.63587e-07	1	664	1541	cellular biosynthetic process	BP	0.000159116	1
GO:0051276	5.85016e-07	1	131	247	chromosome organization	BP	0.000162049	1
GO:0043603	6.15328e-07	1	196	395	cellular amide metabolic process	BP	0.000167289	1
GO:0006325	6.45387e-07	1	91	160	chromatin organization	BP	0.000172272	1
GO:0016043	6.97722e-07	0.999999	623	1439	cellular component organization	BP	0.000182915	1
GO:0044265	8.09617e-07	1	139	266	cellular macromolecule catabolic process	BP	0.000208526	1
GO:0006725	8.82592e-07	0.999999	644	1494	cellular aromatic compound metabolic process	BP	0.000223402	1
GO:0019538	1.02089e-06	0.999999	653	1518	protein metabolic process	BP	0.000254028	1
GO:0030529	1.11823e-06	0.999999	178	356	intracellular ribonucleoprotein complex	CC	0.000269128	1
GO:1990904	1.11823e-06	0.999999	178	356	ribonucleoprotein complex	CC	0.000269128	1
GO:0006996	1.15622e-06	0.999999	426	951	organelle organization	BP	0.000273781	1
GO:0009058	1.67151e-06	0.999999	686	1606	biosynthetic process	BP	0.000389515	1
GO:0019899	1.73295e-06	0.999999	191	388	enzyme binding	MF	0.000397523	1
GO:1901576	1.89319e-06	0.999999	673	1574	organic substance biosynthetic process	BP	0.0004276	1
GO:0045296	1.94853e-06	0.999999	45	68	cadherin binding	MF	0.000433431	1
GO:0022613	2.6199e-06	0.999999	92	166	ribonucleoprotein complex biogenesis	BP	0.000574071	1
GO:0031090	3.21886e-06	0.999998	417	936	organelle membrane	CC	0.000694943	1
GO:0043412	5.15891e-06	0.999996	435	984	macromolecule modification	BP	0.00109765	1
GO:1902494	5.88503e-06	0.999996	228	481	catalytic complex	CC	0.00123426	1
GO:2000112	8.72163e-06	0.999994	354	788	regulation of cellular macromolecule biosynthetic process	BP	0.00178468	1
GO:0044257	8.75262e-06	0.999995	108	205	cellular protein catabolic process	BP	0.00178468	1
GO:0042254	9.64817e-06	0.999996	67	116	ribosome biogenesis	BP	0.00193451	1
GO:0019941	9.75095e-06	0.999995	87	159	modification-dependent protein catabolic process	BP	0.00193451	1
GO:0006511	1.09924e-05	0.999995	85	155	ubiquitin-dependent protein catabolic process	BP	0.00215173	1
GO:0016569	1.17677e-05	0.999995	71	125	covalent chromatin modification	BP	0.00227318	1
GO:0051603	1.22003e-05	0.999994	103	195	proteolysis involved in cellular protein catabolic process	BP	0.00232614	1
GO:0005739	1.61986e-05	0.999989	340	758	mitochondrion	CC	0.00304887	1
GO:0043632	1.86708e-05	0.999991	87	161	modification-dependent macromolecule catabolic process	BP	0.0034697	1
GO:0010556	2.43477e-05	0.999983	364	820	regulation of macromolecule biosynthetic process	BP	0.0044681	1
GO:0016072	2.70482e-05	0.99999	51	85	rRNA metabolic process	BP	0.00490241	1
GO:0009057	2.75901e-05	0.999983	155	317	macromolecule catabolic process	BP	0.00493963	1
GO:0006396	2.86254e-05	0.999983	142	287	RNA processing	BP	0.00506324	1
GO:0051171	2.92631e-05	0.999979	401	913	regulation of nitrogen compound metabolic process	BP	0.00511442	1
GO:0006464	3.4968e-05	0.999974	396	902	cellular protein modification process	BP	0.00596936	1
GO:0036211	3.4968e-05	0.999974	396	902	protein modification process	BP	0.00596936	1
GO:0010468	3.68252e-05	0.999973	391	890	regulation of gene expression	BP	0.00621415	1
GO:0008150	4.23774e-05	0.999971	1868	4805	biological_process	BP	0.0070698	1
GO:0030163	4.60226e-05	0.999974	122	243	protein catabolic process	BP	0.00759165	1
GO:0005840	5.50744e-05	0.999971	89	169	ribosome	CC	0.00898386	1
GO:0044451	5.88808e-05	0.999965	138	281	nucleoplasm part	CC	0.00949922	1
GO:0033554	6.52e-05	0.999957	193	411	cellular response to stress	BP	0.0104044	1
GO:0003735	7.93542e-05	0.999961	74	137	structural constituent of ribosome	MF	0.0125269	1
GO:0005694	0.000100643	0.99994	124	251	chromosome	CC	0.0157185	1
GO:1901566	0.000103897	0.999928	238	522	organonitrogen compound biosynthetic process	BP	0.0160559	1
GO:0046907	0.000112928	0.999925	190	407	intracellular transport	BP	0.0172698	1
GO:0006364	0.00011571	0.999954	47	80	rRNA processing	BP	0.0175127	1
GO:0005730	0.00013646	0.999917	129	264	nucleolus	CC	0.0204426	1
GO:0031967	0.000152481	0.999894	232	510	organelle envelope	CC	0.0223857	1
GO:0031975	0.000152481	0.999894	232	510	envelope	CC	0.0223857	1
GO:0044429	0.000165393	0.999886	226	496	mitochondrial part	CC	0.0240409	1
GO:0019866	0.000175435	0.999887	157	331	organelle inner membrane	CC	0.0250949	1
GO:0051252	0.000176271	0.999871	325	739	regulation of RNA metabolic process	BP	0.0250949	1
GO:0034660	0.000177772	0.999903	88	171	ncRNA metabolic process	BP	0.0250949	1
GO:0044391	0.000216611	0.999886	77	147	ribosomal subunit	CC	0.0300036	1
GO:0010256	0.000216632	0.999892	68	127	endomembrane system organization	BP	0.0300036	1
GO:0051098	0.000221985	0.999914	41	69	regulation of binding	BP	0.0304576	1
GO:0031400	0.00022592	0.999884	72	136	negative regulation of protein modification process	BP	0.0307105	1
GO:0006355	0.000236773	0.999827	303	687	regulation of transcription, DNA-templated	BP	0.0318905	1
GO:0010498	0.000244507	0.999883	61	112	proteasomal protein catabolic process	BP	0.0326328	1
GO:0032774	0.000285742	0.999789	323	738	RNA biosynthetic process	BP	0.0375173	1
GO:0004843	0.000286216	0.999942	19	26	thiol-dependent ubiquitin-specific protease activity	MF	0.0375173	1
GO:0044085	0.000291092	0.999784	331	758	cellular component biogenesis	BP	0.0378187	1
GO:0006351	0.00029786	0.99978	316	721	transcription, DNA-templated	BP	0.0383586	1
GO:0016071	0.000321646	0.999816	94	187	mRNA metabolic process	BP	0.0406129	1
GO:0005743	0.000322004	0.999792	148	313	mitochondrial inner membrane	CC	0.0406129	1
GO:0043234	0.000323664	0.999751	433	1014	protein complex	CC	0.0406129	1
GO:2001141	0.000328444	0.999758	308	702	regulation of RNA biosynthetic process	BP	0.0408634	1
GO:0060255	0.000348429	0.999726	539	1283	regulation of macromolecule metabolic process	BP	0.0429116	1
GO:0016570	0.000350753	0.999836	55	100	histone modification	BP	0.0429116	1
GO:0097659	0.00035934	0.999733	319	730	nucleic acid-templated transcription	BP	0.0435989	1
GO:1903506	0.000368585	0.999728	306	698	regulation of nucleic acid-templated transcription	BP	0.044354	1
GO:0015935	0.000395726	0.999848	37	62	small ribosomal subunit	CC	0.047233	1
GO:0034728	0.000412722	0.99989	23	34	nucleosome organization	BP	0.0488642	1
GO:0006974	0.000425875	0.999749	100	202	cellular response to DNA damage stimulus	BP	0.0497087	1
GO:0031323	0.000426626	0.999663	546	1303	regulation of cellular metabolic process	BP	0.0497087	1
GO:0051649	0.000443302	0.999689	215	476	establishment of localization in cell	BP	0.0506168	1
GO:0007049	0.000446503	0.999695	184	401	cell cycle	BP	0.0506168	1
GO:0031326	0.000447994	0.999659	374	869	regulation of cellular biosynthetic process	BP	0.0506168	1
GO:0019219	0.000448211	0.99966	360	834	regulation of nucleobase-containing compound metabolic process	BP	0.0506168	1
GO:2001020	0.000462605	0.999844	30	48	regulation of response to DNA damage stimulus	BP	0.0518435	1
GO:0051641	0.000528118	0.999613	270	612	cellular localization	BP	0.0587371	1
GO:0006414	0.000553255	0.999737	53	97	translational elongation	BP	0.0610702	1
GO:0006281	0.00056225	0.999694	75	146	DNA repair	BP	0.0616	1
GO:0032543	0.000587763	0.999722	52	95	mitochondrial translation	BP	0.0639181	1
GO:0009889	0.000613913	0.999529	380	887	regulation of biosynthetic process	BP	0.0658415	1
GO:0080090	0.000614419	0.999512	535	1279	regulation of primary metabolic process	BP	0.0658415	1
GO:0070647	0.000621582	0.999615	113	234	protein modification by small protein conjugation or removal	BP	0.0659285	1
GO:0050839	0.000624212	0.999706	51	93	cell adhesion molecule binding	MF	0.0659285	1
GO:0044437	0.000634609	0.999689	56	104	vacuolar part	CC	0.0665478	1
GO:0016604	0.000642731	0.999634	84	167	nuclear body	CC	0.0669215	1
GO:0051172	0.000666266	0.999573	129	272	negative regulation of nitrogen compound metabolic process	BP	0.0688834	1
GO:0007098	0.000675158	0.999896	14	18	centrosome cycle	BP	0.0693146	1
GO:0005488	0.000740206	0.999394	1305	3292	binding	MF	0.0754651	1
GO:0044427	0.000766156	0.999532	104	214	chromosomal part	CC	0.0770923	1
GO:0043161	0.00076667	0.999628	53	98	proteasome-mediated ubiquitin-dependent protein catabolic process	BP	0.0770923	1
GO:0031966	0.000781655	0.999459	180	395	mitochondrial membrane	CC	0.0780644	1
GO:0001933	0.000816173	0.999606	52	96	negative regulation of protein phosphorylation	BP	0.0808079	1
GO:0000278	0.000820133	0.999495	106	219	mitotic cell cycle	BP	0.0808079	1
GO:0044093	0.000864366	0.999403	176	386	positive regulation of molecular function	BP	0.0845984	1
GO:0005774	0.000922904	0.999539	55	103	vacuolar membrane	CC	0.0891391	1
GO:0022411	0.000922904	0.999539	55	103	cellular component disassembly	BP	0.0891391	1
GO:0003677	0.00104297	0.999258	201	448	DNA binding	MF	0.100077	1
GO:0016607	0.00105018	0.999479	53	99	nuclear speck	CC	0.100115	1
GO:0010629	0.00105994	0.999298	138	296	negative regulation of gene expression	BP	0.100393	1
GO:0007411	0.00108341	0.999757	17	24	axon guidance	BP	0.10131	1
GO:0097485	0.00108341	0.999757	17	24	neuron projection guidance	BP	0.10131	1
GO:0000139	0.00111854	0.999365	76	151	Golgi membrane	CC	0.103857	1
GO:0000447	0.00112481	1	7	7	endonucleolytic cleavage in ITS1 to separate SSU-rRNA from 5.8S rRNA and LSU-rRNA from tricistronic rRNA transcript (SSU-rRNA, 5.8S rRNA, LSU-rRNA)	BP	0.103857	1
GO:0019222	0.00113926	0.99908	578	1396	regulation of metabolic process	BP	0.103926	1
GO:0034654	0.00113971	0.999115	374	878	nucleobase-containing compound biosynthetic process	BP	0.103926	1
GO:0016874	0.00117393	0.999485	40	71	ligase activity	MF	0.105471	1
GO:0031023	0.00117821	0.999714	18	26	microtubule organizing center organization	BP	0.105471	1
GO:0051297	0.00117821	0.999714	18	26	centrosome organization	BP	0.105471	1
GO:0019783	0.00130793	0.99964	20	30	ubiquitin-like protein-specific protease activity	MF	0.115673	1
GO:0043021	0.00130793	0.99964	20	30	ribonucleoprotein complex binding	MF	0.115673	1
GO:0005740	0.00137131	0.99903	185	411	mitochondrial envelope	CC	0.120489	1
GO:0070646	0.0013788	0.999554	24	38	protein modification by small protein removal	BP	0.120489	1
GO:0042326	0.00155769	0.999189	56	107	negative regulation of phosphorylation	BP	0.135316	1
GO:0043209	0.00159141	0.999274	41	74	myelin sheath	CC	0.137432	1
GO:0006413	0.00166421	0.999092	63	123	translational initiation	BP	0.142732	1
GO:0071824	0.00167222	0.999316	33	57	protein-DNA complex subunit organization	BP	0.142732	1
GO:0051253	0.00169704	0.998926	104	218	negative regulation of RNA metabolic process	BP	0.144013	1
GO:0043044	0.00173678	0.999819	10	12	ATP-dependent chromatin remodeling	BP	0.146539	1
GO:2000113	0.00188538	0.99879	108	228	negative regulation of cellular macromolecule biosynthetic process	BP	0.156665	1
GO:0035148	0.00188882	0.999593	15	21	tube formation	BP	0.156665	1
GO:0048839	0.00188882	0.999593	15	21	inner ear development	BP	0.156665	1
GO:0007346	0.00190606	0.999015	53	101	regulation of mitotic cell cycle	BP	0.157207	1
GO:0034470	0.00194848	0.998899	68	135	ncRNA processing	BP	0.159041	1
GO:0034613	0.00194996	0.998603	186	416	cellular protein localization	BP	0.159041	1
GO:1902582	0.00200364	0.99878	87	179	single-organism intracellular transport	BP	0.162517	1
GO:1902580	0.00201598	0.998705	107	226	single-organism cellular localization	BP	0.162619	1
GO:0051101	0.0020626	0.999512	16	23	regulation of DNA binding	BP	0.16547	1
GO:0061136	0.00212803	0.99921	27	45	regulation of proteasomal protein catabolic process	BP	0.169791	1
GO:0051301	0.00214641	0.998692	86	177	cell division	BP	0.170332	1
GO:0051726	0.00219145	0.9986	103	217	regulation of cell cycle	BP	0.172972	1
GO:0042175	0.00224164	0.99847	139	303	nuclear outer membrane-endoplasmic reticulum membrane network	CC	0.175987	1
GO:0070727	0.00226151	0.998369	188	422	cellular macromolecule localization	BP	0.176602	1
GO:0030684	0.002288	0.999377	18	27	preribosome	CC	0.177725	1
GO:0045934	0.00231627	0.998484	113	241	negative regulation of nucleobase-containing compound metabolic process	BP	0.178278	1
GO:0032434	0.00234862	0.999324	19	29	regulation of proteasomal ubiquitin-dependent protein catabolic process	BP	0.178278	1
GO:0036459	0.00234862	0.999324	19	29	thiol-dependent ubiquitinyl hydrolase activity	MF	0.178278	1
GO:0101005	0.00234862	0.999324	19	29	ubiquitinyl hydrolase activity	MF	0.178278	1
GO:0031228	0.00235583	0.999663	11	14	intrinsic component of Golgi membrane	CC	0.178278	1
GO:0016579	0.00237716	0.999226	22	35	protein deubiquitination	BP	0.17897	1
GO:0044445	0.00240035	0.998646	65	129	cytosolic part	CC	0.179794	1
GO:1905368	0.00248475	0.998943	33	58	peptidase complex	CC	0.18485	1
GO:0098687	0.00249304	0.998727	49	93	chromosomal region	CC	0.18485	1
GO:0034622	0.00252473	0.998261	142	311	cellular macromolecular complex assembly	BP	0.186259	1
GO:0043175	0.00254329	0.999839	8	9	RNA polymerase core enzyme binding	MF	0.18669	1
GO:0005789	0.00270931	0.998144	136	297	endoplasmic reticulum membrane	CC	0.197824	1
GO:0051338	0.00272192	0.998269	97	204	regulation of transferase activity	BP	0.197824	1
GO:0005759	0.00275782	0.998259	94	197	mitochondrial matrix	CC	0.199446	1
GO:0009890	0.00280652	0.998114	123	266	negative regulation of biosynthetic process	BP	0.201859	1
GO:0010563	0.00284746	0.998369	66	132	negative regulation of phosphorus metabolic process	BP	0.201859	1
GO:0045936	0.00284746	0.998369	66	132	negative regulation of phosphate metabolic process	BP	0.201859	1
GO:0031491	0.00288182	0.999493	12	16	nucleosome binding	MF	0.201859	1
GO:0000785	0.00289704	0.998481	51	98	chromatin	CC	0.201859	1
GO:0070125	0.00291639	0.998586	42	78	mitochondrial translational elongation	BP	0.201859	1
GO:0051640	0.002958	0.998336	62	123	organelle localization	BP	0.201859	1
GO:0000159	0.00296992	1	6	6	protein phosphatase type 2A complex	CC	0.201859	1
GO:0006335	0.00296992	1	6	6	DNA replication-dependent nucleosome assembly	BP	0.201859	1
GO:0034723	0.00296992	1	6	6	DNA replication-dependent nucleosome organization	BP	0.201859	1
GO:0042982	0.00296992	1	6	6	amyloid precursor protein metabolic process	BP	0.201859	1
GO:0051705	0.00296992	1	6	6	multi-organism behavior	BP	0.201859	1
GO:1902188	0.00296992	1	6	6	positive regulation of viral release from host cell	BP	0.201859	1
GO:0010558	0.00305815	0.99797	114	245	negative regulation of macromolecule biosynthetic process	BP	0.206897	1
GO:0000460	0.00330481	0.999325	13	18	maturation of 5.8S rRNA	BP	0.221543	1
GO:0043022	0.00330481	0.999325	13	18	ribosome binding	MF	0.221543	1
GO:0030111	0.00345062	0.998675	26	44	regulation of Wnt signaling pathway	BP	0.230266	1
GO:0070997	0.00361329	0.998404	33	59	neuron death	BP	0.234682	1
GO:0004812	0.00362869	0.99917	14	20	aminoacyl-tRNA ligase activity	MF	0.234682	1
GO:0006418	0.00362869	0.99917	14	20	tRNA aminoacylation for protein translation	BP	0.234682	1
GO:0016875	0.00362869	0.99917	14	20	ligase activity, forming carbon-oxygen bonds	MF	0.234682	1
GO:0016876	0.00362869	0.99917	14	20	ligase activity, forming aminoacyl-tRNA and related compounds	MF	0.234682	1
GO:0043038	0.00362869	0.99917	14	20	amino acid activation	BP	0.234682	1
GO:0043039	0.00362869	0.99917	14	20	tRNA aminoacylation	BP	0.234682	1
GO:0005575	0.00365976	0.99767	1997	5213	cellular_component	CC	0.235653	1
GO:0048568	0.00376613	0.998213	38	70	embryonic organ development	BP	0.241443	1
GO:0042472	0.00386552	0.99956	9	11	inner ear morphogenesis	BP	0.243561	1
GO:0060021	0.00386552	0.99956	9	11	palate development	BP	0.243561	1
GO:1904888	0.00386552	0.99956	9	11	cranial skeletal system development	BP	0.243561	1
GO:2000677	0.00386552	0.99956	9	11	regulation of transcription regulatory region DNA binding	BP	0.243561	1
GO:0045859	0.00398885	0.997562	77	159	regulation of protein kinase activity	BP	0.250257	1
GO:0035770	0.00404492	0.99825	31	55	ribonucleoprotein granule	CC	0.252696	1
GO:0006886	0.0040907	0.997189	127	278	intracellular protein transport	BP	0.253735	1
GO:0031201	0.0041134	0.998822	17	26	SNARE complex	CC	0.253735	1
GO:0043583	0.0041134	0.998822	17	26	ear development	BP	0.253735	1
GO:0006282	0.00415183	0.998747	18	28	regulation of DNA repair	BP	0.255034	1
GO:0000122	0.00420286	0.997523	67	136	negative regulation of transcription from RNA polymerase II promoter	BP	0.257092	1
GO:0044431	0.00428335	0.997242	93	197	Golgi apparatus part	CC	0.260929	1
GO:0031396	0.00451057	0.998095	29	51	regulation of protein ubiquitination	BP	0.273635	1
GO:0005765	0.00467089	0.997598	44	84	lysosomal membrane	CC	0.281038	1
GO:0098852	0.00467089	0.997598	44	84	lytic vacuole membrane	CC	0.281038	1
GO:0043933	0.00480592	0.996357	224	517	macromolecular complex subunit organization	BP	0.287843	1
GO:0043085	0.0048232	0.996597	141	313	positive regulation of catalytic activity	BP	0.287843	1
GO:0010501	0.00496052	0.99923	10	13	RNA secondary structure unwinding	BP	0.292471	1
GO:0016234	0.00496052	0.99923	10	13	inclusion body	CC	0.292471	1
GO:0051298	0.00496052	0.99923	10	13	centrosome duplication	BP	0.292471	1
GO:0009968	0.00531783	0.996422	108	234	negative regulation of signal transduction	BP	0.312284	1
GO:0000228	0.00534347	0.996956	57	114	nuclear chromosome	CC	0.31254	1
GO:0010942	0.00555679	0.996726	63	128	positive regulation of cell death	BP	0.323727	1
GO:0000313	0.00573121	0.997084	41	78	organellar ribosome	CC	0.32598	1
GO:0005761	0.00573121	0.997084	41	78	mitochondrial ribosome	CC	0.32598	1
GO:0031327	0.00579512	0.996007	119	261	negative regulation of cellular biosynthetic process	BP	0.32598	1
GO:0010494	0.00580687	0.998899	11	15	cytoplasmic stress granule	CC	0.32598	1
GO:0042471	0.00580687	0.998899	11	15	ear morphogenesis	BP	0.32598	1
GO:1903320	0.00581644	0.997384	31	56	regulation of protein modification by small protein conjugation or removal	BP	0.32598	1
GO:0019900	0.0058668	0.996599	59	119	kinase binding	MF	0.32598	1
GO:0000478	0.00601735	0.999574	7	8	endonucleolytic cleavage involved in rRNA processing	BP	0.32598	1
GO:0000479	0.00601735	0.999574	7	8	endonucleolytic cleavage of tricistronic rRNA transcript (SSU-rRNA, 5.8S rRNA, LSU-rRNA)	BP	0.32598	1
GO:0000993	0.00601735	0.999574	7	8	RNA polymerase II core binding	MF	0.32598	1
GO:0007035	0.00601735	0.999574	7	8	vacuolar acidification	BP	0.32598	1
GO:0019076	0.00601735	0.999574	7	8	viral release from host cell	BP	0.32598	1
GO:0035890	0.00601735	0.999574	7	8	exit from host	BP	0.32598	1
GO:0035891	0.00601735	0.999574	7	8	exit from host cell	BP	0.32598	1
GO:0042555	0.00601735	0.999574	7	8	MCM complex	CC	0.32598	1
GO:0043392	0.00601735	0.999574	7	8	negative regulation of DNA binding	BP	0.32598	1
GO:0052126	0.00601735	0.999574	7	8	movement in host environment	BP	0.32598	1
GO:0052192	0.00601735	0.999574	7	8	movement in environment of other organism involved in symbiotic interaction	BP	0.32598	1
GO:1902186	0.00601735	0.999574	7	8	regulation of viral release from host cell	BP	0.32598	1
GO:1901214	0.00617675	0.997249	30	54	regulation of neuron death	BP	0.333386	1
GO:0044248	0.00627226	0.995214	221	512	cellular catabolic process	BP	0.336735	1
GO:0042393	0.00628469	0.997651	22	37	histone binding	MF	0.336735	1
GO:0006259	0.00639299	0.995605	115	252	DNA metabolic process	BP	0.341293	1
GO:0001838	0.00642472	0.998594	12	17	embryonic epithelial tube formation	BP	0.341744	1
GO:0044432	0.00667733	0.995191	147	330	endoplasmic reticulum part	CC	0.353899	1
GO:0006333	0.00674517	0.997611	20	33	chromatin assembly or disassembly	BP	0.354007	1
GO:0007219	0.00674517	0.997611	20	33	Notch signaling pathway	BP	0.354007	1
GO:0051347	0.00675171	0.996089	57	115	positive regulation of transferase activity	BP	0.354007	1
GO:0072384	0.00684712	0.99833	13	19	organelle transport along microtubule	BP	0.357667	1
GO:0044877	0.00687024	0.995356	104	226	macromolecular complex binding	MF	0.357667	1
GO:0098588	0.00693992	0.994699	217	503	bounding membrane of organelle	CC	0.359313	1
GO:0051054	0.00695082	0.996971	28	50	positive regulation of DNA metabolic process	BP	0.359313	1
GO:0016757	0.00703103	0.996466	38	72	transferase activity, transferring glycosyl groups	MF	0.360918	1
GO:0070085	0.00703103	0.996466	38	72	glycosylation	BP	0.360918	1
GO:0001837	0.00710844	0.998111	14	21	epithelial to mesenchymal transition	BP	0.362358	1
GO:0016331	0.00710844	0.998111	14	21	morphogenesis of embryonic epithelium	BP	0.362358	1
GO:0045892	0.00714039	0.995338	88	188	negative regulation of transcription, DNA-templated	BP	0.362358	1
GO:0003674	0.00715781	0.994155	1706	4405	molecular_function	MF	0.362358	1
GO:0006334	0.00721658	0.997712	17	27	nucleosome assembly	BP	0.364078	1
GO:0018130	0.00742539	0.993965	380	914	heterocycle biosynthetic process	BP	0.373329	1
GO:0048598	0.00754869	0.995925	45	88	embryonic morphogenesis	BP	0.378233	1
GO:0070124	0.00762241	0.996022	41	79	mitochondrial translational initiation	BP	0.380628	1
GO:0000980	0.00783939	1	5	5	RNA polymerase II distal enhancer sequence-specific DNA binding	MF	0.383634	1
GO:0006298	0.00783939	1	5	5	mismatch repair	BP	0.383634	1
GO:0008373	0.00783939	1	5	5	sialyltransferase activity	MF	0.383634	1
GO:0042987	0.00783939	1	5	5	amyloid precursor protein catabolic process	BP	0.383634	1
GO:0097503	0.00783939	1	5	5	sialylation	BP	0.383634	1
GO:2000678	0.00783939	1	5	5	negative regulation of transcription regulatory region DNA binding	BP	0.383634	1
GO:0006457	0.00789323	0.995625	48	95	protein folding	BP	0.384985	1
GO:1990234	0.00799249	0.994506	109	239	transferase complex	CC	0.386518	1
GO:0005524	0.00803935	0.994044	168	383	ATP binding	MF	0.386518	1
GO:0006486	0.0080563	0.995988	36	68	protein glycosylation	BP	0.386518	1
GO:0007249	0.0080563	0.995988	36	68	I-kappaB kinase/NF-kappaB signaling	BP	0.386518	1
GO:0043413	0.0080563	0.995988	36	68	macromolecule glycosylation	BP	0.386518	1
GO:0009101	0.00817205	0.995748	40	77	glycoprotein biosynthetic process	BP	0.388521	1
GO:0022626	0.00817205	0.995748	40	77	cytosolic ribosome	CC	0.388521	1
GO:1901362	0.00817745	0.993312	398	961	organic cyclic compound biosynthetic process	BP	0.388521	1
GO:0043549	0.00834254	0.994579	83	177	regulation of kinase activity	BP	0.39201	1
GO:0001098	0.0084645	0.998937	8	10	basal transcription machinery binding	MF	0.39201	1
GO:0001099	0.0084645	0.998937	8	10	basal RNA polymerase II transcription machinery binding	MF	0.39201	1
GO:0003279	0.0084645	0.998937	8	10	cardiac septum development	BP	0.39201	1
GO:0007628	0.0084645	0.998937	8	10	adult walking behavior	BP	0.39201	1
GO:0043487	0.0084645	0.998937	8	10	regulation of RNA stability	BP	0.39201	1
GO:0060317	0.0084645	0.998937	8	10	cardiac epithelial to mesenchymal transition	BP	0.39201	1
GO:0090659	0.0084645	0.998937	8	10	walking behavior	BP	0.39201	1
GO:0010605	0.00854892	0.993432	215	500	negative regulation of macromolecule metabolic process	BP	0.394112	1
GO:0032446	0.00856752	0.99428	93	201	protein modification by small protein conjugation	BP	0.394112	1
GO:0022618	0.00869	0.995329	43	84	ribonucleoprotein complex assembly	BP	0.394112	1
GO:0045930	0.00869997	0.996414	24	42	negative regulation of mitotic cell cycle	BP	0.394112	1
GO:0051099	0.00869997	0.996414	24	42	positive regulation of binding	BP	0.394112	1
GO:0019438	0.00871029	0.992892	380	916	aromatic compound biosynthetic process	BP	0.394112	1
GO:0000790	0.00873495	0.995955	30	55	nuclear chromatin	CC	0.394112	1
GO:1903362	0.00873495	0.995955	30	55	regulation of cellular protein catabolic process	BP	0.394112	1
GO:0000904	0.00875148	0.995042	50	100	cell morphogenesis involved in differentiation	BP	0.394112	1
GO:1903507	0.0088175	0.994146	90	194	negative regulation of nucleic acid-templated transcription	BP	0.395871	1
GO:0006397	0.00896417	0.99437	71	149	mRNA processing	BP	0.401228	1
GO:1903047	0.00906248	0.99402	87	187	mitotic cell cycle process	BP	0.404396	1
GO:0071826	0.00909289	0.994975	46	91	ribonucleoprotein complex subunit organization	BP	0.404523	1
GO:1902679	0.00914051	0.993891	92	199	negative regulation of RNA biosynthetic process	BP	0.405414	1
GO:0060070	0.00917138	0.996284	23	40	canonical Wnt signaling pathway	BP	0.405557	1
GO:0034976	0.00939464	0.995146	38	73	response to endoplasmic reticulum stress	BP	0.414182	1
GO:0031982	0.00985505	0.99183	446	1086	vesicle	CC	0.43318	1
GO:0036464	0.00992155	0.995489	28	51	cytoplasmic ribonucleoprotein granule	CC	0.434801	1
GO:0016055	0.0100077	0.994647	41	80	Wnt signaling pathway	BP	0.43727	1
GO:0043130	0.0101345	0.996056	21	36	ubiquitin binding	MF	0.441499	1
GO:0000466	0.0102517	0.998263	9	12	maturation of 5.8S rRNA from tricistronic rRNA transcript (SSU-rRNA, 5.8S rRNA, LSU-rRNA)	BP	0.443969	1
GO:0030173	0.0102517	0.998263	9	12	integral component of Golgi membrane	CC	0.443969	1
GO:0005773	0.0103311	0.993167	85	183	vacuole	CC	0.446091	1
GO:1901564	0.0105072	0.991482	333	799	organonitrogen compound metabolic process	BP	0.451127	1
GO:0065004	0.0105667	0.995245	27	49	protein-DNA complex assembly	BP	0.451127	1
GO:1903050	0.0105667	0.995245	27	49	regulation of proteolysis involved in cellular protein catabolic process	BP	0.451127	1
GO:0043122	0.0105706	0.994851	32	60	regulation of I-kappaB kinase/NF-kappaB signaling	BP	0.451127	1
GO:0022627	0.0106157	0.995964	20	34	cytosolic small ribosomal subunit	CC	0.451738	1
GO:0010608	0.0110682	0.993612	50	101	posttranscriptional regulation of gene expression	BP	0.466374	1
GO:0042177	0.0110867	0.995895	19	32	negative regulation of protein catabolic process	BP	0.466374	1
GO:0060828	0.0110867	0.995895	19	32	regulation of canonical Wnt signaling pathway	BP	0.466374	1
GO:0097479	0.0110867	0.995895	19	32	synaptic vesicle localization	BP	0.466374	1
GO:0070062	0.0112113	0.991014	290	691	extracellular exosome	CC	0.469108	1
GO:0043009	0.0112169	0.993402	53	108	chordate embryonic development	BP	0.469108	1
GO:1905369	0.0112476	0.994995	26	47	endopeptidase complex	CC	0.469108	1
GO:0031300	0.0113112	0.994526	31	58	intrinsic component of organelle membrane	CC	0.470426	1
GO:0070063	0.0114722	0.997644	10	14	RNA polymerase binding	MF	0.475774	1
GO:0000314	0.0115371	0.995854	18	30	organellar small ribosomal subunit	CC	0.475774	1
GO:0005763	0.0115371	0.995854	18	30	mitochondrial small ribosomal subunit	CC	0.475774	1
GO:0019904	0.0119335	0.992564	64	134	protein domain specific binding	MF	0.488808	1
GO:0016020	0.0119457	0.989697	952	2402	membrane	CC	0.488808	1
GO:0001227	0.011953	0.995848	17	28	transcriptional repressor activity, RNA polymerase II transcription regulatory region sequence-specific binding	MF	0.488808	1
GO:0042176	0.0120833	0.993367	42	83	regulation of protein catabolic process	BP	0.492272	1
GO:0009790	0.0121048	0.992028	80	172	embryo development	BP	0.492272	1
GO:0022406	0.0123167	0.995887	16	26	membrane docking	BP	0.498467	1
GO:0006470	0.0124247	0.993684	34	65	protein dephosphorylation	BP	0.498467	1
GO:0000413	0.0126049	0.995979	15	24	protein peptidyl-prolyl isomerization	BP	0.498467	1
GO:0003755	0.0126049	0.995979	15	24	peptidyl-prolyl cis-trans isomerase activity	MF	0.498467	1
GO:0016859	0.0126049	0.995979	15	24	cis-trans isomerase activity	MF	0.498467	1
GO:0048524	0.0126049	0.995979	15	24	positive regulation of viral process	BP	0.498467	1
GO:2001022	0.0126049	0.995979	15	24	positive regulation of response to DNA damage stimulus	BP	0.498467	1
GO:0008287	0.0126645	0.996695	12	18	protein serine/threonine phosphatase complex	CC	0.498467	1
GO:0045739	0.0126645	0.996695	12	18	positive regulation of DNA repair	BP	0.498467	1
GO:0070373	0.0126645	0.996695	12	18	negative regulation of ERK1 and ERK2 cascade	BP	0.498467	1
GO:0072175	0.0126645	0.996695	12	18	epithelial tube formation	BP	0.498467	1
GO:1903293	0.0126645	0.996695	12	18	phosphatase complex	CC	0.498467	1
GO:0000922	0.0127182	0.994481	24	43	spindle pole	CC	0.499242	1
GO:0000784	0.0127872	0.996137	14	22	nuclear chromosome, telomeric region	CC	0.49928	1
GO:1903902	0.0127872	0.996137	14	22	positive regulation of viral life cycle	BP	0.49928	1
GO:0000902	0.0129277	0.991476	79	170	cell morphogenesis	BP	0.502706	1
GO:0001501	0.0129777	0.99289	41	81	skeletal system development	BP	0.502706	1
GO:0198738	0.0129777	0.99289	41	81	cell-cell signaling by wnt	BP	0.502706	1
GO:0007050	0.0135076	0.994222	23	41	cell cycle arrest	BP	0.519014	1
GO:0030554	0.0135964	0.989692	171	395	adenyl nucleotide binding	MF	0.519014	1
GO:0008380	0.0136953	0.991455	62	130	RNA splicing	BP	0.519014	1
GO:0043230	0.0138367	0.988836	291	696	extracellular organelle	CC	0.519014	1
GO:1903561	0.0138367	0.988836	291	696	extracellular vesicle	CC	0.519014	1
GO:0003682	0.0139395	0.99166	53	109	chromatin binding	MF	0.519014	1
GO:0009792	0.0139395	0.99166	53	109	embryo development ending in birth or egg hatching	BP	0.519014	1
GO:0009892	0.0139618	0.988979	235	555	negative regulation of metabolic process	BP	0.519014	1
GO:0003198	0.0140406	0.998875	6	7	epithelial to mesenchymal transition involved in endocardial cushion formation	BP	0.519014	1
GO:0003203	0.0140406	0.998875	6	7	endocardial cushion morphogenesis	BP	0.519014	1
GO:0003272	0.0140406	0.998875	6	7	endocardial cushion formation	BP	0.519014	1
GO:0006336	0.0140406	0.998875	6	7	DNA replication-independent nucleosome assembly	BP	0.519014	1
GO:0006376	0.0140406	0.998875	6	7	mRNA splice site selection	BP	0.519014	1
GO:0034724	0.0140406	0.998875	6	7	DNA replication-independent nucleosome organization	BP	0.519014	1
GO:0045746	0.0140406	0.998875	6	7	negative regulation of Notch signaling pathway	BP	0.519014	1
GO:0048538	0.0140406	0.998875	6	7	thymus development	BP	0.519014	1
GO:0060563	0.0140406	0.998875	6	7	neuroepithelial cell differentiation	BP	0.519014	1
GO:0061037	0.0140406	0.998875	6	7	negative regulation of cartilage development	BP	0.519014	1
GO:0035639	0.0140704	0.988944	225	530	purine ribonucleoside triphosphate binding	MF	0.519014	1
GO:0033365	0.0141668	0.990236	95	209	protein localization to organelle	BP	0.521261	1
GO:0032182	0.0143314	0.993966	22	39	ubiquitin-like protein binding	MF	0.525999	1
GO:0060322	0.0147139	0.991529	46	93	head development	BP	0.537947	1
GO:0016567	0.0147981	0.989956	87	190	protein ubiquitination	BP	0.537947	1
GO:0043065	0.014834	0.990854	58	121	positive regulation of apoptotic process	BP	0.537947	1
GO:0043068	0.014834	0.990854	58	121	positive regulation of programmed cell death	BP	0.537947	1
GO:0031324	0.0148402	0.988398	212	498	negative regulation of cellular metabolic process	BP	0.537947	1
GO:0032559	0.0150984	0.988523	169	391	adenyl ribonucleotide binding	MF	0.54596	1
GO:0042274	0.0151874	0.993715	21	37	ribosomal small subunit biogenesis	BP	0.54783	1
GO:0035239	0.0153328	0.992321	31	59	tube morphogenesis	BP	0.551718	1
GO:0051402	0.0158371	0.992636	26	48	neuron apoptotic process	BP	0.56847	1
GO:0019901	0.0160525	0.990394	51	105	protein kinase binding	MF	0.572695	1
GO:0045786	0.0160525	0.990394	51	105	negative regulation of cell cycle	BP	0.572695	1
GO:0006611	0.0160718	0.993476	20	35	protein export from nucleus	BP	0.572695	1
GO:0016050	0.0166303	0.990675	41	82	vesicle organization	BP	0.59116	1
GO:0022402	0.0168935	0.987708	122	276	cell cycle process	BP	0.598898	1
GO:0000502	0.0169295	0.992206	25	46	proteasome complex	CC	0.598898	1
GO:0080135	0.0170473	0.989478	56	117	regulation of cellular response to stress	BP	0.601613	1
GO:0008104	0.0171327	0.986179	271	648	protein localization	BP	0.603084	1
GO:0008219	0.0171851	0.986643	193	452	cell death	BP	0.603084	1
GO:0005819	0.0172288	0.989689	50	103	spindle	CC	0.603084	1
GO:0016853	0.0172943	0.990605	37	73	isomerase activity	MF	0.603084	1
GO:0018205	0.0172943	0.990605	37	73	peptidyl-lysine modification	BP	0.603084	1
GO:0031301	0.0176459	0.991265	29	55	integral component of organelle membrane	CC	0.613886	1
GO:0048489	0.0179003	0.993059	18	31	synaptic vesicle transport	BP	0.614846	1
GO:0097480	0.0179003	0.993059	18	31	establishment of synaptic vesicle localization	BP	0.614846	1
GO:0099003	0.0179003	0.993059	18	31	vesicle-mediated transport in synapse	BP	0.614846	1
GO:0010648	0.017963	0.987076	112	252	negative regulation of cell communication	BP	0.614846	1
GO:0023057	0.017963	0.987076	112	252	negative regulation of signaling	BP	0.614846	1
GO:0006071	0.0181765	0.997457	7	9	glycerol metabolic process	BP	0.614846	1
GO:0030291	0.0181765	0.997457	7	9	protein serine/threonine kinase inhibitor activity	MF	0.614846	1
GO:0030687	0.0181765	0.997457	7	9	preribosome, large subunit precursor	CC	0.614846	1
GO:0031492	0.0181765	0.997457	7	9	nucleosomal DNA binding	MF	0.614846	1
GO:0035307	0.0181765	0.997457	7	9	positive regulation of protein dephosphorylation	BP	0.614846	1
GO:0043488	0.0181765	0.997457	7	9	regulation of mRNA stability	BP	0.614846	1
GO:0070491	0.0181765	0.997457	7	9	repressing transcription factor binding	MF	0.614846	1
GO:0007420	0.018242	0.989521	43	87	brain development	BP	0.614846	1
GO:0022607	0.0182598	0.985199	279	669	cellular component assembly	BP	0.614846	1
GO:0044454	0.0184319	0.988783	52	108	nuclear chromosome part	CC	0.61727	1
GO:0051656	0.0184932	0.988932	49	101	establishment of organelle localization	BP	0.61727	1
GO:0016573	0.0188245	0.992897	17	29	histone acetylation	BP	0.61727	1
GO:0018208	0.0188245	0.992897	17	29	peptidyl-proline modification	BP	0.61727	1
GO:0031497	0.0188245	0.992897	17	29	chromatin assembly	BP	0.61727	1
GO:0000775	0.0190045	0.990122	32	62	chromosome, centromeric region	CC	0.61727	1
GO:0006469	0.0190045	0.990122	32	62	negative regulation of protein kinase activity	BP	0.61727	1
GO:0019207	0.0190045	0.990122	32	62	kinase regulator activity	MF	0.61727	1
GO:0048562	0.0193273	0.9913	23	42	embryonic organ morphogenesis	BP	0.61727	1
GO:0022604	0.019603	0.988748	42	85	regulation of cell morphogenesis	BP	0.61727	1
GO:0006338	0.0197351	0.992783	16	27	chromatin remodeling	BP	0.61727	1
GO:0006913	0.0197747	0.987962	51	106	nucleocytoplasmic transport	BP	0.61727	1
GO:0000323	0.020459	0.986393	72	156	lytic vacuole	CC	0.61727	1
GO:0005764	0.020459	0.986393	72	156	lysosome	CC	0.61727	1
GO:0007093	0.0206095	0.992731	15	25	mitotic cell cycle checkpoint	BP	0.61727	1
GO:0030490	0.0206095	0.992731	15	25	maturation of SSU-rRNA	BP	0.61727	1
GO:0051100	0.0206095	0.992731	15	25	negative regulation of binding	BP	0.61727	1
GO:0007626	0.0206382	0.990829	22	40	locomotory behavior	BP	0.61727	1
GO:0001921	0.0206865	1	4	4	positive regulation of receptor recycling	BP	0.61727	1
GO:0004861	0.0206865	1	4	4	cyclin-dependent protein serine/threonine kinase inhibitor activity	MF	0.61727	1
GO:0005248	0.0206865	1	4	4	voltage-gated sodium channel activity	MF	0.61727	1
GO:0006086	0.0206865	1	4	4	acetyl-CoA biosynthetic process from pyruvate	BP	0.61727	1
GO:0007252	0.0206865	1	4	4	I-kappaB phosphorylation	BP	0.61727	1
GO:0009125	0.0206865	1	4	4	nucleoside monophosphate catabolic process	BP	0.61727	1
GO:0009128	0.0206865	1	4	4	purine nucleoside monophosphate catabolic process	BP	0.61727	1
GO:0009158	0.0206865	1	4	4	ribonucleoside monophosphate catabolic process	BP	0.61727	1
GO:0009169	0.0206865	1	4	4	purine ribonucleoside monophosphate catabolic process	BP	0.61727	1
GO:0009240	0.0206865	1	4	4	isopentenyl diphosphate biosynthetic process	BP	0.61727	1
GO:0010825	0.0206865	1	4	4	positive regulation of centrosome duplication	BP	0.61727	1
GO:0010894	0.0206865	1	4	4	negative regulation of steroid biosynthetic process	BP	0.61727	1
GO:0016235	0.0206865	1	4	4	aggresome	CC	0.61727	1
GO:0016273	0.0206865	1	4	4	arginine N-methyltransferase activity	MF	0.61727	1
GO:0016274	0.0206865	1	4	4	protein-arginine N-methyltransferase activity	MF	0.61727	1
GO:0030127	0.0206865	1	4	4	COPII vesicle coat	CC	0.61727	1
GO:0030836	0.0206865	1	4	4	positive regulation of actin filament depolymerization	BP	0.61727	1
GO:0035176	0.0206865	1	4	4	social behavior	BP	0.61727	1
GO:0035246	0.0206865	1	4	4	peptidyl-arginine N-methylation	BP	0.61727	1
GO:0035247	0.0206865	1	4	4	peptidyl-arginine omega-N-methylation	BP	0.61727	1
GO:0035751	0.0206865	1	4	4	regulation of lysosomal lumen pH	BP	0.61727	1
GO:0036265	0.0206865	1	4	4	RNA (guanine-N7)-methylation	BP	0.61727	1
GO:0040037	0.0206865	1	4	4	negative regulation of fibroblast growth factor receptor signaling pathway	BP	0.61727	1
GO:0042491	0.0206865	1	4	4	auditory receptor cell differentiation	BP	0.61727	1
GO:0045939	0.0206865	1	4	4	negative regulation of steroid metabolic process	BP	0.61727	1
GO:0046490	0.0206865	1	4	4	isopentenyl diphosphate metabolic process	BP	0.61727	1
GO:0051703	0.0206865	1	4	4	intraspecies interaction between organisms	BP	0.61727	1
GO:0070717	0.0206865	1	4	4	poly-purine tract binding	MF	0.61727	1
GO:0071168	0.0206865	1	4	4	protein localization to chromatin	BP	0.61727	1
GO:0072531	0.0206865	1	4	4	pyrimidine-containing compound transmembrane transport	BP	0.61727	1
GO:0097433	0.0206865	1	4	4	dense body	CC	0.61727	1
GO:1901532	0.0206865	1	4	4	regulation of hematopoietic progenitor cell differentiation	BP	0.61727	1
GO:1901881	0.0206865	1	4	4	positive regulation of protein depolymerization	BP	0.61727	1
GO:1902176	0.0206865	1	4	4	negative regulation of oxidative stress-induced intrinsic apoptotic signaling pathway	BP	0.61727	1
GO:1905030	0.0206865	1	4	4	voltage-gated ion channel activity involved in regulation of postsynaptic membrane potential	MF	0.61727	1
GO:0000028	0.0207284	0.996134	8	11	ribosomal small subunit assembly	BP	0.61727	1
GO:0008198	0.0207284	0.996134	8	11	ferrous iron binding	MF	0.61727	1
GO:0016538	0.0207284	0.996134	8	11	cyclin-dependent protein serine/threonine kinase regulator activity	MF	0.61727	1
GO:1902017	0.0207284	0.996134	8	11	regulation of cilium assembly	BP	0.61727	1
GO:0051052	0.0210689	0.987917	41	83	regulation of DNA metabolic process	BP	0.625391	1
GO:0045184	0.0210864	0.983154	230	547	establishment of protein localization	BP	0.625391	1
GO:0006914	0.0212757	0.987514	44	90	autophagy	BP	0.628468	1
GO:0009100	0.0212757	0.987514	44	90	glycoprotein metabolic process	BP	0.628468	1
GO:0043393	0.0220265	0.990349	21	38	regulation of protein binding	BP	0.641589	1
GO:0001078	0.0221123	0.992892	13	21	transcriptional repressor activity, RNA polymerase II core promoter proximal region sequence-specific binding	MF	0.641589	1
GO:0006354	0.0221123	0.992892	13	21	DNA-templated transcription, elongation	BP	0.641589	1
GO:0007030	0.0221123	0.992892	13	21	Golgi organization	BP	0.641589	1
GO:1901991	0.0221123	0.992892	13	21	negative regulation of mitotic cell cycle phase transition	BP	0.641589	1
GO:0006493	0.0221569	0.995039	9	13	protein O-linked glycosylation	BP	0.641589	1
GO:0030134	0.0221569	0.995039	9	13	ER to Golgi transport vesicle	CC	0.641589	1
GO:0036002	0.0221569	0.995039	9	13	pre-mRNA binding	MF	0.641589	1
GO:0051646	0.0221569	0.995039	9	13	mitochondrion localization	BP	0.641589	1
GO:1901983	0.0221569	0.995039	9	13	regulation of protein acetylation	BP	0.641589	1
GO:0000123	0.0226372	0.993153	12	19	histone acetyltransferase complex	CC	0.643015	1
GO:0000462	0.0226372	0.993153	12	19	maturation of SSU-rRNA from tricistronic rRNA transcript (SSU-rRNA, 5.8S rRNA, LSU-rRNA)	BP	0.643015	1
GO:0005876	0.0226372	0.993153	12	19	spindle microtubule	CC	0.643015	1
GO:0034248	0.022767	0.98613	49	102	regulation of cellular amide metabolic process	BP	0.643015	1
GO:0071900	0.022767	0.98613	49	102	regulation of protein serine/threonine kinase activity	BP	0.643015	1
GO:0000469	0.022803	0.994193	10	15	cleavage involved in rRNA processing	BP	0.643015	1
GO:0008543	0.022803	0.994193	10	15	fibroblast growth factor receptor signaling pathway	BP	0.643015	1
GO:0008593	0.022803	0.994193	10	15	regulation of Notch signaling pathway	BP	0.643015	1
GO:0050686	0.022803	0.994193	10	15	negative regulation of mRNA processing	BP	0.643015	1
GO:0005643	0.022907	0.993575	11	17	nuclear pore	CC	0.643015	1
GO:0006891	0.022907	0.993575	11	17	intra-Golgi vesicle-mediated transport	BP	0.643015	1
GO:0008023	0.022907	0.993575	11	17	transcription elongation factor complex	CC	0.643015	1
GO:0032436	0.022907	0.993575	11	17	positive regulation of proteasomal ubiquitin-dependent protein catabolic process	BP	0.643015	1
GO:0048278	0.022907	0.993575	11	17	vesicle docking	BP	0.643015	1
GO:1903312	0.022907	0.993575	11	17	negative regulation of mRNA metabolic process	BP	0.643015	1
GO:1903729	0.022907	0.993575	11	17	regulation of plasma membrane organization	BP	0.643015	1
GO:0032984	0.0236	0.987898	29	56	macromolecular complex disassembly	BP	0.661206	1
GO:0051169	0.0241613	0.985042	51	107	nuclear transport	BP	0.675641	1
GO:0015031	0.024466	0.980449	219	521	protein transport	BP	0.682862	1
GO:0061024	0.0246713	0.982519	93	208	membrane organization	BP	0.687285	1
GO:0001649	0.0250945	0.988035	24	45	osteoblast differentiation	BP	0.696432	1
GO:0043241	0.0250945	0.988035	24	45	protein complex disassembly	BP	0.696432	1
GO:0098805	0.0253968	0.980216	173	406	whole membrane	CC	0.70336	1
GO:0032268	0.02544	0.979424	243	582	regulation of cellular protein metabolic process	BP	0.70336	1
GO:0050794	0.0257854	0.977425	903	2288	regulation of cellular process	BP	0.71157	1
GO:0000151	0.0261872	0.985023	38	77	ubiquitin ligase complex	CC	0.721303	1
GO:0051090	0.0264011	0.984523	41	84	regulation of sequence-specific DNA binding transcription factor activity	BP	0.725833	1
GO:0018394	0.0266607	0.988913	18	32	peptidyl-lysine acetylation	BP	0.730233	1
GO:0021537	0.0266607	0.988913	18	32	telencephalon development	BP	0.730233	1
GO:0043903	0.0267572	0.985706	31	61	regulation of symbiosis, encompassing mutualism through parasitism	BP	0.731514	1
GO:0006261	0.0269277	0.987282	23	43	DNA-dependent DNA replication	BP	0.732086	1
GO:0030900	0.0269277	0.987282	23	43	forebrain development	BP	0.732086	1
GO:0043523	0.0269277	0.987282	23	43	regulation of neuron apoptotic process	BP	0.732086	1
GO:0017076	0.0272702	0.978009	230	550	purine nucleotide binding	MF	0.740025	1
GO:0033673	0.0276536	0.984673	34	68	negative regulation of kinase activity	BP	0.749045	1
GO:0065009	0.0280778	0.976909	280	677	regulation of molecular function	BP	0.759135	1
GO:0048193	0.0281676	0.983908	37	75	Golgi vesicle transport	BP	0.760162	1
GO:0010970	0.0283543	0.988463	17	30	transport along microtubule	BP	0.761004	1
GO:0018393	0.0283543	0.988463	17	30	internal peptidyl-lysine acetylation	BP	0.761004	1
GO:0099111	0.0283543	0.988463	17	30	microtubule-based transport	BP	0.761004	1
GO:0012505	0.0290009	0.975338	430	1061	endomembrane system	CC	0.776939	1
GO:0009056	0.02933	0.976083	251	604	catabolic process	BP	0.780868	1
GO:0006401	0.0293603	0.985189	26	50	RNA catabolic process	BP	0.780868	1
GO:0016758	0.0293603	0.985189	26	50	transferase activity, transferring hexosyl groups	MF	0.780868	1
GO:0043123	0.0293603	0.985189	26	50	positive regulation of I-kappaB kinase/NF-kappaB signaling	BP	0.780868	1
GO:0005783	0.0301221	0.97601	197	468	endoplasmic reticulum	CC	0.799679	1
GO:0010941	0.0304029	0.976744	141	328	regulation of cell death	BP	0.805677	1
GO:0034655	0.0305137	0.982127	39	80	nucleobase-containing compound catabolic process	BP	0.807157	1
GO:0031399	0.030842	0.976021	159	373	regulation of protein modification process	BP	0.814374	1
GO:0007417	0.0311724	0.979645	58	125	central nervous system development	BP	0.818948	1
GO:0000166	0.0314051	0.974174	268	648	nucleotide binding	MF	0.818948	1
GO:1901265	0.0314051	0.974174	268	648	nucleoside phosphate binding	MF	0.818948	1
GO:0051648	0.0315919	0.984163	25	48	vesicle localization	BP	0.818948	1
GO:0005793	0.0319178	0.987683	15	26	endoplasmic reticulum-Golgi intermediate compartment	CC	0.818948	1
GO:0006997	0.0319178	0.987683	15	26	nucleus organization	BP	0.818948	1
GO:1905114	0.03198	0.980147	47	99	cell surface receptor signaling pathway involved in cell-cell signaling	BP	0.818948	1
GO:0003281	0.0321867	0.99703	5	6	ventricular septum development	BP	0.818948	1
GO:0017091	0.0321867	0.99703	5	6	AU-rich element binding	MF	0.818948	1
GO:0031994	0.0321867	0.99703	5	6	insulin-like growth factor I binding	MF	0.818948	1
GO:0031995	0.0321867	0.99703	5	6	insulin-like growth factor II binding	MF	0.818948	1
GO:0035315	0.0321867	0.99703	5	6	hair cell differentiation	BP	0.818948	1
GO:0042053	0.0321867	0.99703	5	6	regulation of dopamine metabolic process	BP	0.818948	1
GO:0042069	0.0321867	0.99703	5	6	regulation of catecholamine metabolic process	BP	0.818948	1
GO:0043243	0.0321867	0.99703	5	6	positive regulation of protein complex disassembly	BP	0.818948	1
GO:0043486	0.0321867	0.99703	5	6	histone exchange	BP	0.818948	1
GO:0043567	0.0321867	0.99703	5	6	regulation of insulin-like growth factor receptor signaling pathway	BP	0.818948	1
GO:0046607	0.0321867	0.99703	5	6	positive regulation of centrosome cycle	BP	0.818948	1
GO:0060411	0.0321867	0.99703	5	6	cardiac septum morphogenesis	BP	0.818948	1
GO:1902175	0.0321867	0.99703	5	6	regulation of oxidative stress-induced intrinsic apoptotic signaling pathway	BP	0.818948	1
GO:1905515	0.0321867	0.99703	5	6	non-motile cilium assembly	BP	0.818948	1
GO:0006417	0.032441	0.980195	44	92	regulation of translation	BP	0.823991	1
GO:0010564	0.0328908	0.978989	52	111	regulation of cell cycle process	BP	0.833973	1
GO:0006473	0.0332652	0.984813	20	37	protein acetylation	BP	0.837024	1
GO:0007409	0.0333937	0.982354	28	55	axonogenesis	BP	0.837024	1
GO:0019887	0.0333937	0.982354	28	55	protein kinase regulator activity	MF	0.837024	1
GO:0050792	0.0333937	0.982354	28	55	regulation of viral process	BP	0.837024	1
GO:0007067	0.033424	0.977718	62	135	mitotic nuclear division	BP	0.837024	1
GO:0090305	0.0336503	0.978783	49	104	nucleic acid phosphodiester bond hydrolysis	BP	0.837024	1
GO:0032555	0.0337293	0.972619	227	545	purine ribonucleotide binding	MF	0.837024	1
GO:0000422	0.0337523	0.987395	14	24	mitophagy	BP	0.837024	1
GO:0002181	0.0337523	0.987395	14	24	cytoplasmic translation	BP	0.837024	1
GO:0006099	0.0337523	0.987395	14	24	tricarboxylic acid cycle	BP	0.837024	1
GO:0021953	0.0337523	0.987395	14	24	central nervous system neuron differentiation	BP	0.837024	1
GO:0061726	0.0337523	0.987395	14	24	mitochondrion disassembly	BP	0.837024	1
GO:1901800	0.0337523	0.987395	14	24	positive regulation of proteasomal protein catabolic process	BP	0.837024	1
GO:0000776	0.0340017	0.98307	24	46	kinetochore	CC	0.838957	1
GO:0008135	0.0340017	0.98307	24	46	translation factor activity, RNA binding	MF	0.838957	1
GO:0051302	0.0340017	0.98307	24	46	regulation of cell division	BP	0.838957	1
GO:0030855	0.0343093	0.977799	54	116	epithelial cell differentiation	BP	0.845126	1
GO:0072594	0.0344616	0.976811	64	140	establishment of protein localization to organelle	BP	0.847454	1
GO:0032553	0.0348609	0.971628	230	553	ribonucleotide binding	MF	0.855841	1
GO:0048583	0.0350395	0.970716	311	759	regulation of response to stimulus	BP	0.856051	1
GO:0048585	0.035048	0.973299	130	302	negative regulation of response to stimulus	BP	0.856051	1
GO:0007009	0.0351027	0.980015	34	69	plasma membrane organization	BP	0.856051	1
GO:0045862	0.0351027	0.980015	34	69	positive regulation of proteolysis	BP	0.856051	1
GO:0051348	0.0352952	0.979345	37	76	negative regulation of transferase activity	BP	0.859318	1
GO:0002062	0.0355819	0.987213	13	22	chondrocyte differentiation	BP	0.860589	1
GO:0008344	0.0355819	0.987213	13	22	adult locomotory behavior	BP	0.860589	1
GO:0030178	0.0355819	0.987213	13	22	negative regulation of Wnt signaling pathway	BP	0.860589	1
GO:1901988	0.0355819	0.987213	13	22	negative regulation of cell cycle phase transition	BP	0.860589	1
GO:0051650	0.036605	0.981908	23	44	establishment of vesicle localization	BP	0.8661	1
GO:1901990	0.036605	0.981908	23	44	regulation of mitotic cell cycle phase transition	BP	0.8661	1
GO:0006979	0.0368124	0.977114	45	95	response to oxidative stress	BP	0.8661	1
GO:0032270	0.0372649	0.971319	137	320	positive regulation of cellular protein metabolic process	BP	0.8661	1
GO:0005057	0.0373568	0.987176	12	20	signal transducer activity, downstream of receptor	MF	0.8661	1
GO:0031248	0.0373568	0.987176	12	20	protein acetyltransferase complex	CC	0.8661	1
GO:0051881	0.0373568	0.987176	12	20	regulation of mitochondrial membrane potential	BP	0.8661	1
GO:1902493	0.0373568	0.987176	12	20	acetyltransferase complex	CC	0.8661	1
GO:0032989	0.0374245	0.973168	86	194	cellular component morphogenesis	BP	0.8661	1
GO:0048523	0.0378685	0.967837	375	924	negative regulation of cellular process	BP	0.8661	1
GO:0048667	0.0379725	0.97779	36	74	cell morphogenesis involved in neuron differentiation	BP	0.8661	1
GO:0001881	0.0381105	0.993983	6	8	receptor recycling	BP	0.8661	1
GO:0003197	0.0381105	0.993983	6	8	endocardial cushion development	BP	0.8661	1
GO:0003756	0.0381105	0.993983	6	8	protein disulfide isomerase activity	MF	0.8661	1
GO:0004693	0.0381105	0.993983	6	8	cyclin-dependent protein serine/threonine kinase activity	MF	0.8661	1
GO:0006515	0.0381105	0.993983	6	8	misfolded or incompletely synthesized protein catabolic process	BP	0.8661	1
GO:0006687	0.0381105	0.993983	6	8	glycosphingolipid metabolic process	BP	0.8661	1
GO:0006921	0.0381105	0.993983	6	8	cellular component disassembly involved in execution phase of apoptosis	BP	0.8661	1
GO:0012507	0.0381105	0.993983	6	8	ER to Golgi transport vesicle membrane	CC	0.8661	1
GO:0016790	0.0381105	0.993983	6	8	thiolester hydrolase activity	MF	0.8661	1
GO:0016864	0.0381105	0.993983	6	8	intramolecular oxidoreductase activity, transposing S-S bonds	MF	0.8661	1
GO:0030126	0.0381105	0.993983	6	8	COPI vesicle coat	CC	0.8661	1
GO:0030262	0.0381105	0.993983	6	8	apoptotic nuclear changes	BP	0.8661	1
GO:0030857	0.0381105	0.993983	6	8	negative regulation of epithelial cell differentiation	BP	0.8661	1
GO:0031440	0.0381105	0.993983	6	8	regulation of mRNA 3'-end processing	BP	0.8661	1
GO:0032435	0.0381105	0.993983	6	8	negative regulation of proteasomal ubiquitin-dependent protein catabolic process	BP	0.8661	1
GO:0033146	0.0381105	0.993983	6	8	regulation of intracellular estrogen receptor signaling pathway	BP	0.8661	1
GO:0034643	0.0381105	0.993983	6	8	establishment of mitochondrion localization, microtubule-mediated	BP	0.8661	1
GO:0040019	0.0381105	0.993983	6	8	positive regulation of embryonic development	BP	0.8661	1
GO:0040036	0.0381105	0.993983	6	8	regulation of fibroblast growth factor receptor signaling pathway	BP	0.8661	1
GO:0047497	0.0381105	0.993983	6	8	mitochondrion transport along microtubule	BP	0.8661	1
GO:0050435	0.0381105	0.993983	6	8	beta-amyloid metabolic process	BP	0.8661	1
GO:0051654	0.0381105	0.993983	6	8	establishment of mitochondrion localization	BP	0.8661	1
GO:0097034	0.0381105	0.993983	6	8	mitochondrial respiratory chain complex IV biogenesis	BP	0.8661	1
GO:0097472	0.0381105	0.993983	6	8	cyclin-dependent protein kinase activity	MF	0.8661	1
GO:0098534	0.0381105	0.993983	6	8	centriole assembly	BP	0.8661	1
GO:1902807	0.0381105	0.993983	6	8	negative regulation of cell cycle G1/S phase transition	BP	0.8661	1
GO:1990391	0.0381105	0.993983	6	8	DNA repair complex	CC	0.8661	1
GO:2000134	0.0381105	0.993983	6	8	negative regulation of G1/S transition of mitotic cell cycle	BP	0.8661	1
GO:0001047	0.0382788	0.983021	18	33	core promoter binding	MF	0.868579	1
GO:0000209	0.03877	0.979687	26	51	protein polyubiquitination	BP	0.872853	1
GO:0008757	0.03877	0.979687	26	51	S-adenosylmethionine-dependent methyltransferase activity	MF	0.872853	1
GO:0006890	0.0390022	0.987335	11	18	retrograde vesicle-mediated transport, Golgi to ER	BP	0.872853	1
GO:0006900	0.0390022	0.987335	11	18	membrane budding	BP	0.872853	1
GO:0030120	0.0390022	0.987335	11	18	vesicle coat	CC	0.872853	1
GO:0031593	0.0390022	0.987335	11	18	polyubiquitin binding	MF	0.872853	1
GO:0048706	0.0390022	0.987335	11	18	embryonic skeletal system development	BP	0.872853	1
GO:0060389	0.0390022	0.987335	11	18	pathway-restricted SMAD protein phosphorylation	BP	0.872853	1
GO:0070603	0.0390022	0.987335	11	18	SWI/SNF superfamily-type complex	CC	0.872853	1
GO:0051246	0.0394062	0.967474	255	618	regulation of protein metabolic process	BP	0.876827	1
GO:0043624	0.0394187	0.980673	22	42	cellular protein complex disassembly	BP	0.876827	1
GO:0051168	0.0394187	0.980673	22	42	nuclear export	BP	0.876827	1
GO:1903900	0.0394187	0.980673	22	42	regulation of viral life cycle	BP	0.876827	1
GO:0015833	0.0403758	0.967108	219	527	peptide transport	BP	0.884295	1
GO:0006378	0.0404046	0.987758	10	16	mRNA polyadenylation	BP	0.884295	1
GO:0035107	0.0404046	0.987758	10	16	appendage morphogenesis	BP	0.884295	1
GO:0035108	0.0404046	0.987758	10	16	limb morphogenesis	BP	0.884295	1
GO:0072686	0.0404046	0.987758	10	16	mitotic spindle	CC	0.884295	1
GO:1901216	0.0404046	0.987758	10	16	positive regulation of neuron death	BP	0.884295	1
GO:0000421	0.040838	0.991536	7	10	autophagosome membrane	CC	0.884295	1
GO:0006998	0.040838	0.991536	7	10	nuclear envelope organization	BP	0.884295	1
GO:0010389	0.040838	0.991536	7	10	regulation of G2/M transition of mitotic cell cycle	BP	0.884295	1
GO:0010824	0.040838	0.991536	7	10	regulation of centrosome duplication	BP	0.884295	1
GO:0019400	0.040838	0.991536	7	10	alditol metabolic process	BP	0.884295	1
GO:0071108	0.040838	0.991536	7	10	protein K48-linked deubiquitination	BP	0.884295	1
GO:2000756	0.040838	0.991536	7	10	regulation of peptidyl-lysine acetylation	BP	0.884295	1
GO:0003743	0.0410483	0.9821	17	31	translation initiation factor activity	MF	0.884295	1
GO:0042255	0.0410483	0.9821	17	31	ribosome assembly	BP	0.884295	1
GO:0030660	0.0413893	0.988528	9	14	Golgi-associated vesicle membrane	CC	0.884295	1
GO:0043388	0.0413893	0.988528	9	14	positive regulation of DNA binding	BP	0.884295	1
GO:0043618	0.0413893	0.988528	9	14	regulation of transcription from RNA polymerase II promoter in response to stress	BP	0.884295	1
GO:0045851	0.0413893	0.988528	9	14	pH reduction	BP	0.884295	1
GO:0051899	0.0413893	0.988528	9	14	membrane depolarization	BP	0.884295	1
GO:0090263	0.0413893	0.988528	9	14	positive regulation of canonical Wnt signaling pathway	BP	0.884295	1
GO:0030133	0.0414635	0.973777	46	98	transport vesicle	CC	0.884295	1
GO:0001843	0.0416819	0.989748	8	12	neural tube closure	BP	0.884295	1
GO:0007569	0.0416819	0.989748	8	12	cell aging	BP	0.884295	1
GO:0014020	0.0416819	0.989748	8	12	primary neural tube formation	BP	0.884295	1
GO:0016574	0.0416819	0.989748	8	12	histone ubiquitination	BP	0.884295	1
GO:0030137	0.0416819	0.989748	8	12	COPI-coated vesicle	CC	0.884295	1
GO:0030219	0.0416819	0.989748	8	12	megakaryocyte differentiation	BP	0.884295	1
GO:0046605	0.0416819	0.989748	8	12	regulation of centrosome cycle	BP	0.884295	1
GO:0051452	0.0416819	0.989748	8	12	intracellular pH reduction	BP	0.884295	1
GO:0060606	0.0416819	0.989748	8	12	tube closure	BP	0.884295	1
GO:1901799	0.0416819	0.989748	8	12	negative regulation of proteasomal protein catabolic process	BP	0.884295	1
GO:0012501	0.0419848	0.966424	180	429	programmed cell death	BP	0.889436	1
GO:0009126	0.0429602	0.970692	63	139	purine nucleoside monophosphate metabolic process	BP	0.907481	1
GO:0009167	0.0429602	0.970692	63	139	purine ribonucleoside monophosphate metabolic process	BP	0.907481	1
GO:0031329	0.043446	0.970851	58	127	regulation of cellular catabolic process	BP	0.916423	1
GO:0031901	0.0440026	0.981175	16	29	early endosome membrane	CC	0.926616	1
GO:0006915	0.0440554	0.964757	177	422	apoptotic process	BP	0.926616	1
GO:0033674	0.0444584	0.971853	45	96	positive regulation of kinase activity	BP	0.933755	1
GO:0005813	0.0450177	0.970713	50	108	centrosome	CC	0.944081	1
GO:0009451	0.0450787	0.976614	24	47	RNA modification	BP	0.944081	1
GO:0098796	0.0454839	0.96484	131	307	membrane protein complex	CC	0.948722	1
GO:0009127	0.0457527	0.977973	20	38	purine nucleoside monophosphate biosynthetic process	BP	0.948722	1
GO:0009168	0.0457527	0.977973	20	38	purine ribonucleoside monophosphate biosynthetic process	BP	0.948722	1
GO:0031902	0.0457527	0.977973	20	38	late endosome membrane	CC	0.948722	1
GO:0034249	0.0457527	0.977973	20	38	negative regulation of cellular amide metabolic process	BP	0.948722	1
GO:0040029	0.0457527	0.977973	20	38	regulation of gene expression, epigenetic	BP	0.948722	1
GO:0042273	0.0457527	0.977973	20	38	ribosomal large subunit biogenesis	BP	0.948722	1
GO:0034599	0.0465741	0.974623	27	54	cellular response to oxidative stress	BP	0.963946	1
GO:0033036	0.0466182	0.960791	298	730	macromolecule localization	BP	0.963946	1
GO:0060429	0.0483796	0.964722	86	196	epithelium development	BP	0.972278	1
GO:0051128	0.0487461	0.9602	207	499	regulation of cellular component organization	BP	0.972278	1
GO:0045860	0.0488407	0.969535	41	87	positive regulation of protein kinase activity	BP	0.972278	1
GO:0006323	0.0493154	0.976507	19	36	DNA packaging	BP	0.972278	1
GO:0008234	0.0502472	0.972707	26	52	cysteine-type peptidase activity	MF	0.972278	1
GO:0051020	0.0502472	0.972707	26	52	GTPase binding	MF	0.972278	1
GO:0043067	0.0502474	0.960952	131	308	regulation of programmed cell death	BP	0.972278	1
GO:0006101	0.0504796	0.979391	14	25	citrate metabolic process	BP	0.972278	1
GO:0033108	0.0504796	0.979391	14	25	mitochondrial respiratory chain complex assembly	BP	0.972278	1
GO:0043244	0.0504796	0.979391	14	25	regulation of protein complex disassembly	BP	0.972278	1
GO:0044769	0.0504796	0.979391	14	25	ATPase activity, coupled to transmembrane movement of ions, rotational mechanism	MF	0.972278	1
GO:0071772	0.0504796	0.979391	14	25	response to BMP	BP	0.972278	1
GO:0071773	0.0504796	0.979391	14	25	cellular response to BMP stimulus	BP	0.972278	1
GO:1903052	0.0504796	0.979391	14	25	positive regulation of proteolysis involved in cellular protein catabolic process	BP	0.972278	1
GO:0006260	0.0505872	0.969696	35	73	DNA replication	BP	0.972278	1
GO:0017038	0.0524335	0.967264	40	85	protein import	BP	0.972278	1
GO:0006479	0.0525045	0.973072	22	43	protein methylation	BP	0.972278	1
GO:0008213	0.0525045	0.973072	22	43	protein alkylation	BP	0.972278	1
GO:0065003	0.0526473	0.957189	192	462	macromolecular complex assembly	BP	0.972278	1
GO:0006796	0.0527638	0.955081	332	819	phosphate-containing compound metabolic process	BP	0.972278	1
GO:0043433	0.0531737	0.974961	18	34	negative regulation of sequence-specific DNA binding transcription factor activity	BP	0.972278	1
GO:0045333	0.0532411	0.96569	45	97	cellular respiration	BP	0.972278	1
GO:0001046	0.0539971	0.978584	13	23	core promoter sequence-specific DNA binding	MF	0.972278	1
GO:0043543	0.0542341	0.97064	25	50	protein acylation	BP	0.972278	1
GO:0000395	0.054571	1	3	3	mRNA 5'-splice site recognition	BP	0.972278	1
GO:0000480	0.054571	1	3	3	endonucleolytic cleavage in 5'-ETS of tricistronic rRNA transcript (SSU-rRNA, 5.8S rRNA, LSU-rRNA)	BP	0.972278	1
GO:0001016	0.054571	1	3	3	RNA polymerase III regulatory region DNA binding	MF	0.972278	1
GO:0001518	0.054571	1	3	3	voltage-gated sodium channel complex	CC	0.972278	1
GO:0003222	0.054571	1	3	3	ventricular trabecula myocardium morphogenesis	BP	0.972278	1
GO:0004169	0.054571	1	3	3	dolichyl-phosphate-mannose-protein mannosyltransferase activity	MF	0.972278	1
GO:0004738	0.054571	1	3	3	pyruvate dehydrogenase activity	MF	0.972278	1
GO:0005114	0.054571	1	3	3	type II transforming growth factor beta receptor binding	MF	0.972278	1
GO:0005483	0.054571	1	3	3	soluble NSF attachment protein activity	MF	0.972278	1
GO:0005767	0.054571	1	3	3	secondary lysosome	CC	0.972278	1
GO:0005883	0.054571	1	3	3	neurofilament	CC	0.972278	1
GO:0006102	0.054571	1	3	3	isocitrate metabolic process	BP	0.972278	1
GO:0006264	0.054571	1	3	3	mitochondrial DNA replication	BP	0.972278	1
GO:0006924	0.054571	1	3	3	activation-induced cell death of T cells	BP	0.972278	1
GO:0007042	0.054571	1	3	3	lysosomal lumen acidification	BP	0.972278	1
GO:0007220	0.054571	1	3	3	Notch receptor processing	BP	0.972278	1
GO:0008143	0.054571	1	3	3	poly(A) binding	MF	0.972278	1
GO:0008278	0.054571	1	3	3	cohesin complex	CC	0.972278	1
GO:0008469	0.054571	1	3	3	histone-arginine N-methyltransferase activity	MF	0.972278	1
GO:0008474	0.054571	1	3	3	palmitoyl-(protein) hydrolase activity	MF	0.972278	1
GO:0009954	0.054571	1	3	3	proximal/distal pattern formation	BP	0.972278	1
GO:0010972	0.054571	1	3	3	negative regulation of G2/M transition of mitotic cell cycle	BP	0.972278	1
GO:0015288	0.054571	1	3	3	porin activity	MF	0.972278	1
GO:0015780	0.054571	1	3	3	nucleotide-sugar transport	BP	0.972278	1
GO:0015781	0.054571	1	3	3	pyrimidine nucleotide-sugar transport	BP	0.972278	1
GO:0016281	0.054571	1	3	3	eukaryotic translation initiation factor 4F complex	CC	0.972278	1
GO:0016460	0.054571	1	3	3	myosin II complex	CC	0.972278	1
GO:0017136	0.054571	1	3	3	NAD-dependent histone deacetylase activity	MF	0.972278	1
GO:0019287	0.054571	1	3	3	isopentenyl diphosphate biosynthetic process, mevalonate pathway	BP	0.972278	1
GO:0019918	0.054571	1	3	3	peptidyl-arginine methylation, to symmetrical-dimethyl arginine	BP	0.972278	1
GO:0021952	0.054571	1	3	3	central nervous system projection neuron axonogenesis	BP	0.972278	1
GO:0021955	0.054571	1	3	3	central nervous system neuron axonogenesis	BP	0.972278	1
GO:0030331	0.054571	1	3	3	estrogen receptor binding	MF	0.972278	1
GO:0030628	0.054571	1	3	3	pre-mRNA 3'-splice site binding	MF	0.972278	1
GO:0031080	0.054571	1	3	3	nuclear pore outer ring	CC	0.972278	1
GO:0031086	0.054571	1	3	3	nuclear-transcribed mRNA catabolic process, deadenylation-independent decay	BP	0.972278	1
GO:0031087	0.054571	1	3	3	deadenylation-independent decapping of nuclear-transcribed mRNA	BP	0.972278	1
GO:0032794	0.054571	1	3	3	GTPase activating protein binding	MF	0.972278	1
GO:0033523	0.054571	1	3	3	histone H2B ubiquitination	BP	0.972278	1
GO:0034205	0.054571	1	3	3	beta-amyloid formation	BP	0.972278	1
GO:0034603	0.054571	1	3	3	pyruvate dehydrogenase [NAD(P)+] activity	MF	0.972278	1
GO:0034604	0.054571	1	3	3	pyruvate dehydrogenase (NAD+) activity	MF	0.972278	1
GO:0035243	0.054571	1	3	3	protein-arginine omega-N symmetric methyltransferase activity	MF	0.972278	1
GO:0035267	0.054571	1	3	3	NuA4 histone acetyltransferase complex	CC	0.972278	1
GO:0035855	0.054571	1	3	3	megakaryocyte development	BP	0.972278	1
GO:0035886	0.054571	1	3	3	vascular smooth muscle cell differentiation	BP	0.972278	1
GO:0036435	0.054571	1	3	3	K48-linked polyubiquitin binding	MF	0.972278	1
GO:0036462	0.054571	1	3	3	TRAIL-activated apoptotic signaling pathway	BP	0.972278	1
GO:0039530	0.054571	1	3	3	MDA-5 signaling pathway	BP	0.972278	1
GO:0039533	0.054571	1	3	3	regulation of MDA-5 signaling pathway	BP	0.972278	1
GO:0039534	0.054571	1	3	3	negative regulation of MDA-5 signaling pathway	BP	0.972278	1
GO:0043120	0.054571	1	3	3	tumor necrosis factor binding	MF	0.972278	1
GO:0043189	0.054571	1	3	3	H4/H2A histone acetyltransferase complex	CC	0.972278	1
GO:0043568	0.054571	1	3	3	positive regulation of insulin-like growth factor receptor signaling pathway	BP	0.972278	1
GO:0044020	0.054571	1	3	3	histone methyltransferase activity (H4-R3 specific)	MF	0.972278	1
GO:0044388	0.054571	1	3	3	small protein activating enzyme binding	MF	0.972278	1
GO:0044754	0.054571	1	3	3	autolysosome	CC	0.972278	1
GO:0044789	0.054571	1	3	3	modulation by host of viral release from host cell	BP	0.972278	1
GO:0044791	0.054571	1	3	3	positive regulation by host of viral release from host cell	BP	0.972278	1
GO:0045254	0.054571	1	3	3	pyruvate dehydrogenase complex	CC	0.972278	1
GO:0045616	0.054571	1	3	3	regulation of keratinocyte differentiation	BP	0.972278	1
GO:0045653	0.054571	1	3	3	negative regulation of megakaryocyte differentiation	BP	0.972278	1
GO:0045724	0.054571	1	3	3	positive regulation of cilium assembly	BP	0.972278	1
GO:0048713	0.054571	1	3	3	regulation of oligodendrocyte differentiation	BP	0.972278	1
GO:0048715	0.054571	1	3	3	negative regulation of oligodendrocyte differentiation	BP	0.972278	1
GO:0048854	0.054571	1	3	3	brain morphogenesis	BP	0.972278	1
GO:0060052	0.054571	1	3	3	neurofilament cytoskeleton organization	BP	0.972278	1
GO:0060065	0.054571	1	3	3	uterus development	BP	0.972278	1
GO:0060628	0.054571	1	3	3	regulation of ER to Golgi vesicle-mediated transport	BP	0.972278	1
GO:0060717	0.054571	1	3	3	chorion development	BP	0.972278	1
GO:0060718	0.054571	1	3	3	chorionic trophoblast cell differentiation	BP	0.972278	1
GO:0070064	0.054571	1	3	3	proline-rich region binding	MF	0.972278	1
GO:0070365	0.054571	1	3	3	hepatocyte differentiation	BP	0.972278	1
GO:0070765	0.054571	1	3	3	gamma-secretase complex	CC	0.972278	1
GO:0072079	0.054571	1	3	3	nephron tubule formation	BP	0.972278	1
GO:0086006	0.054571	1	3	3	voltage-gated sodium channel activity involved in cardiac muscle cell action potential	MF	0.972278	1
GO:0090161	0.054571	1	3	3	Golgi ribbon formation	BP	0.972278	1
GO:0090435	0.054571	1	3	3	protein localization to nuclear envelope	BP	0.972278	1
GO:0097734	0.054571	1	3	3	extracellular exosome biogenesis	BP	0.972278	1
GO:0098599	0.054571	1	3	3	palmitoyl hydrolase activity	MF	0.972278	1
GO:0098734	0.054571	1	3	3	macromolecule depalmitoylation	BP	0.972278	1
GO:1900034	0.054571	1	3	3	regulation of cellular response to heat	BP	0.972278	1
GO:1900193	0.054571	1	3	3	regulation of oocyte maturation	BP	0.972278	1
GO:1902750	0.054571	1	3	3	negative regulation of cell cycle G2/M phase transition	BP	0.972278	1
GO:1903136	0.054571	1	3	3	cuprous ion binding	MF	0.972278	1
GO:1903204	0.054571	1	3	3	negative regulation of oxidative stress-induced neuron death	BP	0.972278	1
GO:1903541	0.054571	1	3	3	regulation of exosomal secretion	BP	0.972278	1
GO:1903543	0.054571	1	3	3	positive regulation of exosomal secretion	BP	0.972278	1
GO:1903867	0.054571	1	3	3	extraembryonic membrane development	BP	0.972278	1
GO:1990182	0.054571	1	3	3	exosomal secretion	BP	0.972278	1
GO:0003729	0.054945	0.967955	31	64	mRNA binding	MF	0.976615	1
GO:0090501	0.0549475	0.968993	28	57	RNA phosphodiester bond hydrolysis	BP	0.976615	1
GO:0042981	0.0554127	0.956794	129	304	regulation of apoptotic process	BP	0.983693	1
GO:0009966	0.0561837	0.953323	235	572	regulation of signal transduction	BP	0.995112	1
GO:0051345	0.056326	0.95908	79	180	positive regulation of hydrolase activity	BP	0.995112	1
GO:0004721	0.056706	0.971105	21	41	phosphoprotein phosphatase activity	MF	0.995112	1
GO:0016887	0.0570093	0.962265	49	107	ATPase activity	MF	0.995112	1
GO:0071363	0.0570093	0.962265	49	107	cellular response to growth factor stimulus	BP	0.995112	1
GO:0000781	0.0573544	0.973339	17	32	chromosome, telomeric region	CC	0.995112	1
GO:0006475	0.0573544	0.973339	17	32	internal protein amino acid acetylation	BP	0.995112	1
GO:0030705	0.0573544	0.973339	17	32	cytoskeleton-dependent intracellular transport	BP	0.995112	1
GO:0035303	0.0573544	0.973339	17	32	regulation of dephosphorylation	BP	0.995112	1
GO:0051092	0.0573544	0.973339	17	32	positive regulation of NF-kappaB transcription factor activity	BP	0.995112	1
GO:0071901	0.0573544	0.973339	17	32	negative regulation of protein serine/threonine kinase activity	BP	0.995112	1
GO:0044087	0.0573963	0.957902	83	190	regulation of cellular component biogenesis	BP	0.995112	1
GO:0098793	0.0575784	0.964705	36	76	presynapse	CC	0.995112	1
GO:0001892	0.0576827	0.977888	12	21	embryonic placenta development	BP	0.995112	1
GO:0005484	0.0576827	0.977888	12	21	SNAP receptor activity	MF	0.995112	1
GO:0007568	0.0576827	0.977888	12	21	aging	BP	0.995112	1
GO:0016363	0.0576827	0.977888	12	21	nuclear matrix	CC	0.995112	1
GO:0030042	0.0576827	0.977888	12	21	actin filament depolymerization	BP	0.995112	1
GO:0044344	0.0576827	0.977888	12	21	cellular response to fibroblast growth factor stimulus	BP	0.995112	1
GO:0048736	0.0576827	0.977888	12	21	appendage development	BP	0.995112	1
GO:0060173	0.0576827	0.977888	12	21	limb development	BP	0.995112	1
GO:0071774	0.0576827	0.977888	12	21	response to fibroblast growth factor	BP	0.995112	1
GO:1901654	0.0576827	0.977888	12	21	response to ketone	BP	0.995112	1
GO:1901879	0.0576827	0.977888	12	21	regulation of protein depolymerization	BP	0.995112	1
GO:0044723	0.0578108	0.960553	56	124	single-organism carbohydrate metabolic process	BP	0.99615	1
GO:1901137	0.0582974	0.956871	87	200	carbohydrate derivative biosynthetic process	BP	1	1
GO:0030658	0.0585655	0.968408	24	48	transport vesicle membrane	CC	1	1
GO:1901987	0.0585655	0.968408	24	48	regulation of cell cycle phase transition	BP	1	1
GO:0035295	0.0590828	0.961327	46	100	tube development	BP	1	1
GO:0071103	0.0592838	0.966606	27	55	DNA conformation change	BP	1	1
GO:0005635	0.0609609	0.959579	48	105	nuclear envelope	CC	1	1
GO:0015630	0.060989	0.952195	129	305	microtubule cytoskeleton	CC	1	1
GO:0042886	0.0611145	0.949342	220	535	amide transport	BP	1	1
GO:0004386	0.0612775	0.968996	20	39	helicase activity	MF	1	1
GO:0090092	0.0612775	0.968996	20	39	regulation of transmembrane receptor protein serine/threonine kinase signaling pathway	BP	1	1
GO:0000045	0.061504	0.977363	11	19	autophagosome assembly	BP	1	1
GO:1903363	0.061504	0.977363	11	19	negative regulation of cellular protein catabolic process	BP	1	1
GO:1905037	0.061504	0.977363	11	19	autophagosome organization	BP	1	1
GO:0006793	0.0617149	0.947115	338	837	phosphorus metabolic process	BP	1	1
GO:0000932	0.0618865	0.971646	16	30	P-body	CC	1	1
GO:0006664	0.0618865	0.971646	16	30	glycolipid metabolic process	BP	1	1
GO:0016571	0.0618865	0.971646	16	30	histone methylation	BP	1	1
GO:1903509	0.0618865	0.971646	16	30	liposaccharide metabolic process	BP	1	1
GO:0001558	0.0619082	0.962028	35	74	regulation of cell growth	BP	1	1
GO:0016311	0.0626897	0.957939	50	110	dephosphorylation	BP	1	1
GO:0006399	0.0630771	0.962205	32	67	tRNA metabolic process	BP	1	1
GO:0015934	0.0630879	0.959819	40	86	large ribosomal subunit	CC	1	1
GO:0000819	0.0632758	0.965998	23	46	sister chromatid segregation	BP	1	1
GO:0030176	0.0632758	0.965998	23	46	integral component of endoplasmic reticulum membrane	CC	1	1
GO:0032886	0.0632758	0.965998	23	46	regulation of microtubule-based process	BP	1	1
GO:0061564	0.0638332	0.962824	29	60	axon development	BP	1	1
GO:0060562	0.0639904	0.964025	26	53	epithelial tube morphogenesis	BP	1	1
GO:0048519	0.0645075	0.943963	413	1031	negative regulation of biological process	BP	1	1
GO:0010008	0.0651855	0.9567	47	103	endosome membrane	CC	1	1
GO:0003724	0.0654012	0.977093	10	17	RNA helicase activity	MF	1	1
GO:0003725	0.0654012	0.977093	10	17	double-stranded RNA binding	MF	1	1
GO:0004004	0.0654012	0.977093	10	17	ATP-dependent RNA helicase activity	MF	1	1
GO:0004702	0.0654012	0.977093	10	17	signal transducer, downstream of receptor, with serine/threonine kinase activity	MF	1	1
GO:0006368	0.0654012	0.977093	10	17	transcription elongation from RNA polymerase II promoter	BP	1	1
GO:0007062	0.0654012	0.977093	10	17	sister chromatid cohesion	BP	1	1
GO:0008186	0.0654012	0.977093	10	17	RNA-dependent ATPase activity	MF	1	1
GO:0017004	0.0654012	0.977093	10	17	cytochrome complex assembly	BP	1	1
GO:0030177	0.0654012	0.977093	10	17	positive regulation of Wnt signaling pathway	BP	1	1
GO:0030834	0.0654012	0.977093	10	17	regulation of actin filament depolymerization	BP	1	1
GO:0032838	0.0654012	0.977093	10	17	cell projection cytoplasm	CC	1	1
GO:0043631	0.0654012	0.977093	10	17	RNA polyadenylation	BP	1	1
GO:0050770	0.0654012	0.977093	10	17	regulation of axonogenesis	BP	1	1
GO:0051438	0.0654012	0.977093	10	17	regulation of ubiquitin-protein transferase activity	BP	1	1
GO:0060393	0.0654012	0.977093	10	17	regulation of pathway-restricted SMAD protein phosphorylation	BP	1	1
GO:0090288	0.0654012	0.977093	10	17	negative regulation of cellular response to growth factor stimulus	BP	1	1
GO:0016049	0.0654942	0.957608	42	91	cell growth	BP	1	1
GO:0008022	0.0662573	0.966735	19	37	protein C-terminus binding	MF	1	1
GO:0010212	0.0662573	0.966735	19	37	response to ionizing radiation	BP	1	1
GO:0001764	0.0668019	0.969889	15	28	neuron migration	BP	1	1
GO:0044212	0.0683168	0.952358	58	130	transcription regulatory region DNA binding	MF	1	1
GO:0048522	0.0686314	0.940184	423	1058	positive regulation of cellular process	BP	1	1
GO:0033044	0.0688404	0.959938	28	58	regulation of chromosome organization	BP	1	1
GO:0000049	0.0692689	0.977197	9	15	tRNA binding	MF	1	1
GO:0000470	0.0692689	0.977197	9	15	maturation of LSU-rRNA	BP	1	1
GO:0002065	0.0692689	0.977197	9	15	columnar/cuboidal epithelial cell differentiation	BP	1	1
GO:0005160	0.0692689	0.977197	9	15	transforming growth factor beta receptor binding	MF	1	1
GO:0008088	0.0692689	0.977197	9	15	axo-dendritic transport	BP	1	1
GO:0033143	0.0692689	0.977197	9	15	regulation of intracellular steroid hormone receptor signaling pathway	BP	1	1
GO:0043620	0.0692689	0.977197	9	15	regulation of DNA-templated transcription in response to stress	BP	1	1
GO:0043966	0.0692689	0.977197	9	15	histone H3 acetylation	BP	1	1
GO:0045070	0.0692689	0.977197	9	15	positive regulation of viral genome replication	BP	1	1
GO:0007423	0.0697467	0.95628	36	77	sensory organ development	BP	1	1
GO:0007017	0.0708619	0.948091	75	172	microtubule-based process	BP	1	1
GO:1901575	0.0709258	0.940882	218	532	organic substance catabolic process	BP	1	1
GO:1901215	0.071689	0.964313	18	35	negative regulation of neuron death	BP	1	1
GO:0001919	0.0720751	0.992161	4	5	regulation of receptor recycling	BP	1	1
GO:0002092	0.0720751	0.992161	4	5	positive regulation of receptor internalization	BP	1	1
GO:0004448	0.0720751	0.992161	4	5	isocitrate dehydrogenase activity	MF	1	1
GO:0005104	0.0720751	0.992161	4	5	fibroblast growth factor receptor binding	MF	1	1
GO:0006089	0.0720751	0.992161	4	5	lactate metabolic process	BP	1	1
GO:0006303	0.0720751	0.992161	4	5	double-strand break repair via nonhomologous end joining	BP	1	1
GO:0008308	0.0720751	0.992161	4	5	voltage-gated anion channel activity	MF	1	1
GO:0008327	0.0720751	0.992161	4	5	methyl-CpG binding	MF	1	1
GO:0008385	0.0720751	0.992161	4	5	IkappaB kinase complex	CC	1	1
GO:0009452	0.0720751	0.992161	4	5	7-methylguanosine RNA capping	BP	1	1
GO:0010390	0.0720751	0.992161	4	5	histone monoubiquitination	BP	1	1
GO:0010719	0.0720751	0.992161	4	5	negative regulation of epithelial to mesenchymal transition	BP	1	1
GO:0014037	0.0720751	0.992161	4	5	Schwann cell differentiation	BP	1	1
GO:0014044	0.0720751	0.992161	4	5	Schwann cell development	BP	1	1
GO:0018216	0.0720751	0.992161	4	5	peptidyl-arginine methylation	BP	1	1
GO:0019048	0.0720751	0.992161	4	5	modulation by virus of host morphology or physiology	BP	1	1
GO:0031434	0.0720751	0.992161	4	5	mitogen-activated protein kinase kinase binding	MF	1	1
GO:0032331	0.0720751	0.992161	4	5	negative regulation of chondrocyte differentiation	BP	1	1
GO:0034982	0.0720751	0.992161	4	5	mitochondrial protein processing	BP	1	1
GO:0035115	0.0720751	0.992161	4	5	embryonic forelimb morphogenesis	BP	1	1
GO:0035136	0.0720751	0.992161	4	5	forelimb morphogenesis	BP	1	1
GO:0035904	0.0720751	0.992161	4	5	aorta development	BP	1	1
GO:0036010	0.0720751	0.992161	4	5	protein localization to endosome	BP	1	1
GO:0036260	0.0720751	0.992161	4	5	RNA capping	BP	1	1
GO:0043531	0.0720751	0.992161	4	5	ADP binding	MF	1	1
GO:0045261	0.0720751	0.992161	4	5	proton-transporting ATP synthase complex, catalytic core F(1)	CC	1	1
GO:0048820	0.0720751	0.992161	4	5	hair follicle maturation	BP	1	1
GO:0051059	0.0720751	0.992161	4	5	NF-kappaB binding	MF	1	1
GO:0060716	0.0720751	0.992161	4	5	labyrinthine layer blood vessel development	BP	1	1
GO:0070182	0.0720751	0.992161	4	5	DNA polymerase binding	MF	1	1
GO:0070273	0.0720751	0.992161	4	5	phosphatidylinositol-4-phosphate binding	MF	1	1
GO:0070734	0.0720751	0.992161	4	5	histone H3-K27 methylation	BP	1	1
GO:0071542	0.0720751	0.992161	4	5	dopaminergic neuron differentiation	BP	1	1
GO:0072498	0.0720751	0.992161	4	5	embryonic skeletal joint development	BP	1	1
GO:0097322	0.0720751	0.992161	4	5	7SK snRNA binding	MF	1	1
GO:1900363	0.0720751	0.992161	4	5	regulation of mRNA polyadenylation	BP	1	1
GO:1903959	0.0720751	0.992161	4	5	regulation of anion transmembrane transport	BP	1	1
GO:2000105	0.0720751	0.992161	4	5	positive regulation of DNA-dependent DNA replication	BP	1	1
GO:2000648	0.0720751	0.992161	4	5	positive regulation of stem cell proliferation	BP	1	1
GO:2000679	0.0720751	0.992161	4	5	positive regulation of transcription regulatory region DNA binding	BP	1	1
GO:0006081	0.072135	0.968082	14	26	cellular aldehyde metabolic process	BP	1	1
GO:1903322	0.072135	0.968082	14	26	positive regulation of protein modification by small protein conjugation or removal	BP	1	1
GO:0032535	0.0726159	0.953624	38	82	regulation of cellular component size	BP	1	1
GO:0000152	0.0729219	0.977843	8	13	nuclear ubiquitin ligase complex	CC	1	1
GO:0000979	0.0729219	0.977843	8	13	RNA polymerase II core promoter sequence-specific DNA binding	MF	1	1
GO:0001841	0.0729219	0.977843	8	13	neural tube formation	BP	1	1
GO:0001889	0.0729219	0.977843	8	13	liver development	BP	1	1
GO:0002183	0.0729219	0.977843	8	13	cytoplasmic translational initiation	BP	1	1
GO:0002312	0.0729219	0.977843	8	13	B cell activation involved in immune response	BP	1	1
GO:0017053	0.0729219	0.977843	8	13	transcriptional repressor complex	CC	1	1
GO:0030326	0.0729219	0.977843	8	13	embryonic limb morphogenesis	BP	1	1
GO:0033613	0.0729219	0.977843	8	13	activating transcription factor binding	MF	1	1
GO:0034502	0.0729219	0.977843	8	13	protein localization to chromosome	BP	1	1
GO:0035113	0.0729219	0.977843	8	13	embryonic appendage morphogenesis	BP	1	1
GO:0046933	0.0729219	0.977843	8	13	proton-transporting ATP synthase activity, rotational mechanism	MF	1	1
GO:0051055	0.0729219	0.977843	8	13	negative regulation of lipid biosynthetic process	BP	1	1
GO:0061008	0.0729219	0.977843	8	13	hepaticobiliary system development	BP	1	1
GO:0061035	0.0729219	0.977843	8	13	regulation of cartilage development	BP	1	1
GO:2001021	0.0729219	0.977843	8	13	negative regulation of response to DNA damage stimulus	BP	1	1
GO:0009894	0.0730702	0.947227	68	155	regulation of catabolic process	BP	1	1
GO:0030425	0.0731754	0.956147	30	63	dendrite	CC	1	1
GO:1902593	0.0731754	0.956147	30	63	single-organism nuclear import	BP	1	1
GO:0006357	0.0736152	0.94061	152	365	regulation of transcription from RNA polymerase II promoter	BP	1	1
GO:0000975	0.0738575	0.947968	59	133	regulatory region DNA binding	MF	1	1
GO:0001067	0.0738575	0.947968	59	133	regulatory region nucleic acid binding	MF	1	1
GO:0007033	0.0739933	0.960581	21	42	vacuole organization	BP	1	1
GO:0045216	0.0739933	0.960581	21	42	cell-cell junction organization	BP	1	1
GO:0090287	0.0739933	0.960581	21	42	regulation of cellular response to growth factor stimulus	BP	1	1
GO:0000287	0.0742702	0.956813	27	56	magnesium ion binding	MF	1	1
GO:0051091	0.0742702	0.956813	27	56	positive regulation of sequence-specific DNA binding transcription factor activity	BP	1	1
GO:0050790	0.0744599	0.937663	224	548	regulation of catalytic activity	BP	1	1
GO:1903311	0.074663	0.958203	24	49	regulation of mRNA metabolic process	BP	1	1
GO:0005681	0.0749325	0.952977	35	75	spliceosomal complex	CC	1	1
GO:0051247	0.0751149	0.939779	142	340	positive regulation of protein metabolic process	BP	1	1
GO:0006366	0.075472	0.938747	159	383	transcription from RNA polymerase II promoter	BP	1	1
GO:0009161	0.0758438	0.945792	63	143	ribonucleoside monophosphate metabolic process	BP	1	1
GO:0000154	0.0760297	0.979272	7	11	rRNA modification	BP	1	1
GO:0001158	0.0760297	0.979272	7	11	enhancer sequence-specific DNA binding	MF	1	1
GO:0005852	0.0760297	0.979272	7	11	eukaryotic translation initiation factor 3 complex	CC	1	1
GO:0006120	0.0760297	0.979272	7	11	mitochondrial electron transport, NADH to ubiquinone	BP	1	1
GO:0021885	0.0760297	0.979272	7	11	forebrain cell migration	BP	1	1
GO:0021954	0.0760297	0.979272	7	11	central nervous system neuron development	BP	1	1
GO:0035258	0.0760297	0.979272	7	11	steroid hormone receptor binding	MF	1	1
GO:0035306	0.0760297	0.979272	7	11	positive regulation of dephosphorylation	BP	1	1
GO:0036003	0.0760297	0.979272	7	11	positive regulation of transcription from RNA polymerase II promoter in response to stress	BP	1	1
GO:0044390	0.0760297	0.979272	7	11	ubiquitin-like protein conjugating enzyme binding	MF	1	1
GO:0048260	0.0760297	0.979272	7	11	positive regulation of receptor-mediated endocytosis	BP	1	1
GO:1902117	0.0760297	0.979272	7	11	positive regulation of organelle assembly	BP	1	1
GO:1902749	0.0760297	0.979272	7	11	regulation of cell cycle G2/M phase transition	BP	1	1
GO:1903201	0.0760297	0.979272	7	11	regulation of oxidative stress-induced cell death	BP	1	1
GO:2000649	0.0760297	0.979272	7	11	regulation of sodium ion transmembrane transporter activity	BP	1	1
GO:0044440	0.0764113	0.948429	47	104	endosomal part	CC	1	1
GO:0005794	0.0768892	0.93787	151	363	Golgi apparatus	CC	1	1
GO:0000062	0.0775519	0.985959	5	7	fatty-acyl-CoA binding	MF	1	1
GO:0000109	0.0775519	0.985959	5	7	nucleotide-excision repair complex	CC	1	1
GO:0000178	0.0775519	0.985959	5	7	exosome (RNase complex)	CC	1	1
GO:0000803	0.0775519	0.985959	5	7	sex chromosome	CC	1	1
GO:0004712	0.0775519	0.985959	5	7	protein serine/threonine/tyrosine kinase activity	MF	1	1
GO:0007214	0.0775519	0.985959	5	7	gamma-aminobutyric acid signaling pathway	BP	1	1
GO:0008631	0.0775519	0.985959	5	7	intrinsic apoptotic signaling pathway in response to oxidative stress	BP	1	1
GO:0010259	0.0775519	0.985959	5	7	multicellular organism aging	BP	1	1
GO:0010765	0.0775519	0.985959	5	7	positive regulation of sodium ion transport	BP	1	1
GO:0016578	0.0775519	0.985959	5	7	histone deubiquitination	BP	1	1
GO:0019773	0.0775519	0.985959	5	7	proteasome core complex, alpha-subunit complex	CC	1	1
GO:0019908	0.0775519	0.985959	5	7	nuclear cyclin-dependent protein kinase holoenzyme complex	CC	1	1
GO:0021675	0.0775519	0.985959	5	7	nerve development	BP	1	1
GO:0032689	0.0775519	0.985959	5	7	negative regulation of interferon-gamma production	BP	1	1
GO:0033144	0.0775519	0.985959	5	7	negative regulation of intracellular steroid hormone receptor signaling pathway	BP	1	1
GO:0033238	0.0775519	0.985959	5	7	regulation of cellular amine metabolic process	BP	1	1
GO:0033617	0.0775519	0.985959	5	7	mitochondrial respiratory chain complex IV assembly	BP	1	1
GO:0035268	0.0775519	0.985959	5	7	protein mannosylation	BP	1	1
GO:0035269	0.0775519	0.985959	5	7	protein O-linked mannosylation	BP	1	1
GO:0042490	0.0775519	0.985959	5	7	mechanoreceptor differentiation	BP	1	1
GO:0046040	0.0775519	0.985959	5	7	IMP metabolic process	BP	1	1
GO:0048701	0.0775519	0.985959	5	7	embryonic cranial skeleton morphogenesis	BP	1	1
GO:0050885	0.0775519	0.985959	5	7	neuromuscular process controlling balance	BP	1	1
GO:0060113	0.0775519	0.985959	5	7	inner ear receptor cell differentiation	BP	1	1
GO:0060479	0.0775519	0.985959	5	7	lung cell differentiation	BP	1	1
GO:0061014	0.0775519	0.985959	5	7	positive regulation of mRNA catabolic process	BP	1	1
GO:0097033	0.0775519	0.985959	5	7	mitochondrial respiratory chain complex III biogenesis	BP	1	1
GO:0098586	0.0775519	0.985959	5	7	cellular response to virus	BP	1	1
GO:1901985	0.0775519	0.985959	5	7	positive regulation of protein acetylation	BP	1	1
GO:1905354	0.0775519	0.985959	5	7	exoribonuclease complex	CC	1	1
GO:0006888	0.0776222	0.961721	17	33	ER to Golgi vesicle-mediated transport	BP	1	1
GO:0010769	0.0776222	0.961721	17	33	regulation of cell morphogenesis involved in differentiation	BP	1	1
GO:0051261	0.0776222	0.961721	17	33	protein depolymerization	BP	1	1
GO:0005798	0.0779227	0.966248	13	24	Golgi-associated vesicle	CC	1	1
GO:0007269	0.0779227	0.966248	13	24	neurotransmitter secretion	BP	1	1
GO:0007605	0.0779227	0.966248	13	24	sensory perception of sound	BP	1	1
GO:0008026	0.0779227	0.966248	13	24	ATP-dependent helicase activity	MF	1	1
GO:0009913	0.0779227	0.966248	13	24	epidermal cell differentiation	BP	1	1
GO:0031397	0.0779227	0.966248	13	24	negative regulation of protein ubiquitination	BP	1	1
GO:0031398	0.0779227	0.966248	13	24	positive regulation of protein ubiquitination	BP	1	1
GO:0070035	0.0779227	0.966248	13	24	purine NTP-dependent helicase activity	MF	1	1
GO:0090100	0.0779227	0.966248	13	24	positive regulation of transmembrane receptor protein serine/threonine kinase signaling pathway	BP	1	1
GO:0099643	0.0779227	0.966248	13	24	signal release from synapse	BP	1	1
GO:0003254	0.0779785	0.981823	6	9	regulation of membrane depolarization	BP	1	1
GO:0004890	0.0779785	0.981823	6	9	GABA-A receptor activity	MF	1	1
GO:0006904	0.0779785	0.981823	6	9	vesicle docking involved in exocytosis	BP	1	1
GO:0008535	0.0779785	0.981823	6	9	respiratory chain complex IV assembly	BP	1	1
GO:0016917	0.0779785	0.981823	6	9	GABA receptor activity	MF	1	1
GO:0018195	0.0779785	0.981823	6	9	peptidyl-arginine modification	BP	1	1
GO:0030057	0.0779785	0.981823	6	9	desmosome	CC	1	1
GO:0030663	0.0779785	0.981823	6	9	COPI-coated vesicle membrane	CC	1	1
GO:0030686	0.0779785	0.981823	6	9	90S preribosome	CC	1	1
GO:0031624	0.0779785	0.981823	6	9	ubiquitin conjugating enzyme binding	MF	1	1
GO:0035065	0.0779785	0.981823	6	9	regulation of histone acetylation	BP	1	1
GO:0043001	0.0779785	0.981823	6	9	Golgi to plasma membrane protein transport	BP	1	1
GO:0043457	0.0779785	0.981823	6	9	regulation of cellular respiration	BP	1	1
GO:0048663	0.0779785	0.981823	6	9	neuron fate commitment	BP	1	1
GO:0051123	0.0779785	0.981823	6	9	RNA polymerase II transcriptional preinitiation complex assembly	BP	1	1
GO:0060711	0.0779785	0.981823	6	9	labyrinthine layer development	BP	1	1
GO:0070266	0.0779785	0.981823	6	9	necroptotic process	BP	1	1
GO:1900408	0.0779785	0.981823	6	9	negative regulation of cellular response to oxidative stress	BP	1	1
GO:1902710	0.0779785	0.981823	6	9	GABA receptor complex	CC	1	1
GO:1902711	0.0779785	0.981823	6	9	GABA-A receptor complex	CC	1	1
GO:1902883	0.0779785	0.981823	6	9	negative regulation of response to oxidative stress	BP	1	1
GO:1903202	0.0779785	0.981823	6	9	negative regulation of oxidative stress-induced cell death	BP	1	1
GO:0070848	0.0781201	0.946687	49	109	response to growth factor	BP	1	1
GO:0006605	0.0781839	0.943081	69	158	protein targeting	BP	1	1
GO:0000793	0.078853	0.95274	29	61	condensed chromosome	CC	1	1
GO:0009142	0.0800938	0.957539	20	40	nucleoside triphosphate biosynthetic process	BP	1	1
GO:0070507	0.0800938	0.957539	20	40	regulation of microtubule cytoskeleton organization	BP	1	1
GO:0005770	0.0805176	0.949413	34	73	late endosome	CC	1	1
GO:1990204	0.0805176	0.949413	34	73	oxidoreductase complex	CC	1	1
GO:0031227	0.0807147	0.954921	23	47	intrinsic component of endoplasmic reticulum membrane	CC	1	1
GO:0018193	0.081177	0.935814	121	288	peptidyl-amino acid modification	BP	1	1
GO:0019210	0.0841138	0.958952	16	31	kinase inhibitor activity	MF	1	1
GO:1902115	0.0841138	0.958952	16	31	regulation of organelle assembly	BP	1	1
GO:1990542	0.0841138	0.958952	16	31	mitochondrial transmembrane transport	BP	1	1
GO:0005776	0.0842038	0.964418	12	22	autophagosome	CC	1	1
GO:0016126	0.0842038	0.964418	12	22	sterol biosynthetic process	BP	1	1
GO:0016879	0.0842038	0.964418	12	22	ligase activity, forming carbon-nitrogen bonds	MF	1	1
GO:0019208	0.0842038	0.964418	12	22	phosphatase regulator activity	MF	1	1
GO:0019888	0.0842038	0.964418	12	22	protein phosphatase regulator activity	MF	1	1
GO:0030509	0.0842038	0.964418	12	22	BMP signaling pathway	BP	1	1
GO:0035967	0.0842038	0.964418	12	22	cellular response to topologically incorrect protein	BP	1	1
GO:0045787	0.0863955	0.943702	38	83	positive regulation of cell cycle	BP	1	1
GO:0042391	0.0865345	0.945566	33	71	regulation of membrane potential	BP	1	1
GO:0016482	0.0867619	0.954247	19	38	cytosolic transport	BP	1	1
GO:0001932	0.087879	0.929794	127	304	regulation of protein phosphorylation	BP	1	1
GO:0071705	0.0884165	0.924837	248	612	nitrogen compound transport	BP	1	1
GO:0000375	0.0888806	0.941188	40	88	RNA splicing, via transesterification reactions	BP	1	1
GO:0000377	0.0888806	0.941188	40	88	RNA splicing, via transesterification reactions with bulged adenosine as nucleophile	BP	1	1
GO:0000398	0.0888806	0.941188	40	88	mRNA splicing, via spliceosome	BP	1	1
GO:0051170	0.0892611	0.945055	30	64	nuclear import	BP	1	1
GO:0042325	0.0896057	0.927678	138	332	regulation of phosphorylation	BP	1	1
GO:0000079	0.0910173	0.962643	11	20	regulation of cyclin-dependent protein serine/threonine kinase activity	BP	1	1
GO:0006289	0.0910173	0.962643	11	20	nucleotide-excision repair	BP	1	1
GO:0006487	0.0910173	0.962643	11	20	protein N-linked glycosylation	BP	1	1
GO:0045921	0.0910173	0.962643	11	20	positive regulation of exocytosis	BP	1	1
GO:0046823	0.0910173	0.962643	11	20	negative regulation of nucleocytoplasmic transport	BP	1	1
GO:1904029	0.0910173	0.962643	11	20	regulation of cyclin-dependent protein kinase activity	BP	1	1
GO:0004860	0.0912296	0.955997	15	29	protein kinase inhibitor activity	MF	1	1
GO:0045454	0.0912296	0.955997	15	29	cell redox homeostasis	BP	1	1
GO:1903364	0.0912296	0.955997	15	29	positive regulation of cellular protein catabolic process	BP	1	1
GO:0008509	0.0926043	0.939544	37	81	anion transmembrane transporter activity	MF	1	1
GO:1902532	0.0932079	0.934258	53	120	negative regulation of intracellular signal transduction	BP	1	1
GO:0010950	0.0940625	0.950685	18	36	positive regulation of endopeptidase activity	BP	1	1
GO:0008021	0.0945054	0.947496	21	43	synaptic vesicle	CC	1	1
GO:0048471	0.0947618	0.929138	74	172	perinuclear region of cytoplasm	CC	1	1
GO:0044802	0.0950686	0.928601	76	177	single-organism membrane organization	BP	1	1
GO:0034504	0.0951462	0.936912	39	86	protein localization to nucleus	BP	1	1
GO:0006606	0.096113	0.940788	29	62	protein import into nucleus	BP	1	1
GO:0044744	0.096113	0.940788	29	62	protein targeting to nucleus	BP	1	1
GO:0051495	0.096113	0.940788	29	62	positive regulation of cytoskeleton organization	BP	1	1
GO:0001701	0.0963356	0.938092	34	74	in utero embryonic development	BP	1	1
GO:0031965	0.0963356	0.938092	34	74	nuclear membrane	CC	1	1
GO:0000307	0.0984	0.960998	10	18	cyclin-dependent protein kinase holoenzyme complex	CC	1	1
GO:0005839	0.0984	0.960998	10	18	proteasome core complex	CC	1	1
GO:0031124	0.0984	0.960998	10	18	mRNA 3'-end processing	BP	1	1
GO:0051865	0.0984	0.960998	10	18	protein autoubiquitination	BP	1	1
GO:0098732	0.0984	0.960998	10	18	macromolecule deacylation	BP	1	1
GO:0007018	0.0988817	0.940716	26	55	microtubule-based movement	BP	1	1
GO:0043408	0.0989012	0.92693	67	155	regulation of MAPK cascade	BP	1	1
GO:0006754	0.099046	0.952854	14	27	ATP biosynthetic process	BP	1	1
GO:0008276	0.099046	0.952854	14	27	protein methyltransferase activity	MF	1	1
GO:0030004	0.099046	0.952854	14	27	cellular monovalent inorganic cation homeostasis	BP	1	1
GO:0099531	0.099046	0.952854	14	27	presynaptic process involved in chemical synaptic transmission	BP	1	1
GO:1903321	0.099046	0.952854	14	27	negative regulation of protein modification by small protein conjugation or removal	BP	1	1
GO:2001252	0.099046	0.952854	14	27	positive regulation of chromosome organization	BP	1	1
GO:0051493	0.0991395	0.929902	52	118	regulation of cytoskeleton organization	BP	1	1
GO:0050789	0.0992622	0.910189	956	2458	regulation of biological process	BP	1	1
GO:0042692	0.0992658	0.93507	36	79	muscle cell differentiation	BP	1	1
GO:0043005	0.100553	0.923998	77	180	neuron projection	CC	1	1
GO:0034330	0.101092	0.941435	23	48	cell junction organization	BP	1	1
GO:0009201	0.102071	0.946826	17	34	ribonucleoside triphosphate biosynthetic process	BP	1	1
GO:0017148	0.102071	0.946826	17	34	negative regulation of translation	BP	1	1
GO:0048762	0.102071	0.946826	17	34	mesenchymal cell differentiation	BP	1	1
GO:1903008	0.102071	0.946826	17	34	organelle disassembly	BP	1	1
GO:0019220	0.102122	0.915689	161	392	regulation of phosphate metabolic process	BP	1	1
GO:0051174	0.102122	0.915689	161	392	regulation of phosphorus metabolic process	BP	1	1
GO:0006402	0.102368	0.943294	20	41	mRNA catabolic process	BP	1	1
GO:0008360	0.102368	0.943294	20	41	regulation of cell shape	BP	1	1
GO:0051082	0.102368	0.943294	20	41	unfolded protein binding	MF	1	1
GO:0003727	0.10638	0.959595	9	16	single-stranded RNA binding	MF	1	1
GO:0010923	0.10638	0.959595	9	16	negative regulation of phosphatase activity	BP	1	1
GO:0015030	0.10638	0.959595	9	16	Cajal body	CC	1	1
GO:0019905	0.10638	0.959595	9	16	syntaxin binding	MF	1	1
GO:0044070	0.10638	0.959595	9	16	regulation of anion transport	BP	1	1
GO:1901655	0.10638	0.959595	9	16	cellular response to ketone	BP	1	1
GO:1903051	0.10638	0.959595	9	16	negative regulation of proteolysis involved in cellular protein catabolic process	BP	1	1
GO:1905269	0.10638	0.959595	9	16	positive regulation of chromatin organization	BP	1	1
GO:0007059	0.106414	0.930253	35	77	chromosome segregation	BP	1	1
GO:0003690	0.106523	0.923876	53	121	double-stranded DNA binding	MF	1	1
GO:0008064	0.106717	0.93601	25	53	regulation of actin polymerization or depolymerization	BP	1	1
GO:0030832	0.106717	0.93601	25	53	regulation of actin filament length	BP	1	1
GO:2000027	0.107653	0.94952	13	25	regulation of organ morphogenesis	BP	1	1
GO:0031267	0.109341	0.936724	22	46	small GTPase binding	MF	1	1
GO:0070382	0.109341	0.936724	22	46	exocytic vesicle	CC	1	1
GO:1990837	0.109517	0.923589	46	104	sequence-specific double-stranded DNA binding	MF	1	1
GO:0009123	0.110189	0.918625	63	146	nucleoside monophosphate metabolic process	BP	1	1
GO:0000149	0.110873	0.942646	16	32	SNARE binding	MF	1	1
GO:0005253	0.110873	0.942646	16	32	anion channel activity	MF	1	1
GO:0009145	0.110873	0.942646	16	32	purine nucleoside triphosphate biosynthetic process	BP	1	1
GO:0009206	0.110873	0.942646	16	32	purine ribonucleoside triphosphate biosynthetic process	BP	1	1
GO:0019838	0.110873	0.942646	16	32	growth factor binding	MF	1	1
GO:0032387	0.110873	0.942646	16	32	negative regulation of intracellular transport	BP	1	1
GO:0046943	0.110873	0.942646	16	32	carboxylic acid transmembrane transporter activity	MF	1	1
GO:2001056	0.110873	0.942646	16	32	positive regulation of cysteine-type endopeptidase activity	BP	1	1
GO:0010952	0.110972	0.938723	19	39	positive regulation of peptidase activity	BP	1	1
GO:0017157	0.110972	0.938723	19	39	regulation of exocytosis	BP	1	1
GO:0060589	0.111043	0.928385	32	70	nucleoside-triphosphatase regulator activity	MF	1	1
GO:0048872	0.111536	0.93116	27	58	homeostasis of number of cells	BP	1	1
GO:0098656	0.111536	0.93116	27	58	anion transmembrane transport	BP	1	1
GO:1990778	0.111536	0.93116	27	58	protein localization to cell periphery	BP	1	1
GO:0003824	0.112935	0.897897	739	1892	catalytic activity	MF	1	1
GO:1903827	0.113158	0.918923	52	119	regulation of cellular protein localization	BP	1	1
GO:0046982	0.11336	0.922436	41	92	protein heterodimerization activity	MF	1	1
GO:0016310	0.113631	0.903087	223	552	phosphorylation	BP	1	1
GO:0002039	0.114965	0.958611	8	14	p53 binding	MF	1	1
GO:0014704	0.114965	0.958611	8	14	intercalated disc	CC	1	1
GO:0032481	0.114965	0.958611	8	14	positive regulation of type I interferon production	BP	1	1
GO:0032781	0.114965	0.958611	8	14	positive regulation of ATPase activity	BP	1	1
GO:0033209	0.114965	0.958611	8	14	tumor necrosis factor-mediated signaling pathway	BP	1	1
GO:0034446	0.114965	0.958611	8	14	substrate adhesion-dependent cell spreading	BP	1	1
GO:0043967	0.114965	0.958611	8	14	histone H4 acetylation	BP	1	1
GO:0048704	0.114965	0.958611	8	14	embryonic skeletal system morphogenesis	BP	1	1
GO:0098930	0.114965	0.958611	8	14	axonal transport	BP	1	1
GO:1903076	0.114965	0.958611	8	14	regulation of protein localization to plasma membrane	BP	1	1
GO:1904375	0.114965	0.958611	8	14	regulation of protein localization to cell periphery	BP	1	1
GO:0043405	0.115677	0.926825	29	63	regulation of MAP kinase activity	BP	1	1
GO:0044433	0.116088	0.90886	94	224	cytoplasmic vesicle part	CC	1	1
GO:0009141	0.116104	0.914525	60	139	nucleoside triphosphate metabolic process	BP	1	1
GO:0044455	0.116104	0.914525	60	139	mitochondrial membrane part	CC	1	1
GO:0050673	0.116731	0.922081	36	80	epithelial cell proliferation	BP	1	1
GO:0021543	0.117157	0.946003	12	23	pallium development	BP	1	1
GO:0034968	0.117157	0.946003	12	23	histone lysine methylation	BP	1	1
GO:0044463	0.117201	0.908961	86	204	cell projection part	CC	1	1
GO:0005975	0.117512	0.911671	68	159	carbohydrate metabolic process	BP	1	1
GO:0005815	0.117682	0.911147	70	164	microtubule organizing center	CC	1	1
GO:0003712	0.118013	0.916646	47	107	transcription cofactor activity	MF	1	1
GO:0005747	0.118337	0.931596	21	44	mitochondrial respiratory chain complex I	CC	1	1
GO:0017016	0.118337	0.931596	21	44	Ras GTPase binding	MF	1	1
GO:0030964	0.118337	0.931596	21	44	NADH dehydrogenase complex	CC	1	1
GO:0045271	0.118337	0.931596	21	44	respiratory chain complex I	CC	1	1
GO:0043087	0.119178	0.915075	49	112	regulation of GTPase activity	BP	1	1
GO:0007623	0.120404	0.933743	18	37	circadian rhythm	BP	1	1
GO:0030117	0.120404	0.933743	18	37	membrane coat	CC	1	1
GO:0043409	0.120404	0.933743	18	37	negative regulation of MAPK cascade	BP	1	1
GO:0048475	0.120404	0.933743	18	37	coated membrane	CC	1	1
GO:0034708	0.120573	0.938114	15	30	methyltransferase complex	CC	1	1
GO:1902554	0.120573	0.938114	15	30	serine/threonine protein kinase complex	CC	1	1
GO:0005520	0.124117	0.958318	7	12	insulin-like growth factor binding	MF	1	1
GO:0006342	0.124117	0.958318	7	12	chromatin silencing	BP	1	1
GO:0007032	0.124117	0.958318	7	12	endosome organization	BP	1	1
GO:0007080	0.124117	0.958318	7	12	mitotic metaphase plate congression	BP	1	1
GO:0010717	0.124117	0.958318	7	12	regulation of epithelial to mesenchymal transition	BP	1	1
GO:0016417	0.124117	0.958318	7	12	S-acyltransferase activity	MF	1	1
GO:0033116	0.124117	0.958318	7	12	endoplasmic reticulum-Golgi intermediate compartment membrane	CC	1	1
GO:0033119	0.124117	0.958318	7	12	negative regulation of RNA splicing	BP	1	1
GO:0035326	0.124117	0.958318	7	12	enhancer binding	MF	1	1
GO:0036473	0.124117	0.958318	7	12	cell death in response to oxidative stress	BP	1	1
GO:0042417	0.124117	0.958318	7	12	dopamine metabolic process	BP	1	1
GO:0043525	0.124117	0.958318	7	12	positive regulation of neuron apoptotic process	BP	1	1
GO:0060968	0.124117	0.958318	7	12	regulation of gene silencing	BP	1	1
GO:0070897	0.124117	0.958318	7	12	DNA-templated transcriptional preinitiation complex assembly	BP	1	1
GO:0072089	0.124117	0.958318	7	12	stem cell proliferation	BP	1	1
GO:1900407	0.124117	0.958318	7	12	regulation of cellular response to oxidative stress	BP	1	1
GO:0035091	0.124472	0.925337	23	49	phosphatidylinositol binding	MF	1	1
GO:0006275	0.127685	0.942317	11	21	regulation of DNA replication	BP	1	1
GO:0006695	0.127685	0.942317	11	21	cholesterol biosynthetic process	BP	1	1
GO:0008361	0.127685	0.942317	11	21	regulation of cell size	BP	1	1
GO:0015985	0.127685	0.942317	11	21	energy coupled proton transport, down electrochemical gradient	BP	1	1
GO:0015986	0.127685	0.942317	11	21	ATP synthesis coupled proton transport	BP	1	1
GO:0017156	0.127685	0.942317	11	21	calcium ion regulated exocytosis	BP	1	1
GO:0021915	0.127685	0.942317	11	21	neural tube development	BP	1	1
GO:0030038	0.127685	0.942317	11	21	contractile actin filament bundle assembly	BP	1	1
GO:0030672	0.127685	0.942317	11	21	synaptic vesicle membrane	CC	1	1
GO:0035304	0.127685	0.942317	11	21	regulation of protein dephosphorylation	BP	1	1
GO:0035305	0.127685	0.942317	11	21	negative regulation of dephosphorylation	BP	1	1
GO:0043149	0.127685	0.942317	11	21	stress fiber assembly	BP	1	1
GO:0045995	0.127685	0.942317	11	21	regulation of embryonic development	BP	1	1
GO:0099501	0.127685	0.942317	11	21	exocytic vesicle membrane	CC	1	1
GO:1902653	0.127685	0.942317	11	21	secondary alcohol biosynthetic process	BP	1	1
GO:0008270	0.127771	0.897027	111	268	zinc ion binding	MF	1	1
GO:0048732	0.128067	0.917079	30	66	gland development	BP	1	1
GO:0000779	0.128163	0.926007	20	42	condensed chromosome, centromeric region	CC	1	1
GO:0009156	0.128163	0.926007	20	42	ribonucleoside monophosphate biosynthetic process	BP	1	1
GO:0016458	0.128163	0.926007	20	42	gene silencing	BP	1	1
GO:0015980	0.129077	0.905655	54	125	energy derivation by oxidation of organic compounds	BP	1	1
GO:0042623	0.129219	0.911119	39	88	ATPase activity, coupled	MF	1	1
GO:0009895	0.129608	0.919837	25	54	negative regulation of catabolic process	BP	1	1
GO:0042470	0.129608	0.919837	25	54	melanosome	CC	1	1
GO:0048770	0.129608	0.919837	25	54	pigment granule	CC	1	1
GO:0070925	0.130249	0.899286	78	185	organelle assembly	BP	1	1
GO:0016192	0.130425	0.892093	142	347	vesicle-mediated transport	BP	1	1
GO:0016236	0.130764	0.928311	17	35	macroautophagy	BP	1	1
GO:0030534	0.130764	0.928311	17	35	adult behavior	BP	1	1
GO:0045165	0.130764	0.928311	17	35	cell fate commitment	BP	1	1
GO:1903828	0.130764	0.928311	17	35	negative regulation of cellular protein localization	BP	1	1
GO:2001236	0.130764	0.928311	17	35	regulation of extrinsic apoptotic signaling pathway	BP	1	1
GO:0010604	0.131126	0.886678	245	611	positive regulation of macromolecule metabolic process	BP	1	1
GO:0044772	0.131152	0.913465	32	71	mitotic cell cycle phase transition	BP	1	1
GO:0008170	0.13129	0.933198	14	28	N-methyltransferase activity	MF	1	1
GO:0031123	0.13129	0.933198	14	28	RNA 3'-end processing	BP	1	1
GO:0045619	0.13129	0.933198	14	28	regulation of lymphocyte differentiation	BP	1	1
GO:0051701	0.13129	0.933198	14	28	interaction with host	BP	1	1
GO:0072350	0.13129	0.933198	14	28	tricarboxylic acid metabolic process	BP	1	1
GO:0000186	0.133689	0.959162	6	10	activation of MAPKK activity	BP	1	1
GO:0000731	0.133689	0.959162	6	10	DNA synthesis involved in DNA repair	BP	1	1
GO:0002190	0.133689	0.959162	6	10	cap-independent translational initiation	BP	1	1
GO:0003229	0.133689	0.959162	6	10	ventricular cardiac muscle tissue development	BP	1	1
GO:0003746	0.133689	0.959162	6	10	translation elongation factor activity	MF	1	1
GO:0005669	0.133689	0.959162	6	10	transcription factor TFIID complex	CC	1	1
GO:0005689	0.133689	0.959162	6	10	U12-type spliceosomal complex	CC	1	1
GO:0006195	0.133689	0.959162	6	10	purine nucleotide catabolic process	BP	1	1
GO:0006270	0.133689	0.959162	6	10	DNA replication initiation	BP	1	1
GO:0009311	0.133689	0.959162	6	10	oligosaccharide metabolic process	BP	1	1
GO:0022029	0.133689	0.959162	6	10	telencephalon cell migration	BP	1	1
GO:0030032	0.133689	0.959162	6	10	lamellipodium assembly	BP	1	1
GO:0030520	0.133689	0.959162	6	10	intracellular estrogen receptor signaling pathway	BP	1	1
GO:0032330	0.133689	0.959162	6	10	regulation of chondrocyte differentiation	BP	1	1
GO:0034198	0.133689	0.959162	6	10	cellular response to amino acid starvation	BP	1	1
GO:0034389	0.133689	0.959162	6	10	lipid particle organization	BP	1	1
GO:0043029	0.133689	0.959162	6	10	T cell homeostasis	BP	1	1
GO:0045737	0.133689	0.959162	6	10	positive regulation of cyclin-dependent protein serine/threonine kinase activity	BP	1	1
GO:0048025	0.133689	0.959162	6	10	negative regulation of mRNA splicing, via spliceosome	BP	1	1
GO:0051145	0.133689	0.959162	6	10	smooth muscle cell differentiation	BP	1	1
GO:0051443	0.133689	0.959162	6	10	positive regulation of ubiquitin-protein transferase activity	BP	1	1
GO:0051898	0.133689	0.959162	6	10	negative regulation of protein kinase B signaling	BP	1	1
GO:0072091	0.133689	0.959162	6	10	regulation of stem cell proliferation	BP	1	1
GO:1904031	0.133689	0.959162	6	10	positive regulation of cyclin-dependent protein kinase activity	BP	1	1
GO:0005515	0.133843	0.87889	631	1614	protein binding	MF	1	1
GO:1901135	0.134169	0.887987	154	378	carbohydrate derivative metabolic process	BP	1	1
GO:0046822	0.134531	0.919285	22	47	regulation of nucleocytoplasmic transport	BP	1	1
GO:0031401	0.137048	0.890288	100	241	positive regulation of protein modification process	BP	1	1
GO:0007005	0.137752	0.894343	71	168	mitochondrion organization	BP	1	1
GO:0006887	0.137945	0.904854	38	86	exocytosis	BP	1	1
GO:0006091	0.138042	0.894969	67	158	generation of precursor metabolites and energy	BP	1	1
GO:0000777	0.13891	0.919906	19	40	condensed chromosome kinetochore	CC	1	1
GO:0022625	0.13891	0.919906	19	40	cytosolic large ribosomal subunit	CC	1	1
GO:0009855	0.139396	0.938496	10	19	determination of bilateral symmetry	BP	1	1
GO:0042770	0.139396	0.938496	10	19	signal transduction in response to DNA damage	BP	1	1
GO:0050905	0.139396	0.938496	10	19	neuromuscular process	BP	1	1
GO:1902806	0.139396	0.938496	10	19	regulation of cell cycle G1/S phase transition	BP	1	1
GO:0070585	0.139792	0.913437	24	52	protein localization to mitochondrion	BP	1	1
GO:0046700	0.140934	0.900582	42	96	heterocycle catabolic process	BP	1	1
GO:0007399	0.14109	0.882864	140	343	nervous system development	BP	1	1
GO:0032880	0.142023	0.888337	84	201	regulation of protein localization	BP	1	1
GO:0022603	0.143049	0.888155	80	191	regulation of anatomical structure morphogenesis	BP	1	1
GO:0000380	0.143171	0.927865	13	26	alternative mRNA splicing, via spliceosome	BP	1	1
GO:0006400	0.143171	0.927865	13	26	tRNA modification	BP	1	1
GO:0018022	0.143171	0.927865	13	26	peptidyl-lysine methylation	BP	1	1
GO:0036503	0.143171	0.927865	13	26	ERAD pathway	BP	1	1
GO:0050954	0.143171	0.927865	13	26	sensory perception of mechanical stimulus	BP	1	1
GO:0071806	0.143171	0.927865	13	26	protein transmembrane transport	BP	1	1
GO:1902275	0.143171	0.927865	13	26	regulation of chromatin organization	BP	1	1
GO:0044262	0.143228	0.903664	33	74	cellular carbohydrate metabolic process	BP	1	1
GO:0001671	0.143287	0.961889	5	8	ATPase activator activity	MF	1	1
GO:0002066	0.143287	0.961889	5	8	columnar/cuboidal epithelial cell development	BP	1	1
GO:0002097	0.143287	0.961889	5	8	tRNA wobble base modification	BP	1	1
GO:0002204	0.143287	0.961889	5	8	somatic recombination of immunoglobulin genes involved in immune response	BP	1	1
GO:0002208	0.143287	0.961889	5	8	somatic diversification of immunoglobulins involved in immune response	BP	1	1
GO:0003151	0.143287	0.961889	5	8	outflow tract morphogenesis	BP	1	1
GO:0005540	0.143287	0.961889	5	8	hyaluronic acid binding	MF	1	1
GO:0006448	0.143287	0.961889	5	8	regulation of translational elongation	BP	1	1
GO:0006541	0.143287	0.961889	5	8	glutamine metabolic process	BP	1	1
GO:0008250	0.143287	0.961889	5	8	oligosaccharyltransferase complex	CC	1	1
GO:0015301	0.143287	0.961889	5	8	anion:anion antiporter activity	MF	1	1
GO:0019201	0.143287	0.961889	5	8	nucleotide kinase activity	MF	1	1
GO:0031167	0.143287	0.961889	5	8	rRNA methylation	BP	1	1
GO:0031572	0.143287	0.961889	5	8	G2 DNA damage checkpoint	BP	1	1
GO:0033598	0.143287	0.961889	5	8	mammary gland epithelial cell proliferation	BP	1	1
GO:0035050	0.143287	0.961889	5	8	embryonic heart tube development	BP	1	1
GO:0035173	0.143287	0.961889	5	8	histone kinase activity	MF	1	1
GO:0035249	0.143287	0.961889	5	8	synaptic transmission, glutamatergic	BP	1	1
GO:0035384	0.143287	0.961889	5	8	thioester biosynthetic process	BP	1	1
GO:0042743	0.143287	0.961889	5	8	hydrogen peroxide metabolic process	BP	1	1
GO:0044458	0.143287	0.961889	5	8	motile cilium assembly	BP	1	1
GO:0044773	0.143287	0.961889	5	8	mitotic DNA damage checkpoint	BP	1	1
GO:0044774	0.143287	0.961889	5	8	mitotic DNA integrity checkpoint	BP	1	1
GO:0044794	0.143287	0.961889	5	8	positive regulation by host of viral process	BP	1	1
GO:0045190	0.143287	0.961889	5	8	isotype switching	BP	1	1
GO:0045577	0.143287	0.961889	5	8	regulation of B cell differentiation	BP	1	1
GO:0045747	0.143287	0.961889	5	8	positive regulation of Notch signaling pathway	BP	1	1
GO:0045912	0.143287	0.961889	5	8	negative regulation of carbohydrate metabolic process	BP	1	1
GO:0045920	0.143287	0.961889	5	8	negative regulation of exocytosis	BP	1	1
GO:0047496	0.143287	0.961889	5	8	vesicle transport along microtubule	BP	1	1
GO:0048487	0.143287	0.961889	5	8	beta-tubulin binding	MF	1	1
GO:0051920	0.143287	0.961889	5	8	peroxiredoxin activity	MF	1	1
GO:0060291	0.143287	0.961889	5	8	long-term synaptic potentiation	BP	1	1
GO:0060428	0.143287	0.961889	5	8	lung epithelium development	BP	1	1
GO:0060674	0.143287	0.961889	5	8	placenta blood vessel development	BP	1	1
GO:0060840	0.143287	0.961889	5	8	artery development	BP	1	1
GO:0061013	0.143287	0.961889	5	8	regulation of mRNA catabolic process	BP	1	1
GO:0070530	0.143287	0.961889	5	8	K63-linked polyubiquitin binding	MF	1	1
GO:0071616	0.143287	0.961889	5	8	acyl-CoA biosynthetic process	BP	1	1
GO:0097110	0.143287	0.961889	5	8	scaffold protein binding	MF	1	1
GO:0097502	0.143287	0.961889	5	8	mannosylation	BP	1	1
GO:1902562	0.143287	0.961889	5	8	H4 histone acetyltransferase complex	CC	1	1
GO:0023014	0.143518	0.888124	78	186	signal transduction by protein phosphorylation	BP	1	1
GO:0000015	0.143915	1	2	2	phosphopyruvate hydratase complex	CC	1	1
GO:0000138	0.143915	1	2	2	Golgi trans cisterna	CC	1	1
GO:0000182	0.143915	1	2	2	rDNA binding	MF	1	1
GO:0000275	0.143915	1	2	2	mitochondrial proton-transporting ATP synthase complex, catalytic core F(1)	CC	1	1
GO:0000298	0.143915	1	2	2	endopolyphosphatase activity	MF	1	1
GO:0000301	0.143915	1	2	2	retrograde transport, vesicle recycling within Golgi	BP	1	1
GO:0000320	0.143915	1	2	2	re-entry into mitotic cell cycle	BP	1	1
GO:0000389	0.143915	1	2	2	mRNA 3'-splice site recognition	BP	1	1
GO:0000461	0.143915	1	2	2	endonucleolytic cleavage to generate mature 3'-end of SSU-rRNA from (SSU-rRNA, 5.8S rRNA, LSU-rRNA)	BP	1	1
GO:0000788	0.143915	1	2	2	nuclear nucleosome	CC	1	1
GO:0000805	0.143915	1	2	2	X chromosome	CC	1	1
GO:0000812	0.143915	1	2	2	Swr1 complex	CC	1	1
GO:0001032	0.143915	1	2	2	RNA polymerase III type 3 promoter DNA binding	MF	1	1
GO:0001222	0.143915	1	2	2	transcription corepressor binding	MF	1	1
GO:0001302	0.143915	1	2	2	replicative cell aging	BP	1	1
GO:0002084	0.143915	1	2	2	protein depalmitoylation	BP	1	1
GO:0002093	0.143915	1	2	2	auditory receptor cell morphogenesis	BP	1	1
GO:0002318	0.143915	1	2	2	myeloid progenitor cell differentiation	BP	1	1
GO:0002328	0.143915	1	2	2	pro-B cell differentiation	BP	1	1
GO:0003209	0.143915	1	2	2	cardiac atrium morphogenesis	BP	1	1
GO:0003230	0.143915	1	2	2	cardiac atrium development	BP	1	1
GO:0003306	0.143915	1	2	2	Wnt signaling pathway involved in heart development	BP	1	1
GO:0003321	0.143915	1	2	2	positive regulation of blood pressure by epinephrine-norepinephrine	BP	1	1
GO:0003828	0.143915	1	2	2	alpha-N-acetylneuraminate alpha-2,8-sialyltransferase activity	MF	1	1
GO:0003994	0.143915	1	2	2	aconitate hydratase activity	MF	1	1
GO:0004019	0.143915	1	2	2	adenylosuccinate synthase activity	MF	1	1
GO:0004176	0.143915	1	2	2	ATP-dependent peptidase activity	MF	1	1
GO:0004342	0.143915	1	2	2	glucosamine-6-phosphate deaminase activity	MF	1	1
GO:0004351	0.143915	1	2	2	glutamate decarboxylase activity	MF	1	1
GO:0004370	0.143915	1	2	2	glycerol kinase activity	MF	1	1
GO:0004416	0.143915	1	2	2	hydroxyacylglutathione hydrolase activity	MF	1	1
GO:0004450	0.143915	1	2	2	isocitrate dehydrogenase (NADP+) activity	MF	1	1
GO:0004523	0.143915	1	2	2	RNA-DNA hybrid ribonuclease activity	MF	1	1
GO:0004563	0.143915	1	2	2	beta-N-acetylhexosaminidase activity	MF	1	1
GO:0004609	0.143915	1	2	2	phosphatidylserine decarboxylase activity	MF	1	1
GO:0004634	0.143915	1	2	2	phosphopyruvate hydratase activity	MF	1	1
GO:0004663	0.143915	1	2	2	Rab geranylgeranyltransferase activity	MF	1	1
GO:0004709	0.143915	1	2	2	MAP kinase kinase kinase activity	MF	1	1
GO:0004739	0.143915	1	2	2	pyruvate dehydrogenase (acetyl-transferring) activity	MF	1	1
GO:0004814	0.143915	1	2	2	arginine-tRNA ligase activity	MF	1	1
GO:0004821	0.143915	1	2	2	histidine-tRNA ligase activity	MF	1	1
GO:0004829	0.143915	1	2	2	threonine-tRNA ligase activity	MF	1	1
GO:0004830	0.143915	1	2	2	tryptophan-tRNA ligase activity	MF	1	1
GO:0004904	0.143915	1	2	2	interferon receptor activity	MF	1	1
GO:0004905	0.143915	1	2	2	type I interferon receptor activity	MF	1	1
GO:0005338	0.143915	1	2	2	nucleotide-sugar transmembrane transporter activity	MF	1	1
GO:0005536	0.143915	1	2	2	glucose binding	MF	1	1
GO:0005642	0.143915	1	2	2	annulate lamellae	CC	1	1
GO:0005827	0.143915	1	2	2	polar microtubule	CC	1	1
GO:0005915	0.143915	1	2	2	zonula adherens	CC	1	1
GO:0005968	0.143915	1	2	2	Rab-protein geranylgeranyltransferase complex	CC	1	1
GO:0006097	0.143915	1	2	2	glyoxylate cycle	BP	1	1
GO:0006114	0.143915	1	2	2	glycerol biosynthetic process	BP	1	1
GO:0006198	0.143915	1	2	2	cAMP catabolic process	BP	1	1
GO:0006296	0.143915	1	2	2	nucleotide-excision repair, DNA incision, 5'-to lesion	BP	1	1
GO:0006420	0.143915	1	2	2	arginyl-tRNA aminoacylation	BP	1	1
GO:0006421	0.143915	1	2	2	asparaginyl-tRNA aminoacylation	BP	1	1
GO:0006427	0.143915	1	2	2	histidyl-tRNA aminoacylation	BP	1	1
GO:0006435	0.143915	1	2	2	threonyl-tRNA aminoacylation	BP	1	1
GO:0006436	0.143915	1	2	2	tryptophanyl-tRNA aminoacylation	BP	1	1
GO:0006627	0.143915	1	2	2	protein processing involved in protein targeting to mitochondrion	BP	1	1
GO:0006677	0.143915	1	2	2	glycosylceramide metabolic process	BP	1	1
GO:0006896	0.143915	1	2	2	Golgi to vacuole transport	BP	1	1
GO:0007095	0.143915	1	2	2	mitotic G2 DNA damage checkpoint	BP	1	1
GO:0007412	0.143915	1	2	2	axon target recognition	BP	1	1
GO:0008140	0.143915	1	2	2	cAMP response element binding protein binding	MF	1	1
GO:0008160	0.143915	1	2	2	protein tyrosine phosphatase activator activity	MF	1	1
GO:0008176	0.143915	1	2	2	tRNA (guanine-N7-)-methyltransferase activity	MF	1	1
GO:0008340	0.143915	1	2	2	determination of adult lifespan	BP	1	1
GO:0008384	0.143915	1	2	2	IkappaB kinase activity	MF	1	1
GO:0008427	0.143915	1	2	2	calcium-dependent protein kinase inhibitor activity	MF	1	1
GO:0008486	0.143915	1	2	2	diphosphoinositol-polyphosphate diphosphatase activity	MF	1	1
GO:0008607	0.143915	1	2	2	phosphorylase kinase regulator activity	MF	1	1
GO:0009438	0.143915	1	2	2	methylglyoxal metabolic process	BP	1	1
GO:0010040	0.143915	1	2	2	response to iron(II) ion	BP	1	1
GO:0010216	0.143915	1	2	2	maintenance of DNA methylation	BP	1	1
GO:0010314	0.143915	1	2	2	phosphatidylinositol-5-phosphate binding	MF	1	1
GO:0010421	0.143915	1	2	2	hydrogen peroxide-mediated programmed cell death	BP	1	1
GO:0010561	0.143915	1	2	2	negative regulation of glycoprotein biosynthetic process	BP	1	1
GO:0010586	0.143915	1	2	2	miRNA metabolic process	BP	1	1
GO:0010858	0.143915	1	2	2	calcium-dependent protein kinase regulator activity	MF	1	1
GO:0010934	0.143915	1	2	2	macrophage cytokine production	BP	1	1
GO:0010935	0.143915	1	2	2	regulation of macrophage cytokine production	BP	1	1
GO:0010936	0.143915	1	2	2	negative regulation of macrophage cytokine production	BP	1	1
GO:0010944	0.143915	1	2	2	negative regulation of transcription by competitive promoter binding	BP	1	1
GO:0014067	0.143915	1	2	2	negative regulation of phosphatidylinositol 3-kinase signaling	BP	1	1
GO:0015074	0.143915	1	2	2	DNA integration	BP	1	1
GO:0015165	0.143915	1	2	2	pyrimidine nucleotide-sugar transmembrane transporter activity	MF	1	1
GO:0015184	0.143915	1	2	2	L-cystine transmembrane transporter activity	MF	1	1
GO:0015811	0.143915	1	2	2	L-cystine transport	BP	1	1
GO:0015889	0.143915	1	2	2	cobalamin transport	BP	1	1
GO:0015959	0.143915	1	2	2	diadenosine polyphosphate metabolic process	BP	1	1
GO:0015961	0.143915	1	2	2	diadenosine polyphosphate catabolic process	BP	1	1
GO:0016093	0.143915	1	2	2	polyprenol metabolic process	BP	1	1
GO:0016128	0.143915	1	2	2	phytosteroid metabolic process	BP	1	1
GO:0016129	0.143915	1	2	2	phytosteroid biosynthetic process	BP	1	1
GO:0016263	0.143915	1	2	2	glycoprotein-N-acetylgalactosamine 3-beta-galactosyltransferase activity	MF	1	1
GO:0016266	0.143915	1	2	2	O-glycan processing	BP	1	1
GO:0016267	0.143915	1	2	2	O-glycan processing, core 1	BP	1	1
GO:0016342	0.143915	1	2	2	catenin complex	CC	1	1
GO:0016418	0.143915	1	2	2	S-acetyltransferase activity	MF	1	1
GO:0016480	0.143915	1	2	2	negative regulation of transcription from RNA polymerase III promoter	BP	1	1
GO:0016603	0.143915	1	2	2	glutaminyl-peptide cyclotransferase activity	MF	1	1
GO:0016942	0.143915	1	2	2	insulin-like growth factor binding protein complex	CC	1	1
GO:0017186	0.143915	1	2	2	peptidyl-pyroglutamic acid biosynthetic process, using glutaminyl-peptide cyclotransferase	BP	1	1
GO:0018199	0.143915	1	2	2	peptidyl-glutamine modification	BP	1	1
GO:0019054	0.143915	1	2	2	modulation by virus of host process	BP	1	1
GO:0019243	0.143915	1	2	2	methylglyoxal catabolic process to D-lactate via S-lactoyl-glutathione	BP	1	1
GO:0019348	0.143915	1	2	2	dolichol metabolic process	BP	1	1
GO:0019401	0.143915	1	2	2	alditol biosynthetic process	BP	1	1
GO:0019784	0.143915	1	2	2	NEDD8-specific protease activity	MF	1	1
GO:0019808	0.143915	1	2	2	polyamine binding	MF	1	1
GO:0019934	0.143915	1	2	2	cGMP-mediated signaling	BP	1	1
GO:0021516	0.143915	1	2	2	dorsal spinal cord development	BP	1	1
GO:0021678	0.143915	1	2	2	third ventricle development	BP	1	1
GO:0021826	0.143915	1	2	2	substrate-independent telencephalic tangential migration	BP	1	1
GO:0021830	0.143915	1	2	2	interneuron migration from the subpallium to the cortex	BP	1	1
GO:0021843	0.143915	1	2	2	substrate-independent telencephalic tangential interneuron migration	BP	1	1
GO:0021853	0.143915	1	2	2	cerebral cortex GABAergic interneuron migration	BP	1	1
GO:0021892	0.143915	1	2	2	cerebral cortex GABAergic interneuron differentiation	BP	1	1
GO:0021894	0.143915	1	2	2	cerebral cortex GABAergic interneuron development	BP	1	1
GO:0030043	0.143915	1	2	2	actin filament fragmentation	BP	1	1
GO:0030158	0.143915	1	2	2	protein xylosyltransferase activity	MF	1	1
GO:0030285	0.143915	1	2	2	integral component of synaptic vesicle membrane	CC	1	1
GO:0030371	0.143915	1	2	2	translation repressor activity	MF	1	1
GO:0030859	0.143915	1	2	2	polarized epithelial cell differentiation	BP	1	1
GO:0030870	0.143915	1	2	2	Mre11 complex	CC	1	1
GO:0030893	0.143915	1	2	2	meiotic cohesin complex	CC	1	1
GO:0030983	0.143915	1	2	2	mismatched DNA binding	MF	1	1
GO:0031078	0.143915	1	2	2	histone deacetylase activity (H3-K14 specific)	MF	1	1
GO:0031100	0.143915	1	2	2	animal organ regeneration	BP	1	1
GO:0031177	0.143915	1	2	2	phosphopantetheine binding	MF	1	1
GO:0031264	0.143915	1	2	2	death-inducing signaling complex	CC	1	1
GO:0031265	0.143915	1	2	2	CD95 death-inducing signaling complex	CC	1	1
GO:0031510	0.143915	1	2	2	SUMO activating enzyme complex	CC	1	1
GO:0032041	0.143915	1	2	2	NAD-dependent histone deacetylase activity (H3-K14 specific)	MF	1	1
GO:0032135	0.143915	1	2	2	DNA insertion or deletion binding	MF	1	1
GO:0032139	0.143915	1	2	2	dinucleotide insertion or deletion binding	MF	1	1
GO:0032278	0.143915	1	2	2	positive regulation of gonadotropin secretion	BP	1	1
GO:0032287	0.143915	1	2	2	peripheral nervous system myelin maintenance	BP	1	1
GO:0032404	0.143915	1	2	2	mismatch repair complex binding	MF	1	1
GO:0032405	0.143915	1	2	2	MutLalpha complex binding	MF	1	1
GO:0032415	0.143915	1	2	2	regulation of sodium:proton antiporter activity	BP	1	1
GO:0032464	0.143915	1	2	2	positive regulation of protein homooligomerization	BP	1	1
GO:0032792	0.143915	1	2	2	negative regulation of CREB transcription factor activity	BP	1	1
GO:0032877	0.143915	1	2	2	positive regulation of DNA endoreduplication	BP	1	1
GO:0033018	0.143915	1	2	2	sarcoplasmic reticulum lumen	CC	1	1
GO:0033149	0.143915	1	2	2	FFAT motif binding	MF	1	1
GO:0033184	0.143915	1	2	2	positive regulation of histone ubiquitination	BP	1	1
GO:0033186	0.143915	1	2	2	CAF-1 complex	CC	1	1
GO:0033588	0.143915	1	2	2	Elongator holoenzyme complex	CC	1	1
GO:0033600	0.143915	1	2	2	negative regulation of mammary gland epithelial cell proliferation	BP	1	1
GO:0034185	0.143915	1	2	2	apolipoprotein binding	MF	1	1
GO:0034431	0.143915	1	2	2	bis(5'-adenosyl)-hexaphosphatase activity	MF	1	1
GO:0034432	0.143915	1	2	2	bis(5'-adenosyl)-pentaphosphatase activity	MF	1	1
GO:0034714	0.143915	1	2	2	type III transforming growth factor beta receptor binding	MF	1	1
GO:0035089	0.143915	1	2	2	establishment of apical/basal cell polarity	BP	1	1
GO:0035101	0.143915	1	2	2	FACT complex	CC	1	1
GO:0035251	0.143915	1	2	2	UDP-glucosyltransferase activity	MF	1	1
GO:0035252	0.143915	1	2	2	UDP-xylosyltransferase activity	MF	1	1
GO:0035253	0.143915	1	2	2	ciliary rootlet	CC	1	1
GO:0035259	0.143915	1	2	2	glucocorticoid receptor binding	MF	1	1
GO:0035370	0.143915	1	2	2	UBC13-UEV1A complex	CC	1	1
GO:0035371	0.143915	1	2	2	microtubule plus-end	CC	1	1
GO:0035457	0.143915	1	2	2	cellular response to interferon-alpha	BP	1	1
GO:0035461	0.143915	1	2	2	vitamin transmembrane transport	BP	1	1
GO:0035494	0.143915	1	2	2	SNARE complex disassembly	BP	1	1
GO:0035621	0.143915	1	2	2	ER to Golgi ceramide transport	BP	1	1
GO:0035749	0.143915	1	2	2	myelin sheath adaxonal region	CC	1	1
GO:0035909	0.143915	1	2	2	aorta morphogenesis	BP	1	1
GO:0036017	0.143915	1	2	2	response to erythropoietin	BP	1	1
GO:0036018	0.143915	1	2	2	cellular response to erythropoietin	BP	1	1
GO:0036022	0.143915	1	2	2	limb joint morphogenesis	BP	1	1
GO:0036023	0.143915	1	2	2	embryonic skeletal limb joint morphogenesis	BP	1	1
GO:0036302	0.143915	1	2	2	atrioventricular canal development	BP	1	1
GO:0036454	0.143915	1	2	2	growth factor complex	CC	1	1
GO:0036476	0.143915	1	2	2	neuron death in response to hydrogen peroxide	BP	1	1
GO:0036481	0.143915	1	2	2	intrinsic apoptotic signaling pathway in response to hydrogen peroxide	BP	1	1
GO:0042125	0.143915	1	2	2	protein galactosylation	BP	1	1
GO:0042182	0.143915	1	2	2	ketone catabolic process	BP	1	1
GO:0042285	0.143915	1	2	2	xylosyltransferase activity	MF	1	1
GO:0042382	0.143915	1	2	2	paraspeckles	CC	1	1
GO:0042406	0.143915	1	2	2	extrinsic component of endoplasmic reticulum membrane	CC	1	1
GO:0042567	0.143915	1	2	2	insulin-like growth factor ternary complex	CC	1	1
GO:0042762	0.143915	1	2	2	regulation of sulfur metabolic process	BP	1	1
GO:0042996	0.143915	1	2	2	regulation of Golgi to plasma membrane protein transport	BP	1	1
GO:0043008	0.143915	1	2	2	ATP-dependent protein binding	MF	1	1
GO:0043116	0.143915	1	2	2	negative regulation of vascular permeability	BP	1	1
GO:0043217	0.143915	1	2	2	myelin maintenance	BP	1	1
GO:0043495	0.143915	1	2	2	protein anchor	MF	1	1
GO:0043586	0.143915	1	2	2	tongue development	BP	1	1
GO:0043587	0.143915	1	2	2	tongue morphogenesis	BP	1	1
GO:0043968	0.143915	1	2	2	histone H2A acetylation	BP	1	1
GO:0044068	0.143915	1	2	2	modulation by symbiont of host cellular process	BP	1	1
GO:0044154	0.143915	1	2	2	histone H3-K14 acetylation	BP	1	1
GO:0044300	0.143915	1	2	2	cerebellar mossy fiber	CC	1	1
GO:0044818	0.143915	1	2	2	mitotic G2/M transition checkpoint	BP	1	1
GO:0044828	0.143915	1	2	2	negative regulation by host of viral genome replication	BP	1	1
GO:0045112	0.143915	1	2	2	integrin biosynthetic process	BP	1	1
GO:0045113	0.143915	1	2	2	regulation of integrin biosynthetic process	BP	1	1
GO:0045198	0.143915	1	2	2	establishment of epithelial cell apical/basal polarity	BP	1	1
GO:0045322	0.143915	1	2	2	unmethylated CpG binding	MF	1	1
GO:0045541	0.143915	1	2	2	negative regulation of cholesterol biosynthetic process	BP	1	1
GO:0045605	0.143915	1	2	2	negative regulation of epidermal cell differentiation	BP	1	1
GO:0045617	0.143915	1	2	2	negative regulation of keratinocyte differentiation	BP	1	1
GO:0045901	0.143915	1	2	2	positive regulation of translational elongation	BP	1	1
GO:0046038	0.143915	1	2	2	GMP catabolic process	BP	1	1
GO:0046167	0.143915	1	2	2	glycerol-3-phosphate biosynthetic process	BP	1	1
GO:0046601	0.143915	1	2	2	positive regulation of centriole replication	BP	1	1
GO:0046826	0.143915	1	2	2	negative regulation of protein export from nucleus	BP	1	1
GO:0046881	0.143915	1	2	2	positive regulation of follicle-stimulating hormone secretion	BP	1	1
GO:0046899	0.143915	1	2	2	nucleoside triphosphate adenylate kinase activity	MF	1	1
GO:0048096	0.143915	1	2	2	chromatin-mediated maintenance of transcription	BP	1	1
GO:0048262	0.143915	1	2	2	determination of dorsal/ventral asymmetry	BP	1	1
GO:0048263	0.143915	1	2	2	determination of dorsal identity	BP	1	1
GO:0048290	0.143915	1	2	2	isotype switching to IgA isotypes	BP	1	1
GO:0048296	0.143915	1	2	2	regulation of isotype switching to IgA isotypes	BP	1	1
GO:0048298	0.143915	1	2	2	positive regulation of isotype switching to IgA isotypes	BP	1	1
GO:0048531	0.143915	1	2	2	beta-1,3-galactosyltransferase activity	MF	1	1
GO:0048668	0.143915	1	2	2	collateral sprouting	BP	1	1
GO:0048670	0.143915	1	2	2	regulation of collateral sprouting	BP	1	1
GO:0048793	0.143915	1	2	2	pronephros development	BP	1	1
GO:0050733	0.143915	1	2	2	RS domain binding	MF	1	1
GO:0050811	0.143915	1	2	2	GABA receptor binding	MF	1	1
GO:0050942	0.143915	1	2	2	positive regulation of pigment cell differentiation	BP	1	1
GO:0051019	0.143915	1	2	2	mitogen-activated protein kinase binding	MF	1	1
GO:0051103	0.143915	1	2	2	DNA ligation involved in DNA repair	BP	1	1
GO:0051340	0.143915	1	2	2	regulation of ligase activity	BP	1	1
GO:0051351	0.143915	1	2	2	positive regulation of ligase activity	BP	1	1
GO:0051596	0.143915	1	2	2	methylglyoxal catabolic process	BP	1	1
GO:0052173	0.143915	1	2	2	response to defenses of other organism involved in symbiotic interaction	BP	1	1
GO:0052200	0.143915	1	2	2	response to host defenses	BP	1	1
GO:0052840	0.143915	1	2	2	inositol diphosphate tetrakisphosphate diphosphatase activity	MF	1	1
GO:0052841	0.143915	1	2	2	inositol bisdiphosphate tetrakisphosphate diphosphatase activity	MF	1	1
GO:0052842	0.143915	1	2	2	inositol diphosphate pentakisphosphate diphosphatase activity	MF	1	1
GO:0052843	0.143915	1	2	2	inositol-1-diphosphate-2,3,4,5,6-pentakisphosphate diphosphatase activity	MF	1	1
GO:0052844	0.143915	1	2	2	inositol-3-diphosphate-1,2,4,5,6-pentakisphosphate diphosphatase activity	MF	1	1
GO:0052845	0.143915	1	2	2	inositol-5-diphosphate-1,2,3,4,6-pentakisphosphate diphosphatase activity	MF	1	1
GO:0052846	0.143915	1	2	2	inositol-1,5-bisdiphosphate-2,3,4,6-tetrakisphosphate 1-diphosphatase activity	MF	1	1
GO:0052847	0.143915	1	2	2	inositol-1,5-bisdiphosphate-2,3,4,6-tetrakisphosphate 5-diphosphatase activity	MF	1	1
GO:0052848	0.143915	1	2	2	inositol-3,5-bisdiphosphate-2,3,4,6-tetrakisphosphate 5-diphosphatase activity	MF	1	1
GO:0060088	0.143915	1	2	2	auditory receptor cell stereocilium organization	BP	1	1
GO:0060117	0.143915	1	2	2	auditory receptor cell development	BP	1	1
GO:0060371	0.143915	1	2	2	regulation of atrial cardiac muscle cell membrane depolarization	BP	1	1
GO:0060374	0.143915	1	2	2	mast cell differentiation	BP	1	1
GO:0060423	0.143915	1	2	2	foregut regionalization	BP	1	1
GO:0060424	0.143915	1	2	2	lung field specification	BP	1	1
GO:0060486	0.143915	1	2	2	Clara cell differentiation	BP	1	1
GO:0060492	0.143915	1	2	2	lung induction	BP	1	1
GO:0060510	0.143915	1	2	2	Type II pneumocyte differentiation	BP	1	1
GO:0060788	0.143915	1	2	2	ectodermal placode formation	BP	1	1
GO:0060789	0.143915	1	2	2	hair follicle placode formation	BP	1	1
GO:0060916	0.143915	1	2	2	mesenchymal cell proliferation involved in lung development	BP	1	1
GO:0061158	0.143915	1	2	2	3'-UTR-mediated mRNA destabilization	BP	1	1
GO:0061162	0.143915	1	2	2	establishment of monopolar cell polarity	BP	1	1
GO:0061316	0.143915	1	2	2	canonical Wnt signaling pathway involved in heart development	BP	1	1
GO:0061339	0.143915	1	2	2	establishment or maintenance of monopolar cell polarity	BP	1	1
GO:0061418	0.143915	1	2	2	regulation of transcription from RNA polymerase II promoter in response to hypoxia	BP	1	1
GO:0061419	0.143915	1	2	2	positive regulation of transcription from RNA polymerase II promoter in response to hypoxia	BP	1	1
GO:0061727	0.143915	1	2	2	methylglyoxal catabolic process to lactate	BP	1	1
GO:0061732	0.143915	1	2	2	mitochondrial acetyl-CoA biosynthetic process from pyruvate	BP	1	1
GO:0070008	0.143915	1	2	2	serine-type exopeptidase activity	MF	1	1
GO:0070235	0.143915	1	2	2	regulation of activation-induced cell death of T cells	BP	1	1
GO:0070475	0.143915	1	2	2	rRNA base methylation	BP	1	1
GO:0070476	0.143915	1	2	2	rRNA (guanine-N7)-methylation	BP	1	1
GO:0070841	0.143915	1	2	2	inclusion body assembly	BP	1	1
GO:0070885	0.143915	1	2	2	negative regulation of calcineurin-NFAT signaling cascade	BP	1	1
GO:0071001	0.143915	1	2	2	U4/U6 snRNP	CC	1	1
GO:0071543	0.143915	1	2	2	diphosphoinositol polyphosphate metabolic process	BP	1	1
GO:0071595	0.143915	1	2	2	Nem1-Spo7 phosphatase complex	CC	1	1
GO:0071664	0.143915	1	2	2	catenin-TCF7L2 complex	CC	1	1
GO:0071680	0.143915	1	2	2	response to indole-3-methanol	BP	1	1
GO:0071681	0.143915	1	2	2	cellular response to indole-3-methanol	BP	1	1
GO:0071696	0.143915	1	2	2	ectodermal placode development	BP	1	1
GO:0071697	0.143915	1	2	2	ectodermal placode morphogenesis	BP	1	1
GO:0071712	0.143915	1	2	2	ER-associated misfolded protein catabolic process	BP	1	1
GO:0071796	0.143915	1	2	2	K6-linked polyubiquitin binding	MF	1	1
GO:0071920	0.143915	1	2	2	cleavage body	CC	1	1
GO:0071942	0.143915	1	2	2	XPC complex	CC	1	1
GO:0072172	0.143915	1	2	2	mesonephric tubule formation	BP	1	1
GO:0072194	0.143915	1	2	2	kidney smooth muscle tissue development	BP	1	1
GO:0072208	0.143915	1	2	2	metanephric smooth muscle tissue development	BP	1	1
GO:0072396	0.143915	1	2	2	response to cell cycle checkpoint signaling	BP	1	1
GO:0072402	0.143915	1	2	2	response to DNA integrity checkpoint signaling	BP	1	1
GO:0072423	0.143915	1	2	2	response to DNA damage checkpoint signaling	BP	1	1
GO:0072602	0.143915	1	2	2	interleukin-4 secretion	BP	1	1
GO:0072641	0.143915	1	2	2	type I interferon secretion	BP	1	1
GO:0072642	0.143915	1	2	2	interferon-alpha secretion	BP	1	1
GO:0075136	0.143915	1	2	2	response to host	BP	1	1
GO:0089701	0.143915	1	2	2	U2AF	CC	1	1
GO:0089720	0.143915	1	2	2	caspase binding	MF	1	1
GO:0090005	0.143915	1	2	2	negative regulation of establishment of protein localization to plasma membrane	BP	1	1
GO:0090083	0.143915	1	2	2	regulation of inclusion body assembly	BP	1	1
GO:0090162	0.143915	1	2	2	establishment of epithelial cell polarity	BP	1	1
GO:0090204	0.143915	1	2	2	protein localization to nuclear pore	BP	1	1
GO:0090206	0.143915	1	2	2	negative regulation of cholesterol metabolic process	BP	1	1
GO:0090283	0.143915	1	2	2	regulation of protein glycosylation in Golgi	BP	1	1
GO:0090481	0.143915	1	2	2	pyrimidine nucleotide-sugar transmembrane transport	BP	1	1
GO:0097084	0.143915	1	2	2	vascular smooth muscle cell development	BP	1	1
GO:0097165	0.143915	1	2	2	nuclear stress granule	CC	1	1
GO:0097197	0.143915	1	2	2	tetraspanin-enriched microdomain	CC	1	1
GO:0097421	0.143915	1	2	2	liver regeneration	BP	1	1
GO:0097428	0.143915	1	2	2	protein maturation by iron-sulfur cluster transfer	BP	1	1
GO:0097468	0.143915	1	2	2	programmed cell death in response to reactive oxygen species	BP	1	1
GO:0097513	0.143915	1	2	2	myosin II filament	CC	1	1
GO:0098532	0.143915	1	2	2	histone H3-K27 trimethylation	BP	1	1
GO:0098563	0.143915	1	2	2	intrinsic component of synaptic vesicle membrane	CC	1	1
GO:1900195	0.143915	1	2	2	positive regulation of oocyte maturation	BP	1	1
GO:1901069	0.143915	1	2	2	guanosine-containing compound catabolic process	BP	1	1
GO:1901298	0.143915	1	2	2	regulation of hydrogen peroxide-mediated programmed cell death	BP	1	1
GO:1901299	0.143915	1	2	2	negative regulation of hydrogen peroxide-mediated programmed cell death	BP	1	1
GO:1901524	0.143915	1	2	2	regulation of macromitophagy	BP	1	1
GO:1901533	0.143915	1	2	2	negative regulation of hematopoietic progenitor cell differentiation	BP	1	1
GO:1901856	0.143915	1	2	2	negative regulation of cellular respiration	BP	1	1
GO:1901858	0.143915	1	2	2	regulation of mitochondrial DNA metabolic process	BP	1	1
GO:1901906	0.143915	1	2	2	diadenosine pentaphosphate metabolic process	BP	1	1
GO:1901907	0.143915	1	2	2	diadenosine pentaphosphate catabolic process	BP	1	1
GO:1901908	0.143915	1	2	2	diadenosine hexaphosphate metabolic process	BP	1	1
GO:1901909	0.143915	1	2	2	diadenosine hexaphosphate catabolic process	BP	1	1
GO:1901910	0.143915	1	2	2	adenosine 5'-(hexahydrogen pentaphosphate) metabolic process	BP	1	1
GO:1901911	0.143915	1	2	2	adenosine 5'-(hexahydrogen pentaphosphate) catabolic process	BP	1	1
GO:1902033	0.143915	1	2	2	regulation of hematopoietic stem cell proliferation	BP	1	1
GO:1902035	0.143915	1	2	2	positive regulation of hematopoietic stem cell proliferation	BP	1	1
GO:1902065	0.143915	1	2	2	response to L-glutamate	BP	1	1
GO:1902739	0.143915	1	2	2	regulation of interferon-alpha secretion	BP	1	1
GO:1902741	0.143915	1	2	2	positive regulation of interferon-alpha secretion	BP	1	1
GO:1902855	0.143915	1	2	2	regulation of non-motile cilium assembly	BP	1	1
GO:1902931	0.143915	1	2	2	negative regulation of alcohol biosynthetic process	BP	1	1
GO:1902991	0.143915	1	2	2	regulation of amyloid precursor protein catabolic process	BP	1	1
GO:1903026	0.143915	1	2	2	negative regulation of RNA polymerase II regulatory region sequence-specific DNA binding	BP	1	1
GO:1903077	0.143915	1	2	2	negative regulation of protein localization to plasma membrane	BP	1	1
GO:1903093	0.143915	1	2	2	regulation of protein K48-linked deubiquitination	BP	1	1
GO:1903094	0.143915	1	2	2	negative regulation of protein K48-linked deubiquitination	BP	1	1
GO:1903121	0.143915	1	2	2	regulation of TRAIL-activated apoptotic signaling pathway	BP	1	1
GO:1903135	0.143915	1	2	2	cupric ion binding	MF	1	1
GO:1903207	0.143915	1	2	2	regulation of hydrogen peroxide-induced neuron death	BP	1	1
GO:1903208	0.143915	1	2	2	negative regulation of hydrogen peroxide-induced neuron death	BP	1	1
GO:1903251	0.143915	1	2	2	multi-ciliated epithelial cell differentiation	BP	1	1
GO:1903750	0.143915	1	2	2	regulation of intrinsic apoptotic signaling pathway in response to hydrogen peroxide	BP	1	1
GO:1903751	0.143915	1	2	2	negative regulation of intrinsic apoptotic signaling pathway in response to hydrogen peroxide	BP	1	1
GO:1904353	0.143915	1	2	2	regulation of telomere capping	BP	1	1
GO:1904376	0.143915	1	2	2	negative regulation of protein localization to cell periphery	BP	1	1
GO:1904424	0.143915	1	2	2	regulation of GTP binding	BP	1	1
GO:1904426	0.143915	1	2	2	positive regulation of GTP binding	BP	1	1
GO:1904429	0.143915	1	2	2	regulation of t-circle formation	BP	1	1
GO:1904431	0.143915	1	2	2	positive regulation of t-circle formation	BP	1	1
GO:1904796	0.143915	1	2	2	regulation of core promoter binding	BP	1	1
GO:1904936	0.143915	1	2	2	interneuron migration	BP	1	1
GO:1904948	0.143915	1	2	2	midbrain dopaminergic neuron differentiation	BP	1	1
GO:1905005	0.143915	1	2	2	regulation of epithelial to mesenchymal transition involved in endocardial cushion formation	BP	1	1
GO:1905007	0.143915	1	2	2	positive regulation of epithelial to mesenchymal transition involved in endocardial cushion formation	BP	1	1
GO:1905323	0.143915	1	2	2	telomerase holoenzyme complex assembly	BP	1	1
GO:1905456	0.143915	1	2	2	regulation of lymphoid progenitor cell differentiation	BP	1	1
GO:1990381	0.143915	1	2	2	ubiquitin-specific protease binding	MF	1	1
GO:1990403	0.143915	1	2	2	embryonic brain development	BP	1	1
GO:1990622	0.143915	1	2	2	CHOP-ATF3 complex	CC	1	1
GO:1990774	0.143915	1	2	2	tumor necrosis factor secretion	BP	1	1
GO:2000001	0.143915	1	2	2	regulation of DNA damage checkpoint	BP	1	1
GO:2000015	0.143915	1	2	2	regulation of determination of dorsal identity	BP	1	1
GO:2000152	0.143915	1	2	2	regulation of ubiquitin-specific protease activity	BP	1	1
GO:2000157	0.143915	1	2	2	negative regulation of ubiquitin-specific protease activity	BP	1	1
GO:2000543	0.143915	1	2	2	positive regulation of gastrulation	BP	1	1
GO:2000697	0.143915	1	2	2	negative regulation of epithelial cell differentiation involved in kidney development	BP	1	1
GO:2000738	0.143915	1	2	2	positive regulation of stem cell differentiation	BP	1	1
GO:2000794	0.143915	1	2	2	regulation of epithelial cell proliferation involved in lung morphogenesis	BP	1	1
GO:2000973	0.143915	1	2	2	regulation of pro-B cell differentiation	BP	1	1
GO:2001028	0.143915	1	2	2	positive regulation of endothelial cell chemotaxis	BP	1	1
GO:2001032	0.143915	1	2	2	regulation of double-strand break repair via nonhomologous end joining	BP	1	1
GO:2001166	0.143915	1	2	2	regulation of histone H2B ubiquitination	BP	1	1
GO:2001168	0.143915	1	2	2	positive regulation of histone H2B ubiquitination	BP	1	1
GO:0046034	0.144912	0.893477	52	121	ATP metabolic process	BP	1	1
GO:0002009	0.145412	0.900734	35	79	morphogenesis of an epithelium	BP	1	1
GO:0000315	0.145486	0.91269	21	45	organellar large ribosomal subunit	CC	1	1
GO:0005762	0.145486	0.91269	21	45	mitochondrial large ribosomal subunit	CC	1	1
GO:0010506	0.145486	0.91269	21	45	regulation of autophagy	BP	1	1
GO:0042775	0.145486	0.91269	21	45	mitochondrial ATP synthesis coupled electron transport	BP	1	1
GO:0060485	0.145486	0.91269	21	45	mesenchyme development	BP	1	1
GO:0008154	0.147791	0.903887	28	62	actin polymerization or depolymerization	BP	1	1
GO:0031334	0.147791	0.903887	28	62	positive regulation of protein complex assembly	BP	1	1
GO:0019787	0.148778	0.895857	39	89	ubiquitin-like protein transferase activity	MF	1	1
GO:0000070	0.150682	0.913238	18	38	mitotic sister chromatid segregation	BP	1	1
GO:0051028	0.150682	0.913238	18	38	mRNA transport	BP	1	1
GO:0031647	0.150818	0.899991	30	67	regulation of protein stability	BP	1	1
GO:0016301	0.151758	0.882157	73	174	kinase activity	MF	1	1
GO:0000030	0.151852	0.967813	4	6	mannosyltransferase activity	MF	1	1
GO:0000124	0.151852	0.967813	4	6	SAGA complex	CC	1	1
GO:0000737	0.151852	0.967813	4	6	DNA catabolic process, endonucleolytic	BP	1	1
GO:0000940	0.151852	0.967813	4	6	condensed chromosome outer kinetochore	CC	1	1
GO:0001662	0.151852	0.967813	4	6	behavioral fear response	BP	1	1
GO:0002209	0.151852	0.967813	4	6	behavioral defense response	BP	1	1
GO:0002320	0.151852	0.967813	4	6	lymphoid progenitor cell differentiation	BP	1	1
GO:0004017	0.151852	0.967813	4	6	adenylate kinase activity	MF	1	1
GO:0004407	0.151852	0.967813	4	6	histone deacetylase activity	MF	1	1
GO:0005744	0.151852	0.967813	4	6	mitochondrial inner membrane presequence translocase complex	CC	1	1
GO:0006085	0.151852	0.967813	4	6	acetyl-CoA biosynthetic process	BP	1	1
GO:0006103	0.151852	0.967813	4	6	2-oxoglutarate metabolic process	BP	1	1
GO:0006309	0.151852	0.967813	4	6	apoptotic DNA fragmentation	BP	1	1
GO:0007063	0.151852	0.967813	4	6	regulation of sister chromatid cohesion	BP	1	1
GO:0007099	0.151852	0.967813	4	6	centriole replication	BP	1	1
GO:0008378	0.151852	0.967813	4	6	galactosyltransferase activity	MF	1	1
GO:0008536	0.151852	0.967813	4	6	Ran GTPase binding	MF	1	1
GO:0010718	0.151852	0.967813	4	6	positive regulation of epithelial to mesenchymal transition	BP	1	1
GO:0016423	0.151852	0.967813	4	6	tRNA (guanine) methyltransferase activity	MF	1	1
GO:0017062	0.151852	0.967813	4	6	respiratory chain complex III assembly	BP	1	1
GO:0019068	0.151852	0.967813	4	6	virion assembly	BP	1	1
GO:0021871	0.151852	0.967813	4	6	forebrain regionalization	BP	1	1
GO:0030546	0.151852	0.967813	4	6	receptor activator activity	MF	1	1
GO:0031125	0.151852	0.967813	4	6	rRNA 3'-end processing	BP	1	1
GO:0031419	0.151852	0.967813	4	6	cobalamin binding	MF	1	1
GO:0031526	0.151852	0.967813	4	6	brush border membrane	CC	1	1
GO:0032042	0.151852	0.967813	4	6	mitochondrial DNA metabolic process	BP	1	1
GO:0032365	0.151852	0.967813	4	6	intracellular lipid transport	BP	1	1
GO:0034067	0.151852	0.967813	4	6	protein localization to Golgi apparatus	BP	1	1
GO:0034260	0.151852	0.967813	4	6	negative regulation of GTPase activity	BP	1	1
GO:0034551	0.151852	0.967813	4	6	mitochondrial respiratory chain complex III assembly	BP	1	1
GO:0035066	0.151852	0.967813	4	6	positive regulation of histone acetylation	BP	1	1
GO:0044003	0.151852	0.967813	4	6	modification by symbiont of host morphology or physiology	BP	1	1
GO:0044319	0.151852	0.967813	4	6	wound healing, spreading of cells	BP	1	1
GO:0044665	0.151852	0.967813	4	6	MLL1/2 complex	CC	1	1
GO:0044848	0.151852	0.967813	4	6	biological phase	BP	1	1
GO:0045947	0.151852	0.967813	4	6	negative regulation of translational initiation	BP	1	1
GO:0046033	0.151852	0.967813	4	6	AMP metabolic process	BP	1	1
GO:0046825	0.151852	0.967813	4	6	regulation of protein export from nucleus	BP	1	1
GO:0048536	0.151852	0.967813	4	6	spleen development	BP	1	1
GO:0048844	0.151852	0.967813	4	6	artery morphogenesis	BP	1	1
GO:0050849	0.151852	0.967813	4	6	negative regulation of calcium-mediated signaling	BP	1	1
GO:0051882	0.151852	0.967813	4	6	mitochondrial depolarization	BP	1	1
GO:0051900	0.151852	0.967813	4	6	regulation of mitochondrial depolarization	BP	1	1
GO:0060236	0.151852	0.967813	4	6	regulation of mitotic spindle organization	BP	1	1
GO:0060487	0.151852	0.967813	4	6	lung epithelial cell differentiation	BP	1	1
GO:0070071	0.151852	0.967813	4	6	proton-transporting two-sector ATPase complex assembly	BP	1	1
GO:0071218	0.151852	0.967813	4	6	cellular response to misfolded protein	BP	1	1
GO:0071339	0.151852	0.967813	4	6	MLL1 complex	CC	1	1
GO:0071548	0.151852	0.967813	4	6	response to dexamethasone	BP	1	1
GO:0071549	0.151852	0.967813	4	6	cellular response to dexamethasone stimulus	BP	1	1
GO:0072349	0.151852	0.967813	4	6	modified amino acid transmembrane transporter activity	MF	1	1
GO:0090114	0.151852	0.967813	4	6	COPII-coated vesicle budding	BP	1	1
GO:0090185	0.151852	0.967813	4	6	negative regulation of kidney development	BP	1	1
GO:0090224	0.151852	0.967813	4	6	regulation of spindle organization	BP	1	1
GO:0090398	0.151852	0.967813	4	6	cellular senescence	BP	1	1
GO:0090504	0.151852	0.967813	4	6	epiboly	BP	1	1
GO:0090505	0.151852	0.967813	4	6	epiboly involved in wound healing	BP	1	1
GO:0097035	0.151852	0.967813	4	6	regulation of membrane lipid distribution	BP	1	1
GO:0097346	0.151852	0.967813	4	6	INO80-type complex	CC	1	1
GO:1901984	0.151852	0.967813	4	6	negative regulation of protein acetylation	BP	1	1
GO:2000736	0.151852	0.967813	4	6	regulation of stem cell differentiation	BP	1	1
GO:2000758	0.151852	0.967813	4	6	positive regulation of peptidyl-lysine acetylation	BP	1	1
GO:2000826	0.151852	0.967813	4	6	regulation of heart morphogenesis	BP	1	1
GO:0098800	0.151933	0.890483	45	104	inner mitochondrial membrane protein complex	CC	1	1
GO:0003231	0.152481	0.934599	9	17	cardiac ventricle development	BP	1	1
GO:0003684	0.152481	0.934599	9	17	damaged DNA binding	MF	1	1
GO:0004298	0.152481	0.934599	9	17	threonine-type endopeptidase activity	MF	1	1
GO:0004725	0.152481	0.934599	9	17	protein tyrosine phosphatase activity	MF	1	1
GO:0005791	0.152481	0.934599	9	17	rough endoplasmic reticulum	CC	1	1
GO:0017015	0.152481	0.934599	9	17	regulation of transforming growth factor beta receptor signaling pathway	BP	1	1
GO:0021987	0.152481	0.934599	9	17	cerebral cortex development	BP	1	1
GO:0034332	0.152481	0.934599	9	17	adherens junction organization	BP	1	1
GO:0035335	0.152481	0.934599	9	17	peptidyl-tyrosine dephosphorylation	BP	1	1
GO:0035601	0.152481	0.934599	9	17	protein deacylation	BP	1	1
GO:0035869	0.152481	0.934599	9	17	ciliary transition zone	CC	1	1
GO:0042054	0.152481	0.934599	9	17	histone methyltransferase activity	MF	1	1
GO:0070003	0.152481	0.934599	9	17	threonine-type peptidase activity	MF	1	1
GO:0090090	0.152481	0.934599	9	17	negative regulation of canonical Wnt signaling pathway	BP	1	1
GO:1903844	0.152481	0.934599	9	17	regulation of cellular response to transforming growth factor beta stimulus	BP	1	1
GO:0097367	0.153106	0.866263	259	650	carbohydrate derivative binding	MF	1	1
GO:0044419	0.153756	0.883421	61	144	interspecies interaction between organisms	BP	1	1
GO:0030308	0.154753	0.915886	15	31	negative regulation of cell growth	BP	1	1
GO:0042594	0.154753	0.915886	15	31	response to starvation	BP	1	1
GO:0044763	0.156107	0.856904	1043	2700	single-organism cellular process	BP	1	1
GO:0000099	0.156225	0.979313	3	4	sulfur amino acid transmembrane transporter activity	MF	1	1
GO:0000101	0.156225	0.979313	3	4	sulfur amino acid transport	BP	1	1
GO:0000220	0.156225	0.979313	3	4	vacuolar proton-transporting V-type ATPase, V0 domain	CC	1	1
GO:0000423	0.156225	0.979313	3	4	macromitophagy	BP	1	1
GO:0000920	0.156225	0.979313	3	4	cell separation after cytokinesis	BP	1	1
GO:0000930	0.156225	0.979313	3	4	gamma-tubulin complex	CC	1	1
GO:0001103	0.156225	0.979313	3	4	RNA polymerase II repressing transcription factor binding	MF	1	1
GO:0001221	0.156225	0.979313	3	4	transcription cofactor binding	MF	1	1
GO:0001573	0.156225	0.979313	3	4	ganglioside metabolic process	BP	1	1
GO:0001675	0.156225	0.979313	3	4	acrosome assembly	BP	1	1
GO:0001741	0.156225	0.979313	3	4	XY body	CC	1	1
GO:0001829	0.156225	0.979313	3	4	trophectodermal cell differentiation	BP	1	1
GO:0002031	0.156225	0.979313	3	4	G-protein coupled receptor internalization	BP	1	1
GO:0002446	0.156225	0.979313	3	4	neutrophil mediated immunity	BP	1	1
GO:0003215	0.156225	0.979313	3	4	cardiac right ventricle morphogenesis	BP	1	1
GO:0004661	0.156225	0.979313	3	4	protein geranylgeranyltransferase activity	MF	1	1
GO:0004675	0.156225	0.979313	3	4	transmembrane receptor protein serine/threonine kinase activity	MF	1	1
GO:0005031	0.156225	0.979313	3	4	tumor necrosis factor-activated receptor activity	MF	1	1
GO:0005035	0.156225	0.979313	3	4	death receptor activity	MF	1	1
GO:0005227	0.156225	0.979313	3	4	calcium activated cation channel activity	MF	1	1
GO:0005775	0.156225	0.979313	3	4	vacuolar lumen	CC	1	1
GO:0005790	0.156225	0.979313	3	4	smooth endoplasmic reticulum	CC	1	1
GO:0006072	0.156225	0.979313	3	4	glycerol-3-phosphate metabolic process	BP	1	1
GO:0006121	0.156225	0.979313	3	4	mitochondrial electron transport, succinate to ubiquinone	BP	1	1
GO:0006346	0.156225	0.979313	3	4	methylation-dependent chromatin silencing	BP	1	1
GO:0006359	0.156225	0.979313	3	4	regulation of transcription from RNA polymerase III promoter	BP	1	1
GO:0006573	0.156225	0.979313	3	4	valine metabolic process	BP	1	1
GO:0006929	0.156225	0.979313	3	4	substrate-dependent cell migration	BP	1	1
GO:0007175	0.156225	0.979313	3	4	negative regulation of epidermal growth factor-activated receptor activity	BP	1	1
GO:0007205	0.156225	0.979313	3	4	protein kinase C-activating G-protein coupled receptor signaling pathway	BP	1	1
GO:0008045	0.156225	0.979313	3	4	motor neuron axon guidance	BP	1	1
GO:0008290	0.156225	0.979313	3	4	F-actin capping protein complex	CC	1	1
GO:0008641	0.156225	0.979313	3	4	small protein activating enzyme activity	MF	1	1
GO:0009299	0.156225	0.979313	3	4	mRNA transcription	BP	1	1
GO:0010971	0.156225	0.979313	3	4	positive regulation of G2/M transition of mitotic cell cycle	BP	1	1
GO:0015269	0.156225	0.979313	3	4	calcium-activated potassium channel activity	MF	1	1
GO:0015278	0.156225	0.979313	3	4	calcium-release channel activity	MF	1	1
GO:0015450	0.156225	0.979313	3	4	P-P-bond-hydrolysis-driven protein transmembrane transporter activity	MF	1	1
GO:0016514	0.156225	0.979313	3	4	SWI/SNF complex	CC	1	1
GO:0016624	0.156225	0.979313	3	4	oxidoreductase activity, acting on the aldehyde or oxo group of donors, disulfide as acceptor	MF	1	1
GO:0016780	0.156225	0.979313	3	4	phosphotransferase activity, for other substituted phosphate groups	MF	1	1
GO:0016884	0.156225	0.979313	3	4	carbon-nitrogen ligase activity, with glutamine as amido-N-donor	MF	1	1
GO:0018344	0.156225	0.979313	3	4	protein geranylgeranylation	BP	1	1
GO:0019563	0.156225	0.979313	3	4	glycerol catabolic process	BP	1	1
GO:0021670	0.156225	0.979313	3	4	lateral ventricle development	BP	1	1
GO:0021796	0.156225	0.979313	3	4	cerebral cortex regionalization	BP	1	1
GO:0021895	0.156225	0.979313	3	4	cerebral cortex neuron differentiation	BP	1	1
GO:0022011	0.156225	0.979313	3	4	myelination in peripheral nervous system	BP	1	1
GO:0022615	0.156225	0.979313	3	4	protein to membrane docking	BP	1	1
GO:0030123	0.156225	0.979313	3	4	AP-3 adaptor complex	CC	1	1
GO:0031258	0.156225	0.979313	3	4	lamellipodium membrane	CC	1	1
GO:0031441	0.156225	0.979313	3	4	negative regulation of mRNA 3'-end processing	BP	1	1
GO:0031464	0.156225	0.979313	3	4	Cul4A-RING E3 ubiquitin ligase complex	CC	1	1
GO:0031528	0.156225	0.979313	3	4	microvillus membrane	CC	1	1
GO:0032050	0.156225	0.979313	3	4	clathrin heavy chain binding	MF	1	1
GO:0032292	0.156225	0.979313	3	4	peripheral nervous system axon ensheathment	BP	1	1
GO:0032703	0.156225	0.979313	3	4	negative regulation of interleukin-2 production	BP	1	1
GO:0032785	0.156225	0.979313	3	4	negative regulation of DNA-templated transcription, elongation	BP	1	1
GO:0033147	0.156225	0.979313	3	4	negative regulation of intracellular estrogen receptor signaling pathway	BP	1	1
GO:0033182	0.156225	0.979313	3	4	regulation of histone ubiquitination	BP	1	1
GO:0033234	0.156225	0.979313	3	4	negative regulation of protein sumoylation	BP	1	1
GO:0033578	0.156225	0.979313	3	4	protein glycosylation in Golgi	BP	1	1
GO:0033683	0.156225	0.979313	3	4	nucleotide-excision repair, DNA incision	BP	1	1
GO:0034244	0.156225	0.979313	3	4	negative regulation of transcription elongation from RNA polymerase II promoter	BP	1	1
GO:0034969	0.156225	0.979313	3	4	histone arginine methylation	BP	1	1
GO:0034979	0.156225	0.979313	3	4	NAD-dependent protein deacetylase activity	MF	1	1
GO:0035116	0.156225	0.979313	3	4	embryonic hindlimb morphogenesis	BP	1	1
GO:0035137	0.156225	0.979313	3	4	hindlimb morphogenesis	BP	1	1
GO:0035418	0.156225	0.979313	3	4	protein localization to synapse	BP	1	1
GO:0035455	0.156225	0.979313	3	4	response to interferon-alpha	BP	1	1
GO:0035520	0.156225	0.979313	3	4	monoubiquitinated protein deubiquitination	BP	1	1
GO:0035646	0.156225	0.979313	3	4	endosome to melanosome transport	BP	1	1
GO:0036475	0.156225	0.979313	3	4	neuron death in response to oxidative stress	BP	1	1
GO:0039528	0.156225	0.979313	3	4	cytoplasmic pattern recognition receptor signaling pathway in response to virus	BP	1	1
GO:0039531	0.156225	0.979313	3	4	regulation of viral-induced cytoplasmic pattern recognition receptor signaling pathway	BP	1	1
GO:0039532	0.156225	0.979313	3	4	negative regulation of viral-induced cytoplasmic pattern recognition receptor signaling pathway	BP	1	1
GO:0042474	0.156225	0.979313	3	4	middle ear morphogenesis	BP	1	1
GO:0043476	0.156225	0.979313	3	4	pigment accumulation	BP	1	1
GO:0043482	0.156225	0.979313	3	4	cellular pigment accumulation	BP	1	1
GO:0043485	0.156225	0.979313	3	4	endosome to pigment granule transport	BP	1	1
GO:0043985	0.156225	0.979313	3	4	histone H4-R3 methylation	BP	1	1
GO:0044557	0.156225	0.979313	3	4	relaxation of smooth muscle	BP	1	1
GO:0044851	0.156225	0.979313	3	4	hair cycle phase	BP	1	1
GO:0045294	0.156225	0.979313	3	4	alpha-catenin binding	MF	1	1
GO:0045824	0.156225	0.979313	3	4	negative regulation of innate immune response	BP	1	1
GO:0045910	0.156225	0.979313	3	4	negative regulation of DNA recombination	BP	1	1
GO:0045956	0.156225	0.979313	3	4	positive regulation of calcium ion-dependent exocytosis	BP	1	1
GO:0046479	0.156225	0.979313	3	4	glycosphingolipid catabolic process	BP	1	1
GO:0046514	0.156225	0.979313	3	4	ceramide catabolic process	BP	1	1
GO:0048311	0.156225	0.979313	3	4	mitochondrion distribution	BP	1	1
GO:0048757	0.156225	0.979313	3	4	pigment granule maturation	BP	1	1
GO:0048819	0.156225	0.979313	3	4	regulation of hair follicle maturation	BP	1	1
GO:0050765	0.156225	0.979313	3	4	negative regulation of phagocytosis	BP	1	1
GO:0050772	0.156225	0.979313	3	4	positive regulation of axonogenesis	BP	1	1
GO:0050779	0.156225	0.979313	3	4	RNA destabilization	BP	1	1
GO:0051290	0.156225	0.979313	3	4	protein heterotetramerization	BP	1	1
GO:0051589	0.156225	0.979313	3	4	negative regulation of neurotransmitter transport	BP	1	1
GO:0060037	0.156225	0.979313	3	4	pharyngeal system development	BP	1	1
GO:0060087	0.156225	0.979313	3	4	relaxation of vascular smooth muscle	BP	1	1
GO:0060119	0.156225	0.979313	3	4	inner ear receptor cell development	BP	1	1
GO:0060272	0.156225	0.979313	3	4	embryonic skeletal joint morphogenesis	BP	1	1
GO:0060281	0.156225	0.979313	3	4	regulation of oocyte development	BP	1	1
GO:0060412	0.156225	0.979313	3	4	ventricular septum morphogenesis	BP	1	1
GO:0060576	0.156225	0.979313	3	4	intestinal epithelial cell development	BP	1	1
GO:0060632	0.156225	0.979313	3	4	regulation of microtubule-based movement	BP	1	1
GO:0060749	0.156225	0.979313	3	4	mammary gland alveolus development	BP	1	1
GO:0061311	0.156225	0.979313	3	4	cell surface receptor signaling pathway involved in heart development	BP	1	1
GO:0061377	0.156225	0.979313	3	4	mammary gland lobule development	BP	1	1
GO:0070050	0.156225	0.979313	3	4	neuron cellular homeostasis	BP	1	1
GO:0070070	0.156225	0.979313	3	4	proton-transporting V-type ATPase complex assembly	BP	1	1
GO:0070072	0.156225	0.979313	3	4	vacuolar proton-transporting V-type ATPase complex assembly	BP	1	1
GO:0070198	0.156225	0.979313	3	4	protein localization to chromosome, telomeric region	BP	1	1
GO:0070262	0.156225	0.979313	3	4	peptidyl-serine dephosphorylation	BP	1	1
GO:0070840	0.156225	0.979313	3	4	dynein complex binding	MF	1	1
GO:0070932	0.156225	0.979313	3	4	histone H3 deacetylation	BP	1	1
GO:0071425	0.156225	0.979313	3	4	hematopoietic stem cell proliferation	BP	1	1
GO:0071564	0.156225	0.979313	3	4	npBAF complex	CC	1	1
GO:0071569	0.156225	0.979313	3	4	protein ufmylation	BP	1	1
GO:0072182	0.156225	0.979313	3	4	regulation of nephron tubule epithelial cell differentiation	BP	1	1
GO:0072669	0.156225	0.979313	3	4	tRNA-splicing ligase complex	CC	1	1
GO:0090085	0.156225	0.979313	3	4	regulation of protein deubiquitination	BP	1	1
GO:0090169	0.156225	0.979313	3	4	regulation of spindle assembly	BP	1	1
GO:0097431	0.156225	0.979313	3	4	mitotic spindle pole	CC	1	1
GO:0099604	0.156225	0.979313	3	4	ligand-gated calcium channel activity	MF	1	1
GO:1900364	0.156225	0.979313	3	4	negative regulation of mRNA polyadenylation	BP	1	1
GO:1901673	0.156225	0.979313	3	4	regulation of mitotic spindle assembly	BP	1	1
GO:1901857	0.156225	0.979313	3	4	positive regulation of cellular respiration	BP	1	1
GO:1903203	0.156225	0.979313	3	4	regulation of oxidative stress-induced neuron death	BP	1	1
GO:1905879	0.156225	0.979313	3	4	regulation of oogenesis	BP	1	1
GO:1990564	0.156225	0.979313	3	4	protein polyufmylation	BP	1	1
GO:1990592	0.156225	0.979313	3	4	protein K69-linked ufmylation	BP	1	1
GO:2000757	0.156225	0.979313	3	4	negative regulation of peptidyl-lysine acetylation	BP	1	1
GO:2000780	0.156225	0.979313	3	4	negative regulation of double-strand break repair	BP	1	1
GO:0003205	0.15639	0.922077	12	24	cardiac chamber development	BP	1	1
GO:0030641	0.15639	0.922077	12	24	regulation of cellular pH	BP	1	1
GO:0030856	0.15639	0.922077	12	24	regulation of epithelial cell differentiation	BP	1	1
GO:0042147	0.15639	0.922077	12	24	retrograde transport, endosome to Golgi	BP	1	1
GO:0051453	0.15639	0.922077	12	24	regulation of intracellular pH	BP	1	1
GO:0051781	0.15639	0.922077	12	24	positive regulation of cell division	BP	1	1
GO:0099504	0.15639	0.922077	12	24	synaptic vesicle cycle	BP	1	1
GO:1903305	0.15639	0.922077	12	24	regulation of regulated secretory pathway	BP	1	1
GO:2001251	0.15639	0.922077	12	24	negative regulation of chromosome organization	BP	1	1
GO:0070469	0.157158	0.890961	36	82	respiratory chain	CC	1	1
GO:0043902	0.15743	0.905495	20	43	positive regulation of multi-organism process	BP	1	1
GO:0045055	0.15743	0.905495	20	43	regulated exocytosis	BP	1	1
GO:0050821	0.15743	0.905495	20	43	protein stabilization	BP	1	1
GO:0060341	0.158263	0.876006	76	182	regulation of cellular localization	BP	1	1
GO:0023051	0.158336	0.861742	251	630	regulation of signaling	BP	1	1
GO:0036094	0.159362	0.859311	302	762	small molecule binding	MF	1	1
GO:0043565	0.159494	0.875826	72	172	sequence-specific DNA binding	MF	1	1
GO:0080134	0.159577	0.870264	104	253	regulation of response to stress	BP	1	1
GO:0017111	0.160608	0.86963	102	248	nucleoside-triphosphatase activity	MF	1	1
GO:0019898	0.161747	0.892454	29	65	extrinsic component of membrane	CC	1	1
GO:0045596	0.162275	0.880822	48	112	negative regulation of cell differentiation	BP	1	1
GO:0009144	0.162577	0.87761	56	132	purine nucleoside triphosphate metabolic process	BP	1	1
GO:0009199	0.162577	0.87761	56	132	ribonucleoside triphosphate metabolic process	BP	1	1
GO:0051015	0.162826	0.898908	22	48	actin filament binding	MF	1	1
GO:0097191	0.162826	0.898908	22	48	extrinsic apoptotic signaling pathway	BP	1	1
GO:0071822	0.165057	0.860648	152	376	protein complex subunit organization	BP	1	1
GO:0016740	0.165201	0.855387	253	636	transferase activity	MF	1	1
GO:0031325	0.165201	0.855387	253	636	positive regulation of cellular metabolic process	BP	1	1
[truncated: 12,682 more rows]

## Sheet: 10-20%
category	over_represented_pvalue	under_represented_pvalue	numDEInCat	numInCat	term	ontology	over_rep_FDR	under_rep_FDR
GO:0043231	2.72778e-07	1	775	3084	intracellular membrane-bounded organelle	CC	0.00155746	1
GO:0043227	3.50366e-07	1	871	3525	membrane-bounded organelle	CC	0.00155746	1
GO:0043229	3.91476e-07	1	888	3605	intracellular organelle	CC	0.00155746	1
GO:0043226	4.52453e-07	1	938	3840	organelle	CC	0.00155746	1
GO:0044424	5.30433e-07	1	1005	4160	intracellular part	CC	0.00155746	1
GO:0005622	2.66844e-06	0.999998	1013	4218	intracellular	CC	0.00652923	1
GO:0044446	1.33877e-05	0.99999	618	2442	intracellular organelle part	CC	0.0248051	1
GO:0005739	1.35169e-05	0.999991	218	758	mitochondrion	CC	0.0248051	1
GO:0051188	4.58136e-05	0.999985	29	64	cofactor biosynthetic process	BP	0.0729035	1
GO:0035082	4.96584e-05	0.999996	10	13	axoneme assembly	BP	0.0729035	1
GO:0044444	5.68203e-05	0.999957	646	2588	cytoplasmic part	CC	0.0758345	1
GO:0051186	6.35948e-05	0.999971	49	130	cofactor metabolic process	BP	0.077803	1
GO:0044422	6.9534e-05	0.999947	625	2499	organelle part	CC	0.0785253	1
GO:0033014	0.000138471	0.999986	10	14	tetrapyrrole biosynthetic process	BP	0.145207	1
GO:0005737	0.000155708	0.999881	838	3464	cytoplasm	CC	0.152396	1
GO:0006779	0.00017094	0.999986	9	12	porphyrin-containing compound biosynthetic process	BP	0.156848	1
GO:0044464	0.000245221	0.999829	1084	4619	cell part	CC	0.21177	1
GO:0005623	0.000437025	0.999691	1084	4627	cell	CC	0.354575	1
GO:0000226	0.000458887	0.999783	42	115	microtubule cytoskeleton organization	BP	0.354575	1
GO:0033013	0.000494867	0.999919	11	18	tetrapyrrole metabolic process	BP	0.363257	1
GO:0006783	0.000574387	0.999946	8	11	heme biosynthetic process	BP	0.401551	1
GO:0043234	0.000699271	0.999473	269	1014	protein complex	CC	0.4496	1
GO:0006778	0.000704366	0.999893	10	16	porphyrin-containing compound metabolic process	BP	0.4496	1
GO:0031974	0.00115289	0.999117	283	1080	membrane-enclosed lumen	CC	0.650985	1
GO:0043233	0.00115289	0.999117	283	1080	organelle lumen	CC	0.650985	1
GO:0070013	0.00115289	0.999117	283	1080	intracellular organelle lumen	CC	0.650985	1
GO:0044429	0.00135992	0.99905	140	496	mitochondrial part	CC	0.739441	1
GO:0001578	0.00165802	0.999654	11	20	microtubule bundle formation	BP	0.869336	1
GO:0042168	0.00198693	0.999669	9	15	heme metabolic process	BP	1	1
GO:0070286	0.00243553	0.999807	6	8	axonemal dynein complex assembly	BP	1	1
GO:0016137	0.00261903	1	4	4	glycoside metabolic process	BP	1	1
GO:0005874	0.00263885	0.998623	40	117	microtubule	CC	1	1
GO:0031113	0.00288121	0.999556	8	13	regulation of microtubule polymerization	BP	1	1
GO:0000974	0.00288167	0.999866	5	6	Prp19 complex	CC	1	1
GO:0005912	0.0028954	0.998427	44	132	adherens junction	CC	1	1
GO:0006732	0.00306856	0.998462	35	100	coenzyme metabolic process	BP	1	1
GO:0005657	0.00307197	0.999149	13	27	replication fork	CC	1	1
GO:0031090	0.00369317	0.997133	244	936	organelle membrane	CC	1	1
GO:0009108	0.00370949	0.998649	18	43	coenzyme biosynthetic process	BP	1	1
GO:0005759	0.00374209	0.99772	61	197	mitochondrial matrix	CC	1	1
GO:0015630	0.00376039	0.997494	89	305	microtubule cytoskeleton	CC	1	1
GO:0044782	0.0040892	0.998154	26	70	cilium organization	BP	1	1
GO:0043596	0.00413892	0.999064	10	19	nuclear replication fork	CC	1	1
GO:0007017	0.00450324	0.997318	54	172	microtubule-based process	BP	1	1
GO:0046148	0.00455845	0.998741	12	25	pigment biosynthetic process	BP	1	1
GO:0016627	0.00456357	0.998649	13	28	oxidoreductase activity, acting on the CH-CH group of donors	MF	1	1
GO:0044455	0.00487344	0.997237	45	139	mitochondrial membrane part	CC	1	1
GO:0005740	0.00497167	0.996481	115	411	mitochondrial envelope	CC	1	1
GO:0016702	0.00590781	0.999301	6	9	oxidoreductase activity, acting on single donors with incorporation of molecular oxygen, incorporation of two atoms of oxygen	MF	1	1
GO:0033273	0.00590781	0.999301	6	9	response to vitamin	BP	1	1
GO:0003341	0.00619043	0.998635	9	17	cilium movement	BP	1	1
GO:0046785	0.00619043	0.998635	9	17	microtubule polymerization	BP	1	1
GO:0042440	0.00658603	0.997926	13	29	pigment metabolic process	BP	1	1
GO:0031966	0.00697757	0.99503	110	395	mitochondrial membrane	CC	1	1
GO:0016779	0.00717046	0.996985	20	52	nucleotidyltransferase activity	MF	1	1
GO:0070161	0.00724015	0.99581	44	138	anchoring junction	CC	1	1
GO:0098798	0.00746523	0.995867	38	116	mitochondrial protein complex	CC	1	1
GO:0042802	0.00760663	0.994651	100	356	identical protein binding	MF	1	1
GO:0009060	0.00765943	0.997145	16	39	aerobic respiration	BP	1	1
GO:0031967	0.00797536	0.994085	138	510	organelle envelope	CC	1	1
GO:0031975	0.00797536	0.994085	138	510	envelope	CC	1	1
GO:0003887	0.00802854	0.998619	7	12	DNA-directed DNA polymerase activity	MF	1	1
GO:0007584	0.00802854	0.998619	7	12	response to nutrient	BP	1	1
GO:0030894	0.00802854	0.998619	7	12	replisome	CC	1	1
GO:0043601	0.00802854	0.998619	7	12	nuclear replisome	CC	1	1
GO:0005743	0.00814147	0.994378	89	313	mitochondrial inner membrane	CC	1	1
GO:0005925	0.00829265	0.995411	37	113	focal adhesion	CC	1	1
GO:0071230	0.00929679	0.998013	8	15	cellular response to amino acid stimulus	BP	1	1
GO:0005654	0.00934747	0.992911	156	586	nucleoplasm	CC	1	1
GO:0032991	0.00945582	0.992181	402	1626	macromolecular complex	CC	1	1
GO:0060271	0.0094871	0.995501	24	67	cilium assembly	BP	1	1
GO:0005924	0.00967331	0.994581	37	114	cell-substrate adherens junction	CC	1	1
GO:0031109	0.00969112	0.996928	12	27	microtubule polymerization or depolymerization	BP	1	1
GO:0099023	0.00992759	0.997547	9	18	tethering complex	CC	1	1
GO:0031110	0.0101137	0.997223	10	21	regulation of microtubule polymerization or depolymerization	BP	1	1
GO:0051259	0.0101192	0.994261	38	118	protein oligomerization	BP	1	1
GO:0006461	0.0106941	0.992444	94	336	protein complex assembly	BP	1	1
GO:0001783	0.010729	0.999408	4	5	B cell apoptotic process	BP	1	1
GO:0002902	0.010729	0.999408	4	5	regulation of B cell apoptotic process	BP	1	1
GO:0004683	0.010729	0.999408	4	5	calmodulin-dependent protein kinase activity	MF	1	1
GO:0032506	0.010729	0.999408	4	5	cytokinetic process	BP	1	1
GO:0030055	0.0112385	0.993626	37	115	cell-substrate junction	CC	1	1
GO:0002903	0.0115882	1	3	3	negative regulation of B cell apoptotic process	BP	1	1
GO:0004749	0.0115882	1	3	3	ribose phosphate diphosphokinase activity	MF	1	1
GO:0004774	0.0115882	1	3	3	succinate-CoA ligase activity	MF	1	1
GO:0005655	0.0115882	1	3	3	nucleolar ribonuclease P complex	CC	1	1
GO:0009157	0.0115882	1	3	3	deoxyribonucleoside monophosphate biosynthetic process	BP	1	1
GO:0009162	0.0115882	1	3	3	deoxyribonucleoside monophosphate metabolic process	BP	1	1
GO:0010998	0.0115882	1	3	3	regulation of translational initiation by eIF2 alpha phosphorylation	BP	1	1
GO:0016139	0.0115882	1	3	3	glycoside catabolic process	BP	1	1
GO:0018812	0.0115882	1	3	3	3-hydroxyacyl-CoA dehydratase activity	MF	1	1
GO:0021511	0.0115882	1	3	3	spinal cord patterning	BP	1	1
GO:0021513	0.0115882	1	3	3	spinal cord dorsal/ventral patterning	BP	1	1
GO:0030677	0.0115882	1	3	3	ribonuclease P complex	CC	1	1
GO:0030681	0.0115882	1	3	3	multimeric ribonuclease P complex	CC	1	1
GO:0035312	0.0115882	1	3	3	5'-3' exodeoxyribonuclease activity	MF	1	1
GO:0036159	0.0115882	1	3	3	inner dynein arm assembly	BP	1	1
GO:0047429	0.0115882	1	3	3	nucleoside-triphosphate diphosphatase activity	MF	1	1
GO:0050775	0.0115882	1	3	3	positive regulation of dendrite morphogenesis	BP	1	1
GO:0052745	0.0115882	1	3	3	inositol phosphate phosphatase activity	MF	1	1
GO:0099601	0.0115882	1	3	3	regulation of neurotransmitter receptor activity	BP	1	1
GO:0102344	0.0115882	1	3	3	3-hydroxy-behenoyl-CoA dehydratase activity	MF	1	1
GO:0102345	0.0115882	1	3	3	3-hydroxy-lignoceroyl-CoA dehydratase activity	MF	1	1
GO:1900449	0.0115882	1	3	3	regulation of glutamate receptor signaling pathway	BP	1	1
GO:0070271	0.0116374	0.991745	94	337	protein complex biogenesis	BP	1	1
GO:0008053	0.0119571	0.998125	6	10	mitochondrial fusion	BP	1	1
GO:0016701	0.0119571	0.998125	6	10	oxidoreductase activity, acting on single donors with incorporation of molecular oxygen	MF	1	1
GO:0044088	0.0119571	0.998125	6	10	regulation of vacuole organization	BP	1	1
GO:0072350	0.0135368	0.995436	12	28	tricarboxylic acid metabolic process	BP	1	1
GO:0019866	0.0137659	0.990192	92	331	organelle inner membrane	CC	1	1
GO:0034061	0.0140338	0.997119	7	13	DNA polymerase activity	MF	1	1
GO:0016241	0.0149577	0.996364	8	16	regulation of macroautophagy	BP	1	1
GO:0009295	0.0151374	0.995861	9	19	nucleoid	CC	1	1
GO:0042645	0.0151374	0.995861	9	19	mitochondrial nucleoid	CC	1	1
GO:0016616	0.0158804	0.99247	21	59	oxidoreductase activity, acting on the CH-OH group of donors, NAD or NADP as acceptor	MF	1	1
GO:1902589	0.016189	0.987993	113	418	single-organism organelle organization	BP	1	1
GO:1901564	0.0162592	0.987038	205	799	organonitrogen compound metabolic process	BP	1	1
GO:0044711	0.0171028	0.987236	116	431	single-organism biosynthetic process	BP	1	1
GO:0005815	0.0177482	0.988723	49	164	microtubule organizing center	CC	1	1
GO:0071157	0.0178099	0.997564	5	8	negative regulation of cell cycle arrest	BP	1	1
GO:1902494	0.0181565	0.986229	128	481	catalytic complex	CC	1	1
GO:0007051	0.0186762	0.992341	15	39	spindle organization	BP	1	1
GO:0030031	0.0190439	0.989202	32	100	cell projection assembly	BP	1	1
GO:0098800	0.0198027	0.98862	33	104	inner mitochondrial membrane protein complex	CC	1	1
GO:0007052	0.0210565	0.99322	10	23	mitotic spindle organization	BP	1	1
GO:1902850	0.0210565	0.99322	10	23	microtubule cytoskeleton organization involved in mitosis	BP	1	1
GO:0030665	0.0213244	0.995849	6	11	clathrin-coated vesicle membrane	CC	1	1
GO:0070534	0.0226693	0.994602	7	14	protein K63-linked ubiquitination	BP	1	1
GO:0070979	0.0226693	0.994602	7	14	protein K11-linked ubiquitination	BP	1	1
GO:0072332	0.0227508	0.99381	8	17	intrinsic apoptotic signaling pathway by p53 class mediator	BP	1	1
GO:0043623	0.0231823	0.98471	53	182	cellular protein complex assembly	BP	1	1
GO:0048037	0.0235894	0.985549	39	128	cofactor binding	MF	1	1
GO:0051258	0.0240273	0.98682	27	83	protein polymerization	BP	1	1
GO:0003824	0.0242018	0.979393	458	1892	catalytic activity	MF	1	1
GO:1901657	0.0242027	0.988988	17	47	glycosyl compound metabolic process	BP	1	1
GO:0043436	0.0244151	0.982284	86	314	oxoacid metabolic process	BP	1	1
GO:0008104	0.0250828	0.980109	167	648	protein localization	BP	1	1
GO:0016740	0.0258171	0.979543	164	636	transferase activity	MF	1	1
GO:0031300	0.0261089	0.987092	20	58	intrinsic component of organelle membrane	CC	1	1
GO:0006082	0.0262746	0.980824	87	319	organic acid metabolic process	BP	1	1
GO:0031112	0.0264235	0.997118	4	6	positive regulation of microtubule polymerization or depolymerization	BP	1	1
GO:0031115	0.0264235	0.997118	4	6	negative regulation of microtubule polymerization	BP	1	1
GO:0031116	0.0264235	0.997118	4	6	positive regulation of microtubule polymerization	BP	1	1
GO:0046501	0.0264235	0.997118	4	6	protoporphyrinogen IX metabolic process	BP	1	1
GO:0070181	0.0264235	0.997118	4	6	small ribosomal subunit rRNA binding	MF	1	1
GO:1900006	0.0264235	0.997118	4	6	positive regulation of dendrite development	BP	1	1
GO:0009135	0.0267426	0.990309	11	27	purine nucleoside diphosphate metabolic process	BP	1	1
GO:0009179	0.0267426	0.990309	11	27	purine ribonucleoside diphosphate metabolic process	BP	1	1
GO:0009185	0.0267426	0.990309	11	27	ribonucleoside diphosphate metabolic process	BP	1	1
GO:0006260	0.0283846	0.984782	24	73	DNA replication	BP	1	1
GO:0009132	0.02906	0.988152	13	34	nucleoside diphosphate metabolic process	BP	1	1
GO:0031301	0.0291276	0.985698	19	55	integral component of organelle membrane	CC	1	1
GO:0044428	0.0292063	0.975889	245	980	nuclear part	CC	1	1
GO:0044433	0.0295123	0.979497	63	224	cytoplasmic vesicle part	CC	1	1
GO:0031981	0.0304311	0.975137	212	841	nuclear lumen	CC	1	1
GO:0043200	0.0311007	0.989886	9	21	response to amino acid	BP	1	1
GO:0019752	0.0311529	0.977263	82	301	carboxylic acid metabolic process	BP	1	1
GO:0007010	0.0313772	0.977181	80	293	cytoskeleton organization	BP	1	1
GO:0005788	0.0320538	0.98729	12	31	endoplasmic reticulum lumen	CC	1	1
GO:0016239	0.0326876	0.994092	5	9	positive regulation of macroautophagy	BP	1	1
GO:0030990	0.0326876	0.994092	5	9	intraciliary transport particle	CC	1	1
GO:0036297	0.0326876	0.994092	5	9	interstrand cross-link repair	BP	1	1
GO:0042026	0.0326876	0.994092	5	9	protein refolding	BP	1	1
GO:0042073	0.0326876	0.994092	5	9	intraciliary transport	BP	1	1
GO:0010508	0.0343703	0.990703	7	15	positive regulation of autophagy	BP	1	1
GO:0001539	0.0346203	0.991971	6	12	cilium or flagellum-dependent cell motility	BP	1	1
GO:0051193	0.0346203	0.991971	6	12	regulation of cofactor metabolic process	BP	1	1
GO:0060285	0.0346203	0.991971	6	12	cilium-dependent cell motility	BP	1	1
GO:0061631	0.0346203	0.991971	6	12	ubiquitin conjugating enzyme activity	MF	1	1
GO:0061650	0.0346203	0.991971	6	12	ubiquitin-like protein conjugating enzyme activity	MF	1	1
GO:0090307	0.0346203	0.991971	6	12	mitotic spindle assembly	BP	1	1
GO:1901661	0.0346203	0.991971	6	12	quinone metabolic process	BP	1	1
GO:0016772	0.0351191	0.975179	65	234	transferase activity, transferring phosphorus-containing groups	MF	1	1
GO:0016746	0.037472	0.978427	27	86	transferase activity, transferring acyl groups	MF	1	1
GO:0030030	0.0380515	0.972819	67	243	cell projection organization	BP	1	1
GO:0000132	0.0384957	0.997381	3	4	establishment of mitotic spindle orientation	BP	1	1
GO:0004198	0.0384957	0.997381	3	4	calcium-dependent cysteine-type endopeptidase activity	MF	1	1
GO:0006002	0.0384957	0.997381	3	4	fructose 6-phosphate metabolic process	BP	1	1
GO:0006777	0.0384957	0.997381	3	4	Mo-molybdopterin cofactor biosynthetic process	BP	1	1
GO:0009129	0.0384957	0.997381	3	4	pyrimidine nucleoside monophosphate metabolic process	BP	1	1
GO:0009130	0.0384957	0.997381	3	4	pyrimidine nucleoside monophosphate biosynthetic process	BP	1	1
GO:0009396	0.0384957	0.997381	3	4	folic acid-containing compound biosynthetic process	BP	1	1
GO:0015936	0.0384957	0.997381	3	4	coenzyme A metabolic process	BP	1	1
GO:0016615	0.0384957	0.997381	3	4	malate dehydrogenase activity	MF	1	1
GO:0016778	0.0384957	0.997381	3	4	diphosphotransferase activity	MF	1	1
GO:0019206	0.0384957	0.997381	3	4	nucleoside kinase activity	MF	1	1
GO:0019720	0.0384957	0.997381	3	4	Mo-molybdopterin cofactor metabolic process	BP	1	1
GO:0030060	0.0384957	0.997381	3	4	L-malate dehydrogenase activity	MF	1	1
GO:0031269	0.0384957	0.997381	3	4	pseudopodium assembly	BP	1	1
GO:0031272	0.0384957	0.997381	3	4	regulation of pseudopodium assembly	BP	1	1
GO:0031274	0.0384957	0.997381	3	4	positive regulation of pseudopodium assembly	BP	1	1
GO:0032594	0.0384957	0.997381	3	4	protein transport within lipid bilayer	BP	1	1
GO:0034501	0.0384957	0.997381	3	4	protein localization to kinetochore	BP	1	1
GO:0035640	0.0384957	0.997381	3	4	exploration behavior	BP	1	1
GO:0036158	0.0384957	0.997381	3	4	outer dynein arm assembly	BP	1	1
GO:0042974	0.0384957	0.997381	3	4	retinoic acid receptor binding	MF	1	1
GO:0043015	0.0384957	0.997381	3	4	gamma-tubulin binding	MF	1	1
GO:0043545	0.0384957	0.997381	3	4	molybdopterin cofactor metabolic process	BP	1	1
GO:0043558	0.0384957	0.997381	3	4	regulation of translational initiation in response to stress	BP	1	1
GO:0046337	0.0384957	0.997381	3	4	phosphatidylethanolamine metabolic process	BP	1	1
GO:0046621	0.0384957	0.997381	3	4	negative regulation of organ growth	BP	1	1
GO:0051189	0.0384957	0.997381	3	4	prosthetic group metabolic process	BP	1	1
GO:0051294	0.0384957	0.997381	3	4	establishment of spindle orientation	BP	1	1
GO:0070076	0.0384957	0.997381	3	4	histone lysine demethylation	BP	1	1
GO:0071459	0.0384957	0.997381	3	4	protein localization to chromosome, centromeric region	BP	1	1
GO:0006101	0.0387389	0.985724	10	25	citrate metabolic process	BP	1	1
GO:1901363	0.0420363	0.963957	377	1556	heterocyclic compound binding	MF	1	1
GO:0051260	0.0430165	0.974849	27	87	protein homooligomerization	BP	1	1
GO:0071822	0.0456255	0.965045	99	376	protein complex subunit organization	BP	1	1
GO:0005778	0.046007	0.984863	8	19	peroxisomal membrane	CC	1	1
GO:0031903	0.046007	0.984863	8	19	microbody membrane	CC	1	1
GO:0051225	0.046007	0.984863	8	19	spindle assembly	BP	1	1
GO:0000910	0.046222	0.979489	13	36	cytokinesis	BP	1	1
GO:1901566	0.0475343	0.962168	134	522	organonitrogen compound biosynthetic process	BP	1	1
GO:0005783	0.0480675	0.962154	121	468	endoplasmic reticulum	CC	1	1
GO:0005544	0.049469	0.985042	7	16	calcium-dependent phospholipid binding	MF	1	1
GO:1990204	0.0501301	0.971615	23	73	oxidoreductase complex	CC	1	1
GO:0005779	0.0507203	0.991799	4	7	integral component of peroxisomal membrane	CC	1	1
GO:0007131	0.0507203	0.991799	4	7	reciprocal meiotic recombination	BP	1	1
GO:0009083	0.0507203	0.991799	4	7	branched-chain amino acid catabolic process	BP	1	1
GO:0010458	0.0507203	0.991799	4	7	exit from mitosis	BP	1	1
GO:0018202	0.0507203	0.991799	4	7	peptidyl-histidine modification	BP	1	1
GO:0030992	0.0507203	0.991799	4	7	intraciliary transport particle B	CC	1	1
GO:0031231	0.0507203	0.991799	4	7	intrinsic component of peroxisomal membrane	CC	1	1
GO:0031670	0.0507203	0.991799	4	7	cellular response to nutrient	BP	1	1
GO:0033280	0.0507203	0.991799	4	7	response to vitamin D	BP	1	1
GO:0035825	0.0507203	0.991799	4	7	reciprocal DNA recombination	BP	1	1
GO:0042559	0.0507203	0.991799	4	7	pteridine-containing compound biosynthetic process	BP	1	1
GO:0046676	0.0507203	0.991799	4	7	negative regulation of insulin secretion	BP	1	1
GO:0051560	0.0507203	0.991799	4	7	mitochondrial calcium ion homeostasis	BP	1	1
GO:0061512	0.0507203	0.991799	4	7	protein localization to cilium	BP	1	1
GO:0070584	0.0507203	0.991799	4	7	mitochondrion morphogenesis	BP	1	1
GO:0097576	0.0507203	0.991799	4	7	vacuole fusion	BP	1	1
GO:0099024	0.0507203	0.991799	4	7	plasma membrane invagination	BP	1	1
GO:0000022	0.051241	1	2	2	mitotic spindle elongation	BP	1	1
GO:0001777	0.051241	1	2	2	T cell homeostatic proliferation	BP	1	1
GO:0001945	0.051241	1	2	2	lymph vessel development	BP	1	1
GO:0003872	0.051241	1	2	2	6-phosphofructokinase activity	MF	1	1
GO:0003998	0.051241	1	2	2	acylphosphatase activity	MF	1	1
GO:0004477	0.051241	1	2	2	methenyltetrahydrofolate cyclohydrolase activity	MF	1	1
GO:0004488	0.051241	1	2	2	methylenetetrahydrofolate dehydrogenase (NADP+) activity	MF	1	1
GO:0004775	0.051241	1	2	2	succinate-CoA ligase (ADP-forming) activity	MF	1	1
GO:0004776	0.051241	1	2	2	succinate-CoA ligase (GDP-forming) activity	MF	1	1
GO:0004962	0.051241	1	2	2	endothelin receptor activity	MF	1	1
GO:0005314	0.051241	1	2	2	high-affinity glutamate transmembrane transporter activity	MF	1	1
GO:0005487	0.051241	1	2	2	nucleocytoplasmic transporter activity	MF	1	1
GO:0005584	0.051241	1	2	2	collagen type I trimer	CC	1	1
GO:0005652	0.051241	1	2	2	nuclear lamina	CC	1	1
GO:0005879	0.051241	1	2	2	axonemal microtubule	CC	1	1
GO:0005945	0.051241	1	2	2	6-phosphofructokinase complex	CC	1	1
GO:0005947	0.051241	1	2	2	mitochondrial alpha-ketoglutarate dehydrogenase complex	CC	1	1
GO:0006004	0.051241	1	2	2	fucose metabolic process	BP	1	1
GO:0006564	0.051241	1	2	2	L-serine biosynthetic process	BP	1	1
GO:0006667	0.051241	1	2	2	sphinganine metabolic process	BP	1	1
GO:0008174	0.051241	1	2	2	mRNA methyltransferase activity	MF	1	1
GO:0008297	0.051241	1	2	2	single-stranded DNA exodeoxyribonuclease activity	MF	1	1
GO:0008934	0.051241	1	2	2	inositol monophosphate 1-phosphatase activity	MF	1	1
GO:0015684	0.051241	1	2	2	ferrous iron transport	BP	1	1
GO:0015925	0.051241	1	2	2	galactosidase activity	MF	1	1
GO:0016078	0.051241	1	2	2	tRNA catabolic process	BP	1	1
GO:0019008	0.051241	1	2	2	molybdopterin synthase complex	CC	1	1
GO:0019136	0.051241	1	2	2	deoxynucleoside kinase activity	MF	1	1
GO:0021521	0.051241	1	2	2	ventral spinal cord interneuron specification	BP	1	1
GO:0030062	0.051241	1	2	2	mitochondrial tricarboxylic acid cycle enzyme complex	CC	1	1
GO:0030619	0.051241	1	2	2	U1 snRNA binding	MF	1	1
GO:0030943	0.051241	1	2	2	mitochondrion targeting sequence binding	MF	1	1
GO:0030961	0.051241	1	2	2	peptidyl-arginine hydroxylation	BP	1	1
GO:0031298	0.051241	1	2	2	replication fork protection complex	CC	1	1
GO:0031403	0.051241	1	2	2	lithium ion binding	MF	1	1
GO:0032056	0.051241	1	2	2	positive regulation of translation in response to stress	BP	1	1
GO:0032058	0.051241	1	2	2	positive regulation of translational initiation in response to stress	BP	1	1
GO:0032324	0.051241	1	2	2	molybdopterin cofactor biosynthetic process	BP	1	1
GO:0032453	0.051241	1	2	2	histone demethylase activity (H3-K4 specific)	MF	1	1
GO:0032471	0.051241	1	2	2	negative regulation of endoplasmic reticulum calcium ion concentration	BP	1	1
GO:0032482	0.051241	1	2	2	Rab protein signal transduction	BP	1	1
GO:0033483	0.051241	1	2	2	gas homeostasis	BP	1	1
GO:0034214	0.051241	1	2	2	protein hexamerization	BP	1	1
GO:0034311	0.051241	1	2	2	diol metabolic process	BP	1	1
GO:0034720	0.051241	1	2	2	histone H3-K4 demethylation	BP	1	1
GO:0035032	0.051241	1	2	2	phosphatidylinositol 3-kinase complex, class III	CC	1	1
GO:0035870	0.051241	1	2	2	dITP diphosphatase activity	MF	1	1
GO:0042790	0.051241	1	2	2	transcription of nuclear large rRNA transcript from RNA polymerase I promoter	BP	1	1
GO:0042795	0.051241	1	2	2	snRNA transcription from RNA polymerase II promoter	BP	1	1
GO:0043532	0.051241	1	2	2	angiostatin binding	MF	1	1
GO:0043633	0.051241	1	2	2	polyadenylation-dependent RNA catabolic process	BP	1	1
GO:0043634	0.051241	1	2	2	polyadenylation-dependent ncRNA catabolic process	BP	1	1
GO:0043652	0.051241	1	2	2	engulfment of apoptotic cell	BP	1	1
GO:0043951	0.051241	1	2	2	negative regulation of cAMP-mediated signaling	BP	1	1
GO:0044447	0.051241	1	2	2	axoneme part	CC	1	1
GO:0045145	0.051241	1	2	2	single-stranded DNA 5'-3' exodeoxyribonuclease activity	MF	1	1
GO:0046519	0.051241	1	2	2	sphingoid metabolic process	BP	1	1
GO:0050252	0.051241	1	2	2	retinol O-fatty-acyltransferase activity	MF	1	1
GO:0051231	0.051241	1	2	2	spindle elongation	BP	1	1
GO:0051255	0.051241	1	2	2	spindle midzone assembly	BP	1	1
GO:0051256	0.051241	1	2	2	mitotic spindle midzone assembly	BP	1	1
GO:0051561	0.051241	1	2	2	positive regulation of mitochondrial calcium ion concentration	BP	1	1
GO:0051775	0.051241	1	2	2	response to redox state	BP	1	1
GO:0051932	0.051241	1	2	2	synaptic transmission, GABAergic	BP	1	1
GO:0051969	0.051241	1	2	2	regulation of transmission of nerve impulse	BP	1	1
GO:0052832	0.051241	1	2	2	inositol monophosphate 3-phosphatase activity	MF	1	1
GO:0052833	0.051241	1	2	2	inositol monophosphate 4-phosphatase activity	MF	1	1
GO:0052834	0.051241	1	2	2	inositol monophosphate phosphatase activity	MF	1	1
GO:0060215	0.051241	1	2	2	primitive hemopoiesis	BP	1	1
GO:0060287	0.051241	1	2	2	epithelial cilium movement involved in determination of left/right asymmetry	BP	1	1
GO:0060426	0.051241	1	2	2	lung vasculature development	BP	1	1
GO:0060573	0.051241	1	2	2	cell fate specification involved in pattern specification	BP	1	1
GO:0060579	0.051241	1	2	2	ventral spinal cord interneuron fate commitment	BP	1	1
GO:0060581	0.051241	1	2	2	cell fate commitment involved in pattern specification	BP	1	1
GO:0060600	0.051241	1	2	2	dichotomous subdivision of an epithelial terminal unit	BP	1	1
GO:0061003	0.051241	1	2	2	positive regulation of dendritic spine morphogenesis	BP	1	1
GO:0061615	0.051241	1	2	2	glycolytic process through fructose-6-phosphate	BP	1	1
GO:0071006	0.051241	1	2	2	U2-type catalytic step 1 spliceosome	CC	1	1
GO:0071012	0.051241	1	2	2	catalytic step 1 spliceosome	CC	1	1
GO:0071029	0.051241	1	2	2	nuclear ncRNA surveillance	BP	1	1
GO:0071031	0.051241	1	2	2	nuclear mRNA surveillance of mRNA 3'-end processing	BP	1	1
GO:0071034	0.051241	1	2	2	CUT catabolic process	BP	1	1
GO:0071035	0.051241	1	2	2	nuclear polyadenylation-dependent rRNA catabolic process	BP	1	1
GO:0071038	0.051241	1	2	2	nuclear polyadenylation-dependent tRNA catabolic process	BP	1	1
GO:0071043	0.051241	1	2	2	CUT metabolic process	BP	1	1
GO:0071046	0.051241	1	2	2	nuclear polyadenylation-dependent ncRNA catabolic process	BP	1	1
GO:0071049	0.051241	1	2	2	nuclear retention of pre-mRNA with aberrant 3'-ends at the site of transcription	BP	1	1
GO:0080009	0.051241	1	2	2	mRNA methylation	BP	1	1
GO:0086100	0.051241	1	2	2	endothelin receptor signaling pathway	BP	1	1
GO:0097136	0.051241	1	2	2	Bcl-2 family protein complex	CC	1	1
GO:1901098	0.051241	1	2	2	positive regulation of autophagosome maturation	BP	1	1
GO:1902166	0.051241	1	2	2	negative regulation of intrinsic apoptotic signaling pathway in response to DNA damage by p53 class mediator	BP	1	1
GO:1902254	0.051241	1	2	2	negative regulation of intrinsic apoptotic signaling pathway by p53 class mediator	BP	1	1
GO:1990130	0.051241	1	2	2	GATOR1 complex	CC	1	1
GO:1990246	0.051241	1	2	2	uniplex complex	CC	1	1
GO:1990385	0.051241	1	2	2	meiotic spindle midzone	CC	1	1
GO:2000310	0.051241	1	2	2	regulation of NMDA receptor activity	BP	1	1
GO:0005881	0.0522659	0.985966	6	13	cytoplasmic microtubule	CC	1	1
GO:0030148	0.0522659	0.985966	6	13	sphingolipid biosynthetic process	BP	1	1
GO:0061640	0.0522659	0.985966	6	13	cytoskeleton-dependent cytokinesis	BP	1	1
GO:0006733	0.0523438	0.973256	17	51	oxidoreduction coenzyme metabolic process	BP	1	1
GO:1990234	0.0524923	0.961882	65	239	transferase complex	CC	1	1
GO:0044440	0.0532152	0.966885	31	104	endosomal part	CC	1	1
GO:0005310	0.0534181	0.988043	5	10	dicarboxylic acid transmembrane transporter activity	MF	1	1
GO:0010324	0.0534181	0.988043	5	10	membrane invagination	BP	1	1
GO:0031111	0.0534181	0.988043	5	10	negative regulation of microtubule polymerization or depolymerization	BP	1	1
GO:0098840	0.0534181	0.988043	5	10	protein transport along microtubule	BP	1	1
GO:0099118	0.0534181	0.988043	5	10	microtubule-based protein transport	BP	1	1
GO:0005813	0.0540089	0.96606	32	108	centrosome	CC	1	1
GO:0044283	0.0540868	0.96259	49	175	small molecule biosynthetic process	BP	1	1
GO:0007018	0.055297	0.970872	18	55	microtubule-based movement	BP	1	1
GO:0072331	0.0577482	0.975434	11	30	signal transduction by p53 class mediator	BP	1	1
GO:0007005	0.0590498	0.959195	47	168	mitochondrion organization	BP	1	1
GO:0032271	0.0603351	0.966572	20	63	regulation of protein polymerization	BP	1	1
GO:0044438	0.0619409	0.977894	8	20	microbody part	CC	1	1
GO:0044439	0.0619409	0.977894	8	20	peroxisomal part	CC	1	1
GO:0048284	0.0619751	0.967485	17	52	organelle fusion	BP	1	1
GO:0098805	0.0621565	0.951214	105	406	whole membrane	CC	1	1
GO:0016614	0.0624735	0.964647	21	67	oxidoreductase activity, acting on CH-OH group of donors	MF	1	1
GO:0033036	0.0627838	0.947928	182	730	macromolecule localization	BP	1	1
GO:0097193	0.0643899	0.962862	22	71	intrinsic apoptotic signaling pathway	BP	1	1
GO:0016053	0.0668202	0.957387	31	106	organic acid biosynthetic process	BP	1	1
GO:0046394	0.0668202	0.957387	31	106	carboxylic acid biosynthetic process	BP	1	1
GO:0005838	0.0681718	0.977249	7	17	proteasome regulatory particle	CC	1	1
GO:0006835	0.0681718	0.977249	7	17	dicarboxylic acid transport	BP	1	1
GO:0019205	0.0681718	0.977249	7	17	nucleobase-containing compound kinase activity	MF	1	1
GO:0032273	0.0693695	0.966765	13	38	positive regulation of protein polymerization	BP	1	1
GO:0015031	0.0694351	0.943807	132	521	protein transport	BP	1	1
GO:0048285	0.0700512	0.9505	49	178	organelle fission	BP	1	1
GO:0006165	0.0718801	0.967946	11	31	nucleoside diphosphate phosphorylation	BP	1	1
GO:0071229	0.0718801	0.967946	11	31	cellular response to acid chemical	BP	1	1
GO:0098573	0.0718801	0.967946	11	31	intrinsic component of mitochondrial membrane	CC	1	1
GO:0045184	0.072021	0.941355	138	547	establishment of protein localization	BP	1	1
GO:0006457	0.0722546	0.954698	28	95	protein folding	BP	1	1
GO:0006096	0.0722938	0.971046	9	24	glycolytic process	BP	1	1
GO:0006099	0.0722938	0.971046	9	24	tricarboxylic acid cycle	BP	1	1
GO:0006757	0.0722938	0.971046	9	24	ATP generation from ADP	BP	1	1
GO:0070062	0.0727635	0.939548	172	691	extracellular exosome	CC	1	1
GO:0033043	0.0731519	0.945013	70	264	regulation of organelle organization	BP	1	1
GO:0010008	0.0738308	0.952776	30	103	endosome membrane	CC	1	1
GO:0000779	0.0740509	0.962921	14	42	condensed chromosome, centromeric region	CC	1	1
GO:0071897	0.0740509	0.962921	14	42	DNA biosynthetic process	BP	1	1
GO:1901136	0.0740509	0.962921	14	42	carbohydrate derivative catabolic process	BP	1	1
GO:0042886	0.0742386	0.939586	135	535	amide transport	BP	1	1
GO:0097159	0.0743523	0.935105	379	1582	organic cyclic compound binding	MF	1	1
GO:0006220	0.0744633	0.977331	6	14	pyrimidine nucleotide metabolic process	BP	1	1
GO:0042058	0.0744633	0.977331	6	14	regulation of epidermal growth factor receptor signaling pathway	BP	1	1
GO:0046580	0.0744633	0.977331	6	14	negative regulation of Ras protein signal transduction	BP	1	1
GO:0051058	0.0744633	0.977331	6	14	negative regulation of small GTPase mediated signal transduction	BP	1	1
GO:0051291	0.0744633	0.977331	6	14	protein heterooligomerization	BP	1	1
GO:0070301	0.0744633	0.977331	6	14	cellular response to hydrogen peroxide	BP	1	1
GO:0005829	0.0747096	0.93686	212	862	cytosol	CC	1	1
GO:0043230	0.0751393	0.937456	173	696	extracellular organelle	CC	1	1
GO:1903561	0.0751393	0.937456	173	696	extracellular vesicle	CC	1	1
GO:0015833	0.0757532	0.93838	133	527	peptide transport	BP	1	1
GO:0044451	0.0759086	0.942341	74	281	nucleoplasm part	CC	1	1
GO:0007067	0.0768649	0.947893	38	135	mitotic nuclear division	BP	1	1
GO:0006626	0.0781136	0.959401	15	46	protein targeting to mitochondrion	BP	1	1
GO:0032886	0.0781136	0.959401	15	46	regulation of microtubule-based process	BP	1	1
GO:0012505	0.0797987	0.931516	258	1061	endomembrane system	CC	1	1
GO:0000244	0.0801458	0.989271	3	5	spliceosomal tri-snRNP complex assembly	BP	1	1
GO:0000291	0.0801458	0.989271	3	5	nuclear-transcribed mRNA catabolic process, exonucleolytic	BP	1	1
GO:0000346	0.0801458	0.989271	3	5	transcription export complex	CC	1	1
GO:0001134	0.0801458	0.989271	3	5	transcription factor activity, transcription factor recruiting	MF	1	1
GO:0001569	0.0801458	0.989271	3	5	branching involved in blood vessel morphogenesis	BP	1	1
GO:0003351	0.0801458	0.989271	3	5	epithelial cilium movement	BP	1	1
GO:0005313	0.0801458	0.989271	3	5	L-glutamate transmembrane transporter activity	MF	1	1
GO:0005662	0.0801458	0.989271	3	5	DNA replication factor A complex	CC	1	1
GO:0006107	0.0801458	0.989271	3	5	oxaloacetate metabolic process	BP	1	1
GO:0006782	0.0801458	0.989271	3	5	protoporphyrinogen IX biosynthetic process	BP	1	1
GO:0007023	0.0801458	0.989271	3	5	post-chaperonin tubulin folding pathway	BP	1	1
GO:0007215	0.0801458	0.989271	3	5	glutamate receptor signaling pathway	BP	1	1
GO:0009143	0.0801458	0.989271	3	5	nucleoside triphosphate catabolic process	BP	1	1
GO:0009200	0.0801458	0.989271	3	5	deoxyribonucleoside triphosphate metabolic process	BP	1	1
GO:0009394	0.0801458	0.989271	3	5	2'-deoxyribonucleotide metabolic process	BP	1	1
GO:0014829	0.0801458	0.989271	3	5	vascular smooth muscle contraction	BP	1	1
GO:0015172	0.0801458	0.989271	3	5	acidic amino acid transmembrane transporter activity	MF	1	1
GO:0016074	0.0801458	0.989271	3	5	snoRNA metabolic process	BP	1	1
GO:0016405	0.0801458	0.989271	3	5	CoA-ligase activity	MF	1	1
GO:0016411	0.0801458	0.989271	3	5	acylglycerol O-acyltransferase activity	MF	1	1
GO:0016559	0.0801458	0.989271	3	5	peroxisome fission	BP	1	1
GO:0016577	0.0801458	0.989271	3	5	histone demethylation	BP	1	1
GO:0017119	0.0801458	0.989271	3	5	Golgi transport complex	CC	1	1
GO:0019104	0.0801458	0.989271	3	5	DNA N-glycosylase activity	MF	1	1
GO:0031268	0.0801458	0.989271	3	5	pseudopodium organization	BP	1	1
GO:0032373	0.0801458	0.989271	3	5	positive regulation of sterol transport	BP	1	1
GO:0032376	0.0801458	0.989271	3	5	positive regulation of cholesterol transport	BP	1	1
GO:0032467	0.0801458	0.989271	3	5	positive regulation of cytokinesis	BP	1	1
GO:0033260	0.0801458	0.989271	3	5	nuclear DNA replication	BP	1	1
GO:0033865	0.0801458	0.989271	3	5	nucleoside bisphosphate metabolic process	BP	1	1
GO:0033875	0.0801458	0.989271	3	5	ribonucleoside bisphosphate metabolic process	BP	1	1
GO:0034032	0.0801458	0.989271	3	5	purine nucleoside bisphosphate metabolic process	BP	1	1
GO:0036452	0.0801458	0.989271	3	5	ESCRT complex	CC	1	1
GO:0040001	0.0801458	0.989271	3	5	establishment of mitotic spindle localization	BP	1	1
GO:0043425	0.0801458	0.989271	3	5	bHLH transcription factor binding	MF	1	1
GO:0045948	0.0801458	0.989271	3	5	positive regulation of translational initiation	BP	1	1
GO:0048384	0.0801458	0.989271	3	5	retinoic acid receptor signaling pathway	BP	1	1
GO:0048500	0.0801458	0.989271	3	5	signal recognition particle	CC	1	1
GO:0051205	0.0801458	0.989271	3	5	protein insertion into membrane	BP	1	1
GO:0051293	0.0801458	0.989271	3	5	establishment of spindle localization	BP	1	1
GO:0051447	0.0801458	0.989271	3	5	negative regulation of meiotic cell cycle	BP	1	1
GO:0060712	0.0801458	0.989271	3	5	spongiotrophoblast layer development	BP	1	1
GO:0070403	0.0801458	0.989271	3	5	NAD+ binding	MF	1	1
GO:0070561	0.0801458	0.989271	3	5	vitamin D receptor signaling pathway	BP	1	1
GO:0071295	0.0801458	0.989271	3	5	cellular response to vitamin	BP	1	1
GO:0071305	0.0801458	0.989271	3	5	cellular response to vitamin D	BP	1	1
GO:0071541	0.0801458	0.989271	3	5	eukaryotic translation initiation factor 3 complex, eIF3m	CC	1	1
GO:0072538	0.0801458	0.989271	3	5	T-helper 17 type immune response	BP	1	1
GO:0072539	0.0801458	0.989271	3	5	T-helper 17 cell differentiation	BP	1	1
GO:0089711	0.0801458	0.989271	3	5	L-glutamate transmembrane transport	BP	1	1
GO:0090136	0.0801458	0.989271	3	5	epithelial cell-cell adhesion	BP	1	1
GO:0098519	0.0801458	0.989271	3	5	nucleotide phosphatase activity, acting on free nucleotides	MF	1	1
GO:1902253	0.0801458	0.989271	3	5	regulation of intrinsic apoptotic signaling pathway by p53 class mediator	BP	1	1
GO:0002720	0.0801628	0.978676	5	11	positive regulation of cytokine production involved in immune response	BP	1	1
GO:0007007	0.0801628	0.978676	5	11	inner mitochondrial membrane organization	BP	1	1
GO:0007031	0.0801628	0.978676	5	11	peroxisome organization	BP	1	1
GO:0031306	0.0801628	0.978676	5	11	intrinsic component of mitochondrial outer membrane	CC	1	1
GO:0031307	0.0801628	0.978676	5	11	integral component of mitochondrial outer membrane	CC	1	1
GO:0032370	0.0801628	0.978676	5	11	positive regulation of lipid transport	BP	1	1
GO:0042181	0.0801628	0.978676	5	11	ketone biosynthetic process	BP	1	1
GO:0043470	0.0801628	0.978676	5	11	regulation of carbohydrate catabolic process	BP	1	1
GO:0045980	0.0801628	0.978676	5	11	negative regulation of nucleotide metabolic process	BP	1	1
GO:0046888	0.0801628	0.978676	5	11	negative regulation of hormone secretion	BP	1	1
GO:0051196	0.0801628	0.978676	5	11	regulation of coenzyme metabolic process	BP	1	1
GO:0060350	0.0801628	0.978676	5	11	endochondral bone morphogenesis	BP	1	1
GO:1900543	0.0801628	0.978676	5	11	negative regulation of purine nucleotide metabolic process	BP	1	1
GO:0007265	0.0802465	0.953674	20	65	Ras protein signal transduction	BP	1	1
GO:0009066	0.080884	0.964712	10	28	aspartate family amino acid metabolic process	BP	1	1
GO:0003899	0.0809194	0.968899	8	21	DNA-directed 5'-3' RNA polymerase activity	MF	1	1
GO:0008630	0.0809194	0.968899	8	21	intrinsic apoptotic signaling pathway in response to DNA damage	BP	1	1
GO:0034062	0.0809194	0.968899	8	21	5'-3' RNA polymerase activity	MF	1	1
GO:0097747	0.0809194	0.968899	8	21	RNA polymerase activity	MF	1	1
GO:0098796	0.0819996	0.936729	80	307	membrane protein complex	CC	1	1
GO:0006807	0.0833328	0.926594	444	1869	nitrogen compound metabolic process	BP	1	1
GO:0003016	0.0836308	0.98219	4	8	respiratory system process	BP	1	1
GO:0003995	0.0836308	0.98219	4	8	acyl-CoA dehydrogenase activity	MF	1	1
GO:0005548	0.0836308	0.98219	4	8	phospholipid transporter activity	MF	1	1
GO:0008305	0.0836308	0.98219	4	8	integrin complex	CC	1	1
GO:0009081	0.0836308	0.98219	4	8	branched-chain amino acid metabolic process	BP	1	1
GO:0015800	0.0836308	0.98219	4	8	acidic amino acid transport	BP	1	1
GO:0015813	0.0836308	0.98219	4	8	L-glutamate transport	BP	1	1
GO:0016504	0.0836308	0.98219	4	8	peptidase activator activity	MF	1	1
GO:0043507	0.0836308	0.98219	4	8	positive regulation of JUN kinase activity	BP	1	1
GO:0043627	0.0836308	0.98219	4	8	response to estrogen	BP	1	1
GO:0070670	0.0836308	0.98219	4	8	response to interleukin-4	BP	1	1
GO:0072595	0.0836308	0.98219	4	8	maintenance of protein localization in organelle	BP	1	1
GO:0090278	0.0836308	0.98219	4	8	negative regulation of peptide hormone secretion	BP	1	1
GO:0098636	0.0836308	0.98219	4	8	protein complex involved in cell adhesion	CC	1	1
GO:0065003	0.0847207	0.931558	117	462	macromolecular complex assembly	BP	1	1
GO:0043603	0.0849661	0.932418	101	395	cellular amide metabolic process	BP	1	1
GO:0044724	0.0878727	0.95458	14	43	single-organism carbohydrate catabolic process	BP	1	1
GO:0016835	0.0880331	0.958957	11	32	carbon-oxygen lyase activity	MF	1	1
GO:0046467	0.0880331	0.958957	11	32	membrane lipid biosynthetic process	BP	1	1
GO:0006672	0.090548	0.966991	7	18	ceramide metabolic process	BP	1	1
GO:0016592	0.090548	0.966991	7	18	mediator complex	CC	1	1
GO:0031663	0.090548	0.966991	7	18	lipopolysaccharide-mediated signaling pathway	BP	1	1
GO:0046031	0.0911684	0.961261	9	25	ADP metabolic process	BP	1	1
GO:0051539	0.0911684	0.961261	9	25	4 iron, 4 sulfur cluster binding	MF	1	1
GO:2001243	0.0911684	0.961261	9	25	negative regulation of intrinsic apoptotic signaling pathway	BP	1	1
GO:0016052	0.0917316	0.950938	15	47	carbohydrate catabolic process	BP	1	1
GO:2001242	0.0917316	0.950938	15	47	regulation of intrinsic apoptotic signaling pathway	BP	1	1
GO:0022402	0.0932887	0.928382	72	276	cell cycle process	BP	1	1
GO:0061630	0.0940047	0.953778	12	36	ubiquitin protein ligase activity	MF	1	1
GO:0061659	0.0940047	0.953778	12	36	ubiquitin-like protein ligase activity	MF	1	1
GO:0098803	0.094883	0.942272	22	74	respiratory chain complex	CC	1	1
GO:0006643	0.0950341	0.947656	16	51	membrane lipid metabolic process	BP	1	1
GO:0072655	0.0950341	0.947656	16	51	establishment of protein localization to mitochondrion	BP	1	1
GO:0036094	0.0970097	0.917838	187	762	small molecule binding	MF	1	1
GO:0006310	0.0978605	0.944703	17	55	DNA recombination	BP	1	1
GO:0000777	0.0990093	0.949141	13	40	condensed chromosome kinetochore	CC	1	1
GO:0070507	0.0990093	0.949141	13	40	regulation of microtubule cytoskeleton organization	BP	1	1
GO:0006352	0.0994644	0.954419	10	29	DNA-templated transcription, initiation	BP	1	1
GO:0051213	0.0994644	0.954419	10	29	dioxygenase activity	MF	1	1
GO:0006730	0.101192	0.96563	6	15	one-carbon metabolic process	BP	1	1
GO:0007585	0.101192	0.96563	6	15	respiratory gaseous exchange	BP	1	1
GO:0000166	0.101496	0.914868	160	648	nucleotide binding	MF	1	1
GO:1901265	0.101496	0.914868	160	648	nucleoside phosphate binding	MF	1	1
GO:0005747	0.103214	0.945001	14	44	mitochondrial respiratory chain complex I	CC	1	1
GO:0030964	0.103214	0.945001	14	44	NADH dehydrogenase complex	CC	1	1
GO:0045271	0.103214	0.945001	14	44	respiratory chain complex I	CC	1	1
GO:0031982	0.103613	0.910104	262	1086	vesicle	CC	1	1
GO:0005773	0.103696	0.924184	49	183	vacuole	CC	1	1
GO:0006399	0.104094	0.937526	20	67	tRNA metabolic process	BP	1	1
GO:0016747	0.104094	0.937526	20	67	transferase activity, transferring acyl groups other than amino-acyl groups	MF	1	1
GO:0043604	0.10457	0.917383	85	332	amide biosynthetic process	BP	1	1
GO:0031503	0.106225	0.94835	11	33	protein complex localization	BP	1	1
GO:0005746	0.106829	0.933895	22	75	mitochondrial respiratory chain	CC	1	1
GO:0048193	0.106829	0.933895	22	75	Golgi vesicle transport	BP	1	1
GO:0070585	0.109727	0.938025	16	52	protein localization to mitochondrion	BP	1	1
GO:0006631	0.11071	0.926905	28	99	fatty acid metabolic process	BP	1	1
GO:0035966	0.111763	0.942992	12	37	response to topologically incorrect protein	BP	1	1
GO:0000287	0.112228	0.935101	17	56	magnesium ion binding	MF	1	1
GO:0002792	0.112657	0.949422	9	26	negative regulation of peptide secretion	BP	1	1
GO:0050709	0.112657	0.949422	9	26	negative regulation of protein secretion	BP	1	1
GO:0004879	0.112693	0.96538	5	12	RNA polymerase II transcription factor activity, ligand-activated sequence-specific DNA binding	MF	1	1
GO:0006513	0.112693	0.96538	5	12	protein monoubiquitination	BP	1	1
GO:0008200	0.112693	0.96538	5	12	ion channel inhibitor activity	MF	1	1
GO:0016248	0.112693	0.96538	5	12	channel inhibitor activity	MF	1	1
GO:0016597	0.112693	0.96538	5	12	amino acid binding	MF	1	1
GO:0033120	0.112693	0.96538	5	12	positive regulation of RNA splicing	BP	1	1
GO:0035308	0.112693	0.96538	5	12	negative regulation of protein dephosphorylation	BP	1	1
GO:0043094	0.112693	0.96538	5	12	cellular metabolic compound salvage	BP	1	1
GO:0046513	0.112693	0.96538	5	12	ceramide biosynthetic process	BP	1	1
GO:0098531	0.112693	0.96538	5	12	transcription factor activity, direct ligand regulated sequence-specific DNA binding	MF	1	1
GO:0044085	0.11493	0.901979	185	758	cellular component biogenesis	BP	1	1
GO:0050769	0.116319	0.938273	13	41	positive regulation of neurogenesis	BP	1	1
GO:0006692	0.11653	0.953993	7	19	prostanoid metabolic process	BP	1	1
GO:0006693	0.11653	0.953993	7	19	prostaglandin metabolic process	BP	1	1
GO:0022624	0.11653	0.953993	7	19	proteasome accessory complex	CC	1	1
GO:0070925	0.119762	0.911284	49	185	organelle assembly	BP	1	1
GO:0010506	0.120074	0.934119	14	45	regulation of autophagy	BP	1	1
GO:0072524	0.120074	0.934119	14	45	pyridine-containing compound metabolic process	BP	1	1
GO:0006665	0.120322	0.942252	10	30	sphingolipid metabolic process	BP	1	1
GO:0032592	0.120322	0.942252	10	30	integral component of mitochondrial membrane	CC	1	1
GO:1902532	0.121187	0.916218	33	120	negative regulation of intracellular signal transduction	BP	1	1
GO:0030529	0.122795	0.901304	90	356	intracellular ribonucleoprotein complex	CC	1	1
GO:1990904	0.122795	0.901304	90	356	ribonucleoprotein complex	CC	1	1
GO:0001101	0.123169	0.930465	15	49	response to acid chemical	BP	1	1
GO:0010821	0.123169	0.930465	15	49	regulation of mitochondrion organization	BP	1	1
GO:0051962	0.123169	0.930465	15	49	positive regulation of nervous system development	BP	1	1
GO:0055114	0.123645	0.898714	108	432	oxidation-reduction process	BP	1	1
GO:0006974	0.124262	0.906529	53	202	cellular response to DNA damage stimulus	BP	1	1
GO:0006284	0.124385	0.967312	4	9	base-excision repair	BP	1	1
GO:0006743	0.124385	0.967312	4	9	ubiquinone metabolic process	BP	1	1
GO:0006744	0.124385	0.967312	4	9	ubiquinone biosynthetic process	BP	1	1
GO:0006760	0.124385	0.967312	4	9	folic acid-containing compound metabolic process	BP	1	1
GO:0006826	0.124385	0.967312	4	9	iron ion transport	BP	1	1
GO:0009154	0.124385	0.967312	4	9	purine ribonucleotide catabolic process	BP	1	1
GO:0009261	0.124385	0.967312	4	9	ribonucleotide catabolic process	BP	1	1
GO:0014031	0.124385	0.967312	4	9	mesenchymal cell development	BP	1	1
GO:0014032	0.124385	0.967312	4	9	neural crest cell development	BP	1	1
GO:0016408	0.124385	0.967312	4	9	C-acyltransferase activity	MF	1	1
GO:0019226	0.124385	0.967312	4	9	transmission of nerve impulse	BP	1	1
GO:0031338	0.124385	0.967312	4	9	regulation of vesicle fusion	BP	1	1
GO:0031489	0.124385	0.967312	4	9	myosin V binding	MF	1	1
GO:0032786	0.124385	0.967312	4	9	positive regulation of DNA-templated transcription, elongation	BP	1	1
GO:0044273	0.124385	0.967312	4	9	sulfur compound catabolic process	BP	1	1
GO:0045668	0.124385	0.967312	4	9	negative regulation of osteoblast differentiation	BP	1	1
GO:0048864	0.124385	0.967312	4	9	stem cell development	BP	1	1
GO:0060294	0.124385	0.967312	4	9	cilium movement involved in cell motility	BP	1	1
GO:0080008	0.124385	0.967312	4	9	Cul4-RING E3 ubiquitin ligase complex	CC	1	1
GO:0098781	0.124385	0.967312	4	9	ncRNA transcription	BP	1	1
GO:1901224	0.124385	0.967312	4	9	positive regulation of NIK/NF-kappaB signaling	BP	1	1
GO:1901663	0.124385	0.967312	4	9	quinone biosynthetic process	BP	1	1
GO:1902229	0.124385	0.967312	4	9	regulation of intrinsic apoptotic signaling pathway in response to DNA damage	BP	1	1
GO:1990126	0.124385	0.967312	4	9	retrograde transport, endosome to plasma membrane	BP	1	1
GO:0006633	0.125717	0.92725	16	53	fatty acid biosynthetic process	BP	1	1
GO:0007006	0.126432	0.936028	11	34	mitochondrial membrane organization	BP	1	1
GO:0046939	0.126432	0.936028	11	34	nucleotide phosphorylation	BP	1	1
GO:0034641	0.127659	0.886182	415	1758	cellular nitrogen compound metabolic process	BP	1	1
GO:0010469	0.127981	0.943959	8	23	regulation of receptor activity	BP	1	1
GO:0019751	0.127981	0.943959	8	23	polyol metabolic process	BP	1	1
GO:0010638	0.128088	0.908055	39	145	positive regulation of organelle organization	BP	1	1
GO:0000052	0.130547	0.988412	2	3	citrulline metabolic process	BP	1	1
GO:0000076	0.130547	0.988412	2	3	DNA replication checkpoint	BP	1	1
GO:0000176	0.130547	0.988412	2	3	nuclear exosome (RNase complex)	CC	1	1
GO:0000393	0.130547	0.988412	2	3	spliceosomal conformational changes to generate catalytic conformation	BP	1	1
GO:0000459	0.130547	0.988412	2	3	exonucleolytic trimming involved in rRNA processing	BP	1	1
GO:0000467	0.130547	0.988412	2	3	exonucleolytic trimming to generate mature 3'-end of 5.8S rRNA from tricistronic rRNA transcript (SSU-rRNA, 5.8S rRNA, LSU-rRNA)	BP	1	1
GO:0000506	0.130547	0.988412	2	3	glycosylphosphatidylinositol-N-acetylglucosaminyltransferase (GPI-GnT) complex	CC	1	1
GO:0000702	0.130547	0.988412	2	3	oxidized base lesion DNA N-glycosylase activity	MF	1	1
GO:0001135	0.130547	0.988412	2	3	transcription factor activity, RNA polymerase II transcription factor recruiting	MF	1	1
GO:0002024	0.130547	0.988412	2	3	diet induced thermogenesis	BP	1	1
GO:0004022	0.130547	0.988412	2	3	alcohol dehydrogenase (NAD) activity	MF	1	1
GO:0004082	0.130547	0.988412	2	3	bisphosphoglycerate mutase activity	MF	1	1
GO:0004144	0.130547	0.988412	2	3	diacylglycerol O-acyltransferase activity	MF	1	1
GO:0004322	0.130547	0.988412	2	3	ferroxidase activity	MF	1	1
GO:0004619	0.130547	0.988412	2	3	phosphoglycerate mutase activity	MF	1	1
GO:0004656	0.130547	0.988412	2	3	procollagen-proline 4-dioxygenase activity	MF	1	1
GO:0004758	0.130547	0.988412	2	3	serine C-palmitoyltransferase activity	MF	1	1
GO:0005094	0.130547	0.988412	2	3	Rho GDP-dissociation inhibitor activity	MF	1	1
GO:0005785	0.130547	0.988412	2	3	signal recognition particle receptor complex	CC	1	1
GO:0006021	0.130547	0.988412	2	3	inositol biosynthetic process	BP	1	1
GO:0006108	0.130547	0.988412	2	3	malate metabolic process	BP	1	1
GO:0006222	0.130547	0.988412	2	3	UMP biosynthetic process	BP	1	1
GO:0006384	0.130547	0.988412	2	3	transcription initiation from RNA polymerase III promoter	BP	1	1
GO:0006528	0.130547	0.988412	2	3	asparagine metabolic process	BP	1	1
GO:0006621	0.130547	0.988412	2	3	protein retention in ER lumen	BP	1	1
GO:0006646	0.130547	0.988412	2	3	phosphatidylethanolamine biosynthetic process	BP	1	1
GO:0006654	0.130547	0.988412	2	3	phosphatidic acid biosynthetic process	BP	1	1
GO:0006995	0.130547	0.988412	2	3	cellular response to nitrogen starvation	BP	1	1
GO:0007096	0.130547	0.988412	2	3	regulation of exit from mitosis	BP	1	1
GO:0007250	0.130547	0.988412	2	3	activation of NF-kappaB-inducing kinase activity	BP	1	1
GO:0007288	0.130547	0.988412	2	3	sperm axoneme assembly	BP	1	1
GO:0008179	0.130547	0.988412	2	3	adenylate cyclase binding	MF	1	1
GO:0008484	0.130547	0.988412	2	3	sulfuric ester hydrolase activity	MF	1	1
GO:0008622	0.130547	0.988412	2	3	epsilon DNA polymerase complex	CC	1	1
GO:0009146	0.130547	0.988412	2	3	purine nucleoside triphosphate catabolic process	BP	1	1
GO:0009173	0.130547	0.988412	2	3	pyrimidine ribonucleoside monophosphate metabolic process	BP	1	1
GO:0009174	0.130547	0.988412	2	3	pyrimidine ribonucleoside monophosphate biosynthetic process	BP	1	1
GO:0009204	0.130547	0.988412	2	3	deoxyribonucleoside triphosphate catabolic process	BP	1	1
GO:0009211	0.130547	0.988412	2	3	pyrimidine deoxyribonucleoside triphosphate metabolic process	BP	1	1
GO:0009219	0.130547	0.988412	2	3	pyrimidine deoxyribonucleotide metabolic process	BP	1	1
GO:0009301	0.130547	0.988412	2	3	snRNA transcription	BP	1	1
GO:0009931	0.130547	0.988412	2	3	calcium-dependent protein serine/threonine kinase activity	MF	1	1
GO:0010815	0.130547	0.988412	2	3	bradykinin catabolic process	BP	1	1
GO:0010857	0.130547	0.988412	2	3	calcium-dependent protein kinase activity	MF	1	1
GO:0010874	0.130547	0.988412	2	3	regulation of cholesterol efflux	BP	1	1
GO:0010993	0.130547	0.988412	2	3	regulation of ubiquitin homeostasis	BP	1	1
GO:0010994	0.130547	0.988412	2	3	free ubiquitin chain polymerization	BP	1	1
GO:0014820	0.130547	0.988412	2	3	tonic smooth muscle contraction	BP	1	1
GO:0014824	0.130547	0.988412	2	3	artery smooth muscle contraction	BP	1	1
GO:0014826	0.130547	0.988412	2	3	vein smooth muscle contraction	BP	1	1
GO:0015937	0.130547	0.988412	2	3	coenzyme A biosynthetic process	BP	1	1
GO:0016454	0.130547	0.988412	2	3	C-palmitoyltransferase activity	MF	1	1
GO:0016461	0.130547	0.988412	2	3	unconventional myosin complex	CC	1	1
GO:0016530	0.130547	0.988412	2	3	metallochaperone activity	MF	1	1
GO:0016540	0.130547	0.988412	2	3	protein autoprocessing	BP	1	1
GO:0016634	0.130547	0.988412	2	3	oxidoreductase activity, acting on the CH-CH group of donors, oxygen as acceptor	MF	1	1
GO:0016724	0.130547	0.988412	2	3	oxidoreductase activity, oxidizing metal ions, oxygen as acceptor	MF	1	1
GO:0016807	0.130547	0.988412	2	3	cysteine-type carboxypeptidase activity	MF	1	1
GO:0018095	0.130547	0.988412	2	3	protein polyglutamylation	BP	1	1
GO:0018201	0.130547	0.988412	2	3	peptidyl-glycine modification	BP	1	1
GO:0019238	0.130547	0.988412	2	3	cyclohydrolase activity	MF	1	1
GO:0019798	0.130547	0.988412	2	3	procollagen-proline dioxygenase activity	MF	1	1
GO:0021514	0.130547	0.988412	2	3	ventral spinal cord interneuron differentiation	BP	1	1
GO:0022417	0.130547	0.988412	2	3	protein maturation by protein folding	BP	1	1
GO:0030238	0.130547	0.988412	2	3	male sex determination	BP	1	1
GO:0030431	0.130547	0.988412	2	3	sleep	BP	1	1
GO:0030547	0.130547	0.988412	2	3	receptor inhibitor activity	MF	1	1
GO:0031126	0.130547	0.988412	2	3	snoRNA 3'-end processing	BP	1	1
GO:0031261	0.130547	0.988412	2	3	DNA replication preinitiation complex	CC	1	1
GO:0031536	0.130547	0.988412	2	3	positive regulation of exit from mitosis	BP	1	1
GO:0031545	0.130547	0.988412	2	3	peptidyl-proline 4-dioxygenase activity	MF	1	1
GO:0031573	0.130547	0.988412	2	3	intra-S DNA damage checkpoint	BP	1	1
GO:0031666	0.130547	0.988412	2	3	positive regulation of lipopolysaccharide-mediated signaling pathway	BP	1	1
GO:0032071	0.130547	0.988412	2	3	regulation of endodeoxyribonuclease activity	BP	1	1
GO:0032133	0.130547	0.988412	2	3	chromosome passenger complex	CC	1	1
GO:0032584	0.130547	0.988412	2	3	growth cone membrane	CC	1	1
GO:0033866	0.130547	0.988412	2	3	nucleoside bisphosphate biosynthetic process	BP	1	1
GO:0034030	0.130547	0.988412	2	3	ribonucleoside bisphosphate biosynthetic process	BP	1	1
GO:0034033	0.130547	0.988412	2	3	purine nucleoside bisphosphate biosynthetic process	BP	1	1
GO:0034427	0.130547	0.988412	2	3	nuclear-transcribed mRNA catabolic process, exonucleolytic, 3'-5'	BP	1	1
GO:0034475	0.130547	0.988412	2	3	U4 snRNA 3'-end processing	BP	1	1
GO:0035374	0.130547	0.988412	2	3	chondroitin sulfate binding	MF	1	1
GO:0035437	0.130547	0.988412	2	3	maintenance of protein localization in endoplasmic reticulum	BP	1	1
GO:0035641	0.130547	0.988412	2	3	locomotory exploration behavior	BP	1	1
GO:0036132	0.130547	0.988412	2	3	13-prostaglandin reductase activity	MF	1	1
GO:0043562	0.130547	0.988412	2	3	cellular response to nitrogen levels	BP	1	1
GO:0043589	0.130547	0.988412	2	3	skin morphogenesis	BP	1	1
GO:0043928	0.130547	0.988412	2	3	exonucleolytic nuclear-transcribed mRNA catabolic process involved in deadenylation-dependent decay	BP	1	1
GO:0044065	0.130547	0.988412	2	3	regulation of respiratory system process	BP	1	1
GO:0044090	0.130547	0.988412	2	3	positive regulation of vacuole organization	BP	1	1
GO:0044376	0.130547	0.988412	2	3	RNA polymerase II complex import to nucleus	BP	1	1
GO:0045039	0.130547	0.988412	2	3	protein import into mitochondrial inner membrane	BP	1	1
GO:0045835	0.130547	0.988412	2	3	negative regulation of meiotic nuclear division	BP	1	1
GO:0046049	0.130547	0.988412	2	3	UMP metabolic process	BP	1	1
GO:0046184	0.130547	0.988412	2	3	aldehyde biosynthetic process	BP	1	1
GO:0046322	0.130547	0.988412	2	3	negative regulation of fatty acid oxidation	BP	1	1
GO:0046473	0.130547	0.988412	2	3	phosphatidic acid metabolic process	BP	1	1
GO:0046538	0.130547	0.988412	2	3	2,3-bisphosphoglycerate-dependent phosphoglycerate mutase activity	MF	1	1
GO:0046912	0.130547	0.988412	2	3	transferase activity, transferring acyl groups, acyl groups converted into alkyl on transfer	MF	1	1
GO:0046966	0.130547	0.988412	2	3	thyroid hormone receptor binding	MF	1	1
GO:0047522	0.130547	0.988412	2	3	15-oxoprostaglandin 13-oxidase activity	MF	1	1
GO:0048012	0.130547	0.988412	2	3	hepatocyte growth factor receptor signaling pathway	BP	1	1
GO:0048266	0.130547	0.988412	2	3	behavioral response to pain	BP	1	1
GO:0048407	0.130547	0.988412	2	3	platelet-derived growth factor binding	MF	1	1
GO:0048548	0.130547	0.988412	2	3	regulation of pinocytosis	BP	1	1
GO:0048665	0.130547	0.988412	2	3	neuron fate specification	BP	1	1
GO:0051001	0.130547	0.988412	2	3	negative regulation of nitric-oxide synthase activity	BP	1	1
GO:0051571	0.130547	0.988412	2	3	positive regulation of histone H3-K4 methylation	BP	1	1
GO:0051864	0.130547	0.988412	2	3	histone demethylase activity (H3-K36 specific)	MF	1	1
GO:0051953	0.130547	0.988412	2	3	negative regulation of amine transport	BP	1	1
GO:0051954	0.130547	0.988412	2	3	positive regulation of amine transport	BP	1	1
GO:0055105	0.130547	0.988412	2	3	ubiquitin-protein transferase inhibitor activity	MF	1	1
GO:0060008	0.130547	0.988412	2	3	Sertoli cell differentiation	BP	1	1
GO:0060011	0.130547	0.988412	2	3	Sertoli cell proliferation	BP	1	1
GO:0060708	0.130547	0.988412	2	3	spongiotrophoblast differentiation	BP	1	1
GO:0060850	0.130547	0.988412	2	3	regulation of transcription involved in cell fate commitment	BP	1	1
GO:0061298	0.130547	0.988412	2	3	retina vasculature development in camera-type eye	BP	1	1
GO:0061617	0.130547	0.988412	2	3	MICOS complex	CC	1	1
GO:0070004	0.130547	0.988412	2	3	cysteine-type exopeptidase activity	MF	1	1
GO:0070061	0.130547	0.988412	2	3	fructose binding	MF	1	1
GO:0070208	0.130547	0.988412	2	3	protein heterotrimerization	BP	1	1
GO:0070324	0.130547	0.988412	2	3	thyroid hormone binding	MF	1	1
GO:0070410	0.130547	0.988412	2	3	co-SMAD binding	MF	1	1
GO:0070544	0.130547	0.988412	2	3	histone H3-K36 demethylation	BP	1	1
GO:0071051	0.130547	0.988412	2	3	polyadenylation-dependent snoRNA 3'-end processing	BP	1	1
GO:0071281	0.130547	0.988412	2	3	cellular response to iron ion	BP	1	1
GO:0071786	0.130547	0.988412	2	3	endoplasmic reticulum tubular network organization	BP	1	1
GO:0072540	0.130547	0.988412	2	3	T-helper 17 cell lineage commitment	BP	1	1
GO:0090723	0.130547	0.988412	2	3	growth cone part	CC	1	1
GO:1901096	0.130547	0.988412	2	3	regulation of autophagosome maturation	BP	1	1
GO:1902445	0.130547	0.988412	2	3	regulation of mitochondrial membrane permeability involved in programmed necrotic cell death	BP	1	1
GO:1903445	0.130547	0.988412	2	3	protein transport from ciliary membrane to plasma membrane	BP	1	1
GO:1904502	0.130547	0.988412	2	3	regulation of lipophagy	BP	1	1
GO:1904504	0.130547	0.988412	2	3	positive regulation of lipophagy	BP	1	1
GO:1990022	0.130547	0.988412	2	3	RNA polymerase III complex localization to nucleus	BP	1	1
GO:1990948	0.130547	0.988412	2	3	ubiquitin ligase inhibitor activity	MF	1	1
GO:0044249	0.131678	0.882968	365	1541	cellular biosynthetic process	BP	1	1
GO:0017022	0.132226	0.950531	6	16	myosin binding	MF	1	1
GO:0030118	0.132226	0.950531	6	16	clathrin coat	CC	1	1
GO:0042509	0.132226	0.950531	6	16	regulation of tyrosine phosphorylation of STAT protein	BP	1	1
GO:1901184	0.132226	0.950531	6	16	regulation of ERBB signaling pathway	BP	1	1
GO:0000729	0.133868	0.973576	3	6	DNA double-strand break processing	BP	1	1
GO:0001833	0.133868	0.973576	3	6	inner cell mass cell proliferation	BP	1	1
GO:0001958	0.133868	0.973576	3	6	endochondral ossification	BP	1	1
GO:0003688	0.133868	0.973576	3	6	DNA replication origin binding	MF	1	1
GO:0004526	0.133868	0.973576	3	6	ribonuclease P activity	MF	1	1
GO:0004549	0.133868	0.973576	3	6	tRNA-specific ribonuclease activity	MF	1	1
GO:0006450	0.133868	0.973576	3	6	regulation of translational fidelity	BP	1	1
GO:0006471	0.133868	0.973576	3	6	protein ADP-ribosylation	BP	1	1
GO:0006482	0.133868	0.973576	3	6	protein demethylation	BP	1	1
GO:0006531	0.133868	0.973576	3	6	aspartate metabolic process	BP	1	1
GO:0006563	0.133868	0.973576	3	6	L-serine metabolic process	BP	1	1
GO:0006907	0.133868	0.973576	3	6	pinocytosis	BP	1	1
GO:0007530	0.133868	0.973576	3	6	sex determination	BP	1	1
GO:0008214	0.133868	0.973576	3	6	protein dealkylation	BP	1	1
GO:0008409	0.133868	0.973576	3	6	5'-3' exonuclease activity	MF	1	1
GO:0009262	0.133868	0.973576	3	6	deoxyribonucleotide metabolic process	BP	1	1
GO:0010039	0.133868	0.973576	3	6	response to iron ion	BP	1	1
GO:0016601	0.133868	0.973576	3	6	Rac protein signal transduction	BP	1	1
GO:0016775	0.133868	0.973576	3	6	phosphotransferase activity, nitrogenous group as acceptor	MF	1	1
GO:0016881	0.133868	0.973576	3	6	acid-amino acid ligase activity	MF	1	1
GO:0017059	0.133868	0.973576	3	6	serine C-palmitoyltransferase complex	CC	1	1
GO:0017182	0.133868	0.973576	3	6	peptidyl-diphthamide metabolic process	BP	1	1
GO:0017183	0.133868	0.973576	3	6	peptidyl-diphthamide biosynthetic process from peptidyl-histidine	BP	1	1
GO:0019692	0.133868	0.973576	3	6	deoxyribose phosphate metabolic process	BP	1	1
GO:0030125	0.133868	0.973576	3	6	clathrin vesicle coat	CC	1	1
GO:0030497	0.133868	0.973576	3	6	fatty acid elongation	BP	1	1
GO:0030800	0.133868	0.973576	3	6	negative regulation of cyclic nucleotide metabolic process	BP	1	1
GO:0030803	0.133868	0.973576	3	6	negative regulation of cyclic nucleotide biosynthetic process	BP	1	1
GO:0030815	0.133868	0.973576	3	6	negative regulation of cAMP metabolic process	BP	1	1
GO:0030818	0.133868	0.973576	3	6	negative regulation of cAMP biosynthetic process	BP	1	1
GO:0031062	0.133868	0.973576	3	6	positive regulation of histone methylation	BP	1	1
GO:0031211	0.133868	0.973576	3	6	endoplasmic reticulum palmitoyltransferase complex	CC	1	1
GO:0032266	0.133868	0.973576	3	6	phosphatidylinositol-3-phosphate binding	MF	1	1
GO:0035859	0.133868	0.973576	3	6	Seh1-associated complex	CC	1	1
GO:0036075	0.133868	0.973576	3	6	replacement ossification	BP	1	1
GO:0040020	0.133868	0.973576	3	6	regulation of meiotic nuclear division	BP	1	1
GO:0042761	0.133868	0.973576	3	6	very long-chain fatty acid biosynthetic process	BP	1	1
GO:0043555	0.133868	0.973576	3	6	regulation of translation in response to stress	BP	1	1
GO:0043650	0.133868	0.973576	3	6	dicarboxylic acid biosynthetic process	BP	1	1
GO:0045324	0.133868	0.973576	3	6	late endosome to vacuole transport	BP	1	1
GO:0051233	0.133868	0.973576	3	6	spindle midzone	CC	1	1
GO:0060056	0.133868	0.973576	3	6	mammary gland involution	BP	1	1
GO:0060158	0.133868	0.973576	3	6	phospholipase C-activating dopamine receptor signaling pathway	BP	1	1
GO:0070493	0.133868	0.973576	3	6	thrombin-activated receptor signaling pathway	BP	1	1
GO:0071437	0.133868	0.973576	3	6	invadopodium	CC	1	1
GO:0097352	0.133868	0.973576	3	6	autophagosome maturation	BP	1	1
GO:0099095	0.133868	0.973576	3	6	ligand-gated anion channel activity	MF	1	1
GO:1902230	0.133868	0.973576	3	6	negative regulation of intrinsic apoptotic signaling pathway in response to DNA damage	BP	1	1
GO:1902475	0.133868	0.973576	3	6	L-alpha-amino acid transmembrane transport	BP	1	1
GO:1904666	0.133868	0.973576	3	6	regulation of ubiquitin protein ligase activity	BP	1	1
GO:2000785	0.133868	0.973576	3	6	regulation of autophagosome assembly	BP	1	1
GO:0010608	0.134063	0.909304	28	101	posttranscriptional regulation of gene expression	BP	1	1
GO:0006839	0.134246	0.909878	27	97	mitochondrial transport	BP	1	1
GO:0019787	0.134309	0.911376	25	89	ubiquitin-like protein transferase activity	MF	1	1
GO:0009411	0.135267	0.925949	13	42	response to UV	BP	1	1
GO:0019362	0.135267	0.925949	13	42	pyridine nucleotide metabolic process	BP	1	1
GO:0046496	0.135267	0.925949	13	42	nicotinamide nucleotide metabolic process	BP	1	1
GO:0006690	0.136686	0.9354	9	27	icosanoid metabolic process	BP	1	1
GO:0036064	0.136686	0.9354	9	27	ciliary basal body	CC	1	1
GO:0051287	0.136686	0.9354	9	27	NAD binding	MF	1	1
GO:0099106	0.136686	0.9354	9	27	ion channel regulator activity	MF	1	1
GO:1901568	0.136686	0.9354	9	27	fatty acid derivative metabolic process	BP	1	1
GO:0031461	0.140967	0.918359	15	50	cullin-RING ubiquitin ligase complex	CC	1	1
GO:0009064	0.14339	0.92812	10	31	glutamine family amino acid metabolic process	BP	1	1
GO:0019843	0.14339	0.92812	10	31	rRNA binding	MF	1	1
GO:0051493	0.144252	0.898807	32	118	regulation of cytoskeleton organization	BP	1	1
GO:0000280	0.144374	0.893323	43	163	nuclear division	BP	1	1
GO:0043168	0.144791	0.87481	193	799	anion binding	MF	1	1
GO:0044432	0.145858	0.882382	83	330	endoplasmic reticulum part	CC	1	1
GO:0009058	0.145882	0.869685	379	1606	biosynthetic process	BP	1	1
GO:0035257	0.145924	0.938059	7	20	nuclear hormone receptor binding	MF	1	1
GO:1903214	0.145924	0.938059	7	20	regulation of protein targeting to mitochondrion	BP	1	1
GO:2001244	0.145924	0.938059	7	20	positive regulation of intrinsic apoptotic signaling pathway	BP	1	1
GO:0009987	0.146173	0.870797	956	4159	cellular process	BP	1	1
GO:0072330	0.146721	0.90833	19	66	monocarboxylic acid biosynthetic process	BP	1	1
GO:0034248	0.146773	0.899526	28	102	regulation of cellular amide metabolic process	BP	1	1
GO:0050662	0.148073	0.903843	22	78	coenzyme binding	MF	1	1
GO:0044710	0.148088	0.868635	310	1306	single-organism metabolic process	BP	1	1
GO:0015934	0.148099	0.90184	24	86	large ribosomal subunit	CC	1	1
GO:0005758	0.148595	0.921923	11	35	mitochondrial intermembrane space	CC	1	1
GO:0010822	0.148595	0.921923	11	35	positive regulation of mitochondrion organization	BP	1	1
GO:0016236	0.148595	0.921923	11	35	macroautophagy	BP	1	1
GO:0044391	0.148983	0.891304	39	147	ribosomal subunit	CC	1	1
GO:0044430	0.149099	0.876966	103	415	cytoskeletal part	CC	1	1
GO:0006996	0.149881	0.868931	228	951	organelle organization	BP	1	1
GO:0006301	0.15046	0.947734	5	13	postreplication repair	BP	1	1
GO:0006576	0.15046	0.947734	5	13	cellular biogenic amine metabolic process	BP	1	1
GO:0032784	0.15046	0.947734	5	13	regulation of DNA-templated transcription, elongation	BP	1	1
GO:0042558	0.15046	0.947734	5	13	pteridine-containing compound metabolic process	BP	1	1
GO:0043204	0.15046	0.947734	5	13	perikaryon	CC	1	1
GO:1901068	0.15046	0.947734	5	13	guanosine-containing compound metabolic process	BP	1	1
GO:1903531	0.152649	0.916639	12	39	negative regulation of secretion by cell	BP	1	1
GO:2001235	0.152649	0.916639	12	39	positive regulation of apoptotic signaling pathway	BP	1	1
GO:0044237	0.15358	0.861305	667	2874	cellular metabolic process	BP	1	1
GO:0071705	0.154557	0.868237	149	612	nitrogen compound transport	BP	1	1
GO:0042803	0.154986	0.882019	50	193	protein homodimerization activity	MF	1	1
GO:0009116	0.155804	0.912127	13	43	nucleoside metabolic process	BP	1	1
GO:0065002	0.155824	0.927706	8	24	intracellular protein transmembrane transport	BP	1	1
GO:0000323	0.157452	0.883486	41	156	lytic vacuole	CC	1	1
GO:0005764	0.157452	0.883486	41	156	lysosome	CC	1	1
GO:0072657	0.15932	0.888972	29	107	protein localization to membrane	BP	1	1
GO:0022607	0.161536	0.861146	162	669	cellular component assembly	BP	1	1
GO:0032990	0.161654	0.889599	26	95	cell part morphogenesis	BP	1	1
GO:0061695	0.161654	0.889599	26	95	transferase complex, transferring phosphorus-containing groups	CC	1	1
GO:0043648	0.163118	0.919116	9	28	dicarboxylic acid metabolic process	BP	1	1
GO:0009991	0.163765	0.893171	21	75	response to extracellular stimulus	BP	1	1
GO:0044708	0.163776	0.894421	20	71	single-organism behavior	BP	1	1
GO:0044255	0.164005	0.869696	67	265	cellular lipid metabolic process	BP	1	1
GO:0005840	0.164022	0.876758	44	169	ribosome	CC	1	1
GO:0005930	0.167164	0.931828	6	17	axoneme	CC	1	1
GO:0006367	0.167164	0.931828	6	17	transcription initiation from RNA polymerase II promoter	BP	1	1
GO:0016645	0.167164	0.931828	6	17	oxidoreductase activity, acting on the CH-NH group of donors	MF	1	1
GO:0046332	0.167164	0.931828	6	17	SMAD binding	MF	1	1
GO:0051341	0.167164	0.931828	6	17	regulation of oxidoreductase activity	BP	1	1
GO:0051785	0.167164	0.931828	6	17	positive regulation of nuclear division	BP	1	1
GO:0070936	0.167164	0.931828	6	17	protein K48-linked ubiquitination	BP	1	1
GO:0097014	0.167164	0.931828	6	17	ciliary plasm	CC	1	1
GO:0031346	0.168553	0.911967	10	32	positive regulation of cell projection organization	BP	1	1
GO:1901607	0.168553	0.911967	10	32	alpha-amino acid biosynthetic process	BP	1	1
GO:0005634	0.170803	0.846	426	1818	nucleus	CC	1	1
GO:0000281	0.171697	0.946582	4	10	mitotic cytokinesis	BP	1	1
GO:0001937	0.171697	0.946582	4	10	negative regulation of endothelial cell proliferation	BP	1	1
GO:0006195	0.171697	0.946582	4	10	purine nucleotide catabolic process	BP	1	1
GO:0009068	0.171697	0.946582	4	10	aspartate family amino acid catabolic process	BP	1	1
GO:0009084	0.171697	0.946582	4	10	glutamine family amino acid biosynthetic process	BP	1	1
GO:0030904	0.171697	0.946582	4	10	retromer complex	CC	1	1
GO:0042562	0.171697	0.946582	4	10	hormone binding	MF	1	1
GO:0042771	0.171697	0.946582	4	10	intrinsic apoptotic signaling pathway in response to DNA damage by p53 class mediator	BP	1	1
GO:0044380	0.171697	0.946582	4	10	protein localization to cytoskeleton	BP	1	1
GO:0046173	0.171697	0.946582	4	10	polyol biosynthetic process	BP	1	1
GO:0048038	0.171697	0.946582	4	10	quinone binding	MF	1	1
GO:0051445	0.171697	0.946582	4	10	regulation of meiotic cell cycle	BP	1	1
GO:0051952	0.171697	0.946582	4	10	regulation of amine transport	BP	1	1
GO:0060706	0.171697	0.946582	4	10	cell differentiation involved in embryonic placenta development	BP	1	1
GO:1902555	0.171697	0.946582	4	10	endoribonuclease complex	CC	1	1
GO:1905348	0.171697	0.946582	4	10	endonuclease complex	CC	1	1
GO:0031669	0.172615	0.905995	11	36	cellular response to nutrient levels	BP	1	1
GO:0044454	0.173049	0.87808	29	108	nuclear chromosome part	CC	1	1
GO:1901576	0.174695	0.843	370	1574	organic substance biosynthetic process	BP	1	1
GO:0006753	0.174812	0.861892	61	241	nucleoside phosphate metabolic process	BP	1	1
GO:0008610	0.175053	0.867568	44	170	lipid biosynthetic process	BP	1	1
GO:0008238	0.175638	0.900991	12	40	exopeptidase activity	MF	1	1
GO:0007264	0.176396	0.878036	26	96	small GTPase mediated signal transduction	BP	1	1
GO:0003735	0.176504	0.87046	36	137	structural constituent of ribosome	MF	1	1
GO:0006417	0.177403	0.87822	25	92	regulation of translation	BP	1	1
GO:0008033	0.177858	0.896786	13	44	tRNA processing	BP	1	1
GO:1901605	0.178341	0.878524	24	88	alpha-amino acid metabolic process	BP	1	1
GO:0000387	0.178427	0.919081	7	21	spliceosomal snRNP assembly	BP	1	1
GO:0001836	0.178427	0.919081	7	21	release of cytochrome c from mitochondria	BP	1	1
GO:0005753	0.178427	0.919081	7	21	mitochondrial proton-transporting ATP synthase complex	CC	1	1
GO:0007229	0.178427	0.919081	7	21	integrin-mediated signaling pathway	BP	1	1
GO:0042542	0.178427	0.919081	7	21	response to hydrogen peroxide	BP	1	1
GO:0045010	0.178427	0.919081	7	21	actin nucleation	BP	1	1
GO:1903047	0.17892	0.862647	48	187	mitotic cell cycle process	BP	1	1
GO:0032787	0.180311	0.864586	41	158	monocarboxylic acid metabolic process	BP	1	1
GO:0044801	0.18053	0.890273	15	52	single-organism membrane fusion	BP	1	1
GO:0018193	0.18097	0.853874	72	288	peptidyl-amino acid modification	BP	1	1
GO:0019842	0.181458	0.882476	19	68	vitamin binding	MF	1	1
GO:0006281	0.185693	0.861706	38	146	DNA repair	BP	1	1
GO:0016830	0.18625	0.908832	8	25	carbon-carbon lyase activity	MF	1	1
GO:1901135	0.188797	0.843141	93	378	carbohydrate derivative metabolic process	BP	1	1
GO:0044281	0.190291	0.835164	159	661	small molecule metabolic process	BP	1	1
GO:0006885	0.191763	0.900536	9	29	regulation of pH	BP	1	1
GO:0030136	0.191763	0.900536	9	29	clathrin-coated vesicle	CC	1	1
GO:0006414	0.191831	0.865754	26	97	translational elongation	BP	1	1
GO:0046983	0.192038	0.844407	71	285	protein dimerization activity	MF	1	1
GO:0005048	0.192681	0.925537	5	14	signal sequence binding	MF	1	1
GO:0006379	0.192681	0.925537	5	14	mRNA cleavage	BP	1	1
GO:0034763	0.192681	0.925537	5	14	negative regulation of transmembrane transport	BP	1	1
GO:0042531	0.192681	0.925537	5	14	positive regulation of tyrosine phosphorylation of STAT protein	BP	1	1
GO:0045840	0.192681	0.925537	5	14	positive regulation of mitotic nuclear division	BP	1	1
GO:2000242	0.192681	0.925537	5	14	negative regulation of reproductive process	BP	1	1
GO:0005768	0.194811	0.846156	56	222	endosome	CC	1	1
GO:0006629	0.195226	0.838564	86	349	lipid metabolic process	BP	1	1
GO:0008652	0.195652	0.893775	10	33	cellular amino acid biosynthetic process	BP	1	1
GO:0004842	0.195902	0.865837	23	85	ubiquitin-protein transferase activity	MF	1	1
GO:0000959	0.196229	0.94928	3	7	mitochondrial RNA metabolic process	BP	1	1
GO:0001832	0.196229	0.94928	3	7	blastocyst growth	BP	1	1
GO:0002833	0.196229	0.94928	3	7	positive regulation of response to biotic stimulus	BP	1	1
GO:0004529	0.196229	0.94928	3	7	exodeoxyribonuclease activity	MF	1	1
GO:0004864	0.196229	0.94928	3	7	protein phosphatase inhibitor activity	MF	1	1
GO:0005092	0.196229	0.94928	3	7	GDP-dissociation inhibitor activity	MF	1	1
GO:0006110	0.196229	0.94928	3	7	regulation of glycolytic process	BP	1	1
GO:0007019	0.196229	0.94928	3	7	microtubule depolymerization	BP	1	1
GO:0008298	0.196229	0.94928	3	7	intracellular mRNA localization	BP	1	1
GO:0008540	0.196229	0.94928	3	7	proteasome regulatory particle, base subcomplex	CC	1	1
GO:0008541	0.196229	0.94928	3	7	proteasome regulatory particle, lid subcomplex	CC	1	1
GO:0008608	0.196229	0.94928	3	7	attachment of spindle microtubules to kinetochore	BP	1	1
GO:0009220	0.196229	0.94928	3	7	pyrimidine ribonucleotide biosynthetic process	BP	1	1
GO:0010800	0.196229	0.94928	3	7	positive regulation of peptidyl-threonine phosphorylation	BP	1	1
GO:0016722	0.196229	0.94928	3	7	oxidoreductase activity, oxidizing metal ions	MF	1	1
GO:0016878	0.196229	0.94928	3	7	acid-thiol ligase activity	MF	1	1
GO:0016895	0.196229	0.94928	3	7	exodeoxyribonuclease activity, producing 5'-phosphomonoesters	MF	1	1
GO:0018200	0.196229	0.94928	3	7	peptidyl-glutamic acid modification	BP	1	1
GO:0019212	0.196229	0.94928	3	7	phosphatase inhibitor activity	MF	1	1
GO:0019985	0.196229	0.94928	3	7	translesion synthesis	BP	1	1
GO:0030318	0.196229	0.94928	3	7	melanocyte differentiation	BP	1	1
GO:0030809	0.196229	0.94928	3	7	negative regulation of nucleotide biosynthetic process	BP	1	1
GO:0031143	0.196229	0.94928	3	7	pseudopodium	CC	1	1
GO:0031369	0.196229	0.94928	3	7	translation initiation factor binding	MF	1	1
[truncated: 13,753 more rows]

## Sheet: 20-33%
category	over_represented_pvalue	under_represented_pvalue	numDEInCat	numInCat	term	ontology	over_rep_FDR	under_rep_FDR
[truncated: 14,681 more rows]

[truncated: 6 more sheets: 33-66%, 66-80%, 80-90%, 90-99%, 99-100%, IM 267]
